# Supplementary material for: Cancer-Associated Fibroblasts from Lung Tumors Maintain Their Immunosuppressive Abilities after High-Dose Irradiation
Source: Front Oncol. 2015 May 12;5:87. doi: 10.3389/fonc.2015.00087 (PMC4429237; doi:10.3389/fonc.2015.00087)
Supplement: Supplementary file 1 [file datasheet_1.xlsx]

## Sheet: Sheet1
Accession	Description	ΣCoverage	Σ# Proteins	Σ# Unique Peptides	Σ# Peptides	Σ# PSMs	Molecular Function	Cellular Component	Biological Process	Pfam IDs	Gene IDs	GO Terms	Score A2	Coverage A2	# Peptides A2	# PSM A2	Score B2	Coverage B2	# Peptides B2	# PSM B2	Score C2	Coverage C2	# Peptides C2	# PSM C2	Score D2	Coverage D2	# Peptides D2	# PSM D2	Score E2	Coverage E2	# Peptides E2	# PSM E2	Score F2	Coverage F2	# Peptides F2	# PSM F2	Score G2	Coverage G2	# Peptides G2	# PSM G2	Score H2	Coverage H2	# Peptides H2	# PSM H2	Score I2	Coverage I2	# Peptides I2	# PSM I2	Score J2
P07737	Profilin-1 OS=Homo sapiens GN=PFN1 PE=1 SV=2 - [PROF1_HUMAN]	95	1	12	12	290	enzyme regulator activity; nucleotide binding; protein binding; RNA binding	nucleus; cytoplasm; cytosol; cytoskeleton; membrane	transport; regulation of biological process; cell organization and biogenesis; coagulation; cell death; response to stimulus	Pf00235	5216	[GO:0000774]; GO:0030554; GO:0060590; GO:0017076; GO:0060589; GO:0000166; GO:0030234; GO:0036094; GO:1901265; GO:0003674; GO:0005488; GO:0097159; GO:1901363 [GO:0001843]; GO:0060606; GO:0035148; GO:0044767; GO:0048646; GO:0032502; GO:0044699; GO:0008150 [GO:0002576]; GO:0006887; GO:0016192; GO:0032940; GO:0006810; GO:0044763; GO:0046903; GO:0051649; GO:0051234; GO:0009987; GO:0044699; GO:0044765;…	398.5	45.71	5	10	538.78	45	5	13	397.44	37.14	4	8	738.77	63.57	7	17	1067.56	59.29	8	31	1528.03	81.43	10	41	1441.62	65.71	9	36	1290.45	65.71	9	31	750.16	59.29	8	22	1080.58
P02787	Serotransferrin OS=Homo sapiens GN=TF PE=1 SV=3 - [TRFE_HUMAN]	92.12	1	81	82	13603	protein binding; metal ion binding	extracellular; mitochondrion; endosome; membrane; cell surface; organelle lumen	transport; cellular homeostasis; coagulation	Pf00405; Pf12974	7018	[GO:0001895]; GO:0001894; GO:0060249; GO:0042592; GO:0065008; GO:0065007; GO:0008150 [GO:0002576]; GO:0006887; GO:0016192; GO:0032940; GO:0006810; GO:0044763; GO:0046903; GO:0051649; GO:0051234; GO:0009987; GO:0044699; GO:0044765; GO:0051179; GO:0008150; GO:1902578 [GO:0005515]; GO:0005488; GO:0003674 [GO:0005576]; GO:0005575 [GO:0005615]; GO:0044421; GO:0005575 [GO:0005739]; GO:0043231; GO:00444…	39539.6	73.93	51	1116	27945.9	79.08	50	775	36333.9	69.77	49	875	38666.3	77.36	56	1028	52852.7	88.11	71	1719	36980.4	85.39	69	1140	45513.4	82.52	68	1356	54915.6	85.24	68	1572	35450.8	84.96	70	1101	42256.3
P35527	Keratin, type I cytoskeletal 9 OS=Homo sapiens GN=KRT9 PE=1 SV=3 - [K1C9_HUMAN]	91.17	1	35	36	864	structural molecule activity	nucleus; membrane	cell organization and biogenesis	Pf00038	3857	[GO:0005198]; GO:0003674 [GO:0005200]; GO:0005198; GO:0003674 [GO:0005615]; GO:0044421; GO:0005575 [GO:0005634]; GO:0043231; GO:0043227; GO:0043229; GO:0043226; GO:0044424; GO:0005575; GO:0044464 [GO:0005882]; GO:0043234; GO:0044430; GO:0032991; GO:0044446; GO:0005575; GO:0044422; GO:0044424; GO:0044464 [GO:0007283]; GO:0048232; GO:0007276; GO:0044702; GO:0048609; GO:0022414; GO:0044699; GO:00081…	1850.09	21.83	8	33	1666.1	32.91	11	33	1759.77	31.62	11	32	2217.25	27.29	12	44	2732.34	62.6	25	78	7117.92	85.39	32	179	2702.63	54.09	23	67	6258.04	66.77	30	135	2332.23	50.72	20	66	3162.7
P08123	Collagen alpha-2(I) chain OS=Homo sapiens GN=COL1A2 PE=1 SV=7 - [CO1A2_HUMAN]	84.11	1	88	88	5649	structural molecule activity; protein binding; metal ion binding	extracellular; organelle lumen	regulation of biological process; response to stimulus; cellular component movement; coagulation; cell organization and biogenesis; metabolic process	Pf01391; Pf01410	1278	[GO:0001501]; GO:0048731; GO:0048856; GO:0032502; GO:0008150 [GO:0001568]; GO:0044767; GO:0048856; GO:0032502; GO:0044699; GO:0008150 [GO:0005201]; GO:0005198; GO:0003674 [GO:0005515]; GO:0005488; GO:0003674 [GO:0005576]; GO:0005575 [GO:0005578]; GO:0031012; GO:0044421; GO:0005575 [GO:0005581]; GO:0005575; GO:0043234; GO:0032991 [GO:0005584]; GO:0005583; GO:0005581; GO:0044420; GO:0044421; GO:000…	14150.6	46.34	49	355	20000.2	72.99	65	476	25771.8	73.94	66	564	19282.1	56.66	59	467	17003.8	75.33	69	497	14243.6	72.4	70	431	31438.8	81.26	82	873	20895	80.16	76	546	8381.52	63.32	55	247	5039.02
P02452	Collagen alpha-1(I) chain OS=Homo sapiens GN=COL1A1 PE=1 SV=5 - [CO1A1_HUMAN]	84.08	1	88	88	4217	structural molecule activity; protein binding; metal ion binding	extracellular; cytoplasm; organelle lumen	cell differentiation; cellular component movement; response to stimulus; coagulation; regulation of biological process; transport; cell organization and biogenesis; metabolic process	Pf00093; Pf01391; Pf01410	1277	[GO:0001501]; GO:0048731; GO:0048856; GO:0032502; GO:0008150 [GO:0001503]; GO:0044707; GO:0032501; GO:0044699; GO:0008150 [GO:0001568]; GO:0044767; GO:0048856; GO:0032502; GO:0044699; GO:0008150 [GO:0001649]; GO:0030154; GO:0048869; GO:0044763; GO:0044767; GO:0009987; GO:0044699; GO:0032502; GO:0008150 [GO:0001957]; GO:0036072; GO:0001503; GO:0044707; GO:0032501; GO:0044699; GO:0008150 [GO:000195…	7340.01	29.92	35	200	17377.1	70.56	62	449	24604.9	71.65	65	623	14276.5	36.13	41	382	13794.5	67.96	63	460	10450.4	72.81	71	349	14375.5	78.07	75	447	8181.24	53.48	52	225	6862.23	55.94	54	230	3658.94
P01834	Ig kappa chain C region OS=Homo sapiens GN=IGKC PE=1 SV=1 - [IGKC_HUMAN]	82.08	1	7	7	273	protein binding	extracellular; membrane	response to stimulus; metabolic process; regulation of biological process; defense response	Pf07654	3514	[GO:0001895]; GO:0001894; GO:0060249; GO:0042592; GO:0065008; GO:0065007; GO:0008150 [GO:0003823]; GO:0005488; GO:0003674 [GO:0005515]; GO:0005488; GO:0003674 [GO:0005576]; GO:0005575 [GO:0005615]; GO:0044421; GO:0005575 [GO:0005886]; GO:0016020; GO:0044464; GO:0005575 [GO:0006955]; GO:0002376; GO:0050896; GO:0008150 [GO:0006956]; GO:0002252; GO:0002253; GO:0006959; GO:0072376; GO:0002376; GO:005…	465.3	34.91	2	9	590.82	66.98	4	12	682.26	80.19	5	21	1443.88	80.19	5	36	607.86	82.08	6	22	893.23	80.19	5	32	840.98	80.19	6	26	1425.91	82.08	7	39	574.41	80.19	5	19	977.21
Q01995	Transgelin OS=Homo sapiens GN=TAGLN PE=1 SV=4 - [TAGL_HUMAN]	81.09	1	18	18	423	protein binding	cytoplasm	cell differentiation	Pf00307; Pf00402	6876	[GO:0003779]; GO:0008092; GO:0005515; GO:0005488; GO:0003674 [GO:0005515]; GO:0005488; GO:0003674 [GO:0005737]; GO:0044424; GO:0044464; GO:0005575 [GO:0007517]; GO:0048513; GO:0061061; GO:0048856; GO:0044767; GO:0032502; GO:0044699; GO:0008150 [GO:0030855]; GO:0030154; GO:0048869; GO:0044763; GO:0044767; GO:0009987; GO:0044699; GO:0032502; GO:0008150	1327.24	60.2	12	45	1419.3	60.2	12	45	494.26	50.75	10	16	1327.43	72.64	14	43	466.16	58.21	10	19	813.5	71.64	15	33	1344.15	81.09	17	57	1175.56	77.11	16	44	628.98	67.66	12	21	1111.29
P35908	Keratin, type II cytoskeletal 2 epidermal OS=Homo sapiens GN=KRT2 PE=1 SV=2 - [K22E_HUMAN]	80.44	1	30	41	658	structural molecule activity	nucleus; cytoplasm; Golgi; membrane; cytoskeleton	cell proliferation; cellular component movement	Pf00038; Pf12128	3849	[GO:0005198]; GO:0003674 [GO:0005200]; GO:0005198; GO:0003674 [GO:0005615]; GO:0044421; GO:0005575 [GO:0005634]; GO:0043231; GO:0043227; GO:0043229; GO:0043226; GO:0044424; GO:0005575; GO:0044464 [GO:0005737]; GO:0044424; GO:0044464; GO:0005575 [GO:0005794]; GO:0043231; GO:0044444; GO:0043227; GO:0043229; GO:0044424; GO:0043226; GO:0044464; GO:0005575 [GO:0005882]; GO:0043234; GO:0044430; GO:0032…	1943.19	28.95	13	44	1530.42	41	16	35	2107.91	36.46	17	42	1715.73	30.83	15	38	1635.13	50.55	25	60	2631.49	66.98	31	94	1158.07	38.5	17	41	3113.28	77.46	37	103	1280.79	41.47	25	51	1569.87
P04075	Fructose-bisphosphate aldolase A OS=Homo sapiens GN=ALDOA PE=1 SV=2 - [ALDOA_HUMAN]	79.12	1	26	29	362	protein binding; catalytic activity; RNA binding	extracellular; nucleus; cytoplasm; cytosol; cytoskeleton; membrane; organelle lumen	transport; metabolic process; cell organization and biogenesis; coagulation; regulation of biological process; cellular homeostasis	Pf00274	226	[GO:0002576]; GO:0006887; GO:0016192; GO:0032940; GO:0006810; GO:0044763; GO:0046903; GO:0051649; GO:0051234; GO:0009987; GO:0044699; GO:0044765; GO:0051179; GO:0008150; GO:1902578 [GO:0003779]; GO:0008092; GO:0005515; GO:0005488; GO:0003674 [GO:0003824]; GO:0003674 [GO:0004332]; GO:0016832; GO:0016830; GO:0016829; GO:0003824; GO:0003674 [GO:0005515]; GO:0005488; GO:0003674 [GO:0005576]; GO:00055…	745.82	26.37	11	24	727.89	34.62	13	24	448.25	37.36	10	14	726.76	44.78	12	23	889.08	64.84	20	29	1502.74	75	26	49	984.42	65.38	19	31	1489.71	71.98	23	40	1018.69	71.15	22	29	874.04
P02751	Fibronectin OS=Homo sapiens GN=FN1 PE=1 SV=4 - [FINC_HUMAN]	78.08	1	143	143	6570	protein binding; structural molecule activity; enzyme regulator activity; metal ion binding	extracellular; membrane; organelle lumen	transport; defense response; response to stimulus; cell organization and biogenesis; coagulation; regulation of biological process; cellular component movement; metabolic process	Pf00039; Pf00040; Pf00041	2335	[GO:0001525]; GO:0044767; GO:0048646; GO:0032502; GO:0044699; GO:0008150 [GO:0002020]; GO:0019899; GO:0005515; GO:0005488; GO:0003674 [GO:0002576]; GO:0006887; GO:0016192; GO:0032940; GO:0006810; GO:0044763; GO:0046903; GO:0051649; GO:0051234; GO:0009987; GO:0044699; GO:0044765; GO:0051179; GO:0008150; GO:1902578 [GO:0005178]; GO:0005102; GO:0032403; GO:0050839; GO:0005515; GO:0005488; GO:0003674…	5650.33	22.17	41	152	18132.9	56.75	80	383	11536.1	43.96	67	251	8668.56	27.83	50	224	16545.5	54.11	90	541	15879.4	59.51	93	515	33834.7	76.19	131	918	23069.2	68.11	108	625	15596	60.44	96	494	34948
P04406	Glyceraldehyde-3-phosphate dehydrogenase OS=Homo sapiens GN=GAPDH PE=1 SV=3 - [G3P_HUMAN]	77.91	1	19	19	186	catalytic activity; protein binding; nucleotide binding	nucleus; cytoplasm; cytosol; cytoskeleton; membrane	cell organization and biogenesis; metabolic process; regulation of biological process; cell death; response to stimulus	Pf00044; Pf02800	2597	[GO:0000226]; GO:0007010; GO:0007017; GO:1902589; GO:0006996; GO:0044763; GO:0009987; GO:0016043; GO:0044699; GO:0008150; GO:0071840 [GO:0004365]; GO:0016620; GO:0016903; GO:0016491; GO:0003824; GO:0003674 [GO:0005515]; GO:0005488; GO:0003674 [GO:0005634]; GO:0043231; GO:0043227; GO:0043229; GO:0043226; GO:0044424; GO:0005575; GO:0044464 [GO:0005737]; GO:0044424; GO:0044464; GO:0005575 [GO:000581…	555.24	19.7	6	16	281.47	19.4	5	7	237.32	22.39	5	8	682.59	37.31	8	20	192.13	20.3	5	7	734.57	43.28	11	23	708.56	59.4	13	24	615.79	44.18	9	19	223.85	28.66	6	7	470.85
P60174	Triosephosphate isomerase OS=Homo sapiens GN=TPI1 PE=1 SV=3 - [TPIS_HUMAN]	76.92	1	19	19	386	catalytic activity; protein binding	nucleus; cytosol	metabolic process; development	Pf00121	7167	[GO:0003824]; GO:0003674 [GO:0004807]; GO:0016861; GO:0016860; GO:0016853; GO:0003824; GO:0003674 [GO:0005515]; GO:0005488; GO:0003674 [GO:0005615]; GO:0044421; GO:0005575 [GO:0005634]; GO:0043231; GO:0043227; GO:0043229; GO:0043226; GO:0044424; GO:0005575; GO:0044464 [GO:0005829]; GO:0044444; GO:0044424; GO:0044464; GO:0005575 [GO:0005975]; GO:0044238; GO:0071704; GO:0008152; GO:0008150 [GO:0006…	619.73	36.36	9	19	1051.3	45.1	12	29	458.78	44.06	9	11	923.2	46.85	11	24	1131.98	62.24	15	32	1608.74	73.43	18	52	1169.08	66.43	14	32	1469.51	75.52	18	43	948.42	51.75	12	26	1322.13
P06733	Alpha-enolase OS=Homo sapiens GN=ENO1 PE=1 SV=2 - [ENOA_HUMAN]	76.5	1	28	31	428	metal ion binding; DNA binding; catalytic activity; protein binding; RNA binding	nucleus; cytoplasm; cytosol; membrane	regulation of biological process; metabolic process; response to stimulus	Pf00113; Pf03952	2023	[GO:0000015]; GO:0044445; GO:1902494; GO:0044444; GO:0043234; GO:0044424; GO:0032991; GO:0044464; GO:0005575 [GO:0000122]; GO:0006357; GO:0045892; GO:0006355; GO:0010629; GO:1903507; GO:2000113; GO:0010468; GO:1903506; GO:2000112; GO:0010605; GO:1902679; GO:0010558; GO:0031327; GO:0060255; GO:2001141; GO:0010556; GO:0031326; GO:0009892; GO:0051253; GO:0009890; GO:0031324; GO:0019222; GO:0051252; …	662.54	28.8	10	18	688.42	25.12	9	19	646.8	29.49	10	17	1037.21	31.34	10	22	1287.24	59.22	22	42	2529.99	61.52	25	71	1074.28	48.62	13	25	1750	69.12	27	51	1800.88	67.05	22	40	1020.62
P50395	Rab GDP dissociation inhibitor beta OS=Homo sapiens GN=GDI2 PE=1 SV=2 - [GDIB_HUMAN]	76.4	1	21	29	221	enzyme regulator activity; protein binding; RNA binding	cytoplasm; Golgi; cytosol; cell surface; membrane	regulation of biological process; response to stimulus; transport	Pf00996	2665	[GO:0005093]; GO:0005092; GO:0005083; GO:0030695; GO:0060589; GO:0030234; GO:0003674 [GO:0005096]; GO:0008047; GO:0030695; GO:0030234; GO:0060589; GO:0003674 [GO:0005097]; GO:0005099; GO:0005083; GO:0005096; GO:0030695; GO:0008047; GO:0060589; GO:0030234; GO:0003674 [GO:0005515]; GO:0005488; GO:0003674 [GO:0005737]; GO:0044424; GO:0044464; GO:0005575 [GO:0005794]; GO:0043231; GO:0044444; GO:00432…		0							96.34	13.26	4	4		0			453.08	40.9	14	23	910.23	58.43	21	37	400.97	21.57	6	10	793.37	55.73	19	27	561.14	36.18	13	18	1423.53
P12814	Alpha-actinin-1 OS=Homo sapiens GN=ACTN1 PE=1 SV=2 - [ACTN1_HUMAN]	76.23	1	35	54	807	RNA binding; protein binding; metal ion binding	extracellular; nucleus; cytoplasm; cytosol; cytoskeleton; membrane; organelle lumen	transport; coagulation; cell organization and biogenesis; regulation of biological process	Pf00307; Pf00435; Pf08726; Pf11971	87	[GO:0001725]; GO:0032432; GO:0042641; GO:0044430; GO:0044446; GO:0044422; GO:0044424; GO:0005575; GO:0044464 [GO:0001726]; GO:0042995; GO:0044464; GO:0005575 [GO:0002576]; GO:0006887; GO:0016192; GO:0032940; GO:0006810; GO:0044763; GO:0046903; GO:0051649; GO:0051234; GO:0009987; GO:0044699; GO:0044765; GO:0051179; GO:0008150; GO:1902578 [GO:0003725]; GO:0003723; GO:0003676; GO:0097159; GO:1901363…	1638.06	29.6	22	50	1527.13	25.9	17	40	1462.87	27.35	18	36	566.34	15.92	12	18	4316.11	63.45	42	129	3561.54	48.65	35	112	1300.11	29.15	21	36	4248.09	63.12	41	111	2997.17	50.56	36	97	3848.7
Q15113	Procollagen C-endopeptidase enhancer 1 OS=Homo sapiens GN=PCOLCE PE=1 SV=2 - [PCOC1_HUMAN]	75.5	1	24	24	386	protein binding; enzyme regulator activity	extracellular	metabolic process; development; regulation of biological process	Pf00431; Pf01759	5118	[GO:0005515]; GO:0005488; GO:0003674 [GO:0005518]; GO:0032403; GO:0005515; GO:0005488; GO:0003674 [GO:0005576]; GO:0005575 [GO:0005615]; GO:0044421; GO:0005575 [GO:0006508]; GO:0019538; GO:0043170; GO:0044238; GO:0071704; GO:0008152; GO:0008150 [GO:0007275]; GO:0044707; GO:0044767; GO:0032501; GO:0044699; GO:0032502; GO:0008150 [GO:0008201]; GO:0005539; GO:0043168; GO:1901681; GO:0097367; GO:0043…	814.1	27.84	9	22	921.76	21.16	8	32	1256.61	32.52	11	33	2229.88	51	15	53	798.1	42.09	14	28	1069.49	43.21	16	30	1367.79	63.47	17	41	1205.49	42.32	15	34	364.57	30.07	10	13	887.47
P22392	Nucleoside diphosphate kinase B OS=Homo sapiens GN=NME2 PE=1 SV=1 - [NDKB_HUMAN]	75	2	6	11	153	nucleotide binding; DNA binding; catalytic activity; protein binding; metal ion binding	nucleus; cytoplasm; mitochondrion; cytosol	regulation of biological process; metabolic process; response to stimulus; transport	Pf00334	4831	[GO:0000166]; GO:0036094; GO:1901265; GO:0005488; GO:0097159; GO:1901363; GO:0003674 [GO:0001726]; GO:0042995; GO:0044464; GO:0005575 [GO:0002762]; GO:0002761; GO:0045638; GO:1902106; GO:0045637; GO:1902105; GO:0002683; GO:0045596; GO:0051241; GO:0002682; GO:0045595; GO:2000026; GO:0048519; GO:0048523; GO:0051093; GO:0051239; GO:0050789; GO:0050793; GO:0050794; GO:0065007; GO:0008150 [GO:0003677]…		0			279.65	36.18	5	10		0			183.95	40.79	5	9		0			382.28	55.92	9	18	471.37	75	11	24	273.95	56.58	9	14	235.83	36.84	5	9	347.55
Q14019	Coactosin-like protein OS=Homo sapiens GN=COTL1 PE=1 SV=3 - [COTL1_HUMAN]	74.65	1	10	10	67	protein binding	nucleus; cytoplasm; cytoskeleton; membrane	defense response; response to stimulus	Pf00241	23406	[GO:0003779]; GO:0008092; GO:0005515; GO:0005488; GO:0003674 [GO:0005515]; GO:0005488; GO:0003674 [GO:0005575] [GO:0005622]; GO:0044464; GO:0005575 [GO:0005634]; GO:0043231; GO:0043227; GO:0043229; GO:0043226; GO:0044424; GO:0005575; GO:0044464 [GO:0005737]; GO:0044424; GO:0044464; GO:0005575 [GO:0005856]; GO:0043232; GO:0043228; GO:0043229; GO:0043226; GO:0044424; GO:0005575; GO:0044464 [GO:0008…	74.76	11.97	2	3	32.2	11.27	2	2	41.35	10.56	2	2	58.13	11.97	2	2	101.49	40.14	5	5	304.87	61.97	7	11	222.01	61.27	7	8	218.6	57.04	6	8	156.71	45.77	5	6	135.73
P0CG05	Ig lambda-2 chain C regions OS=Homo sapiens GN=IGLC2 PE=1 SV=1 - [LAC2_HUMAN]	74.53	2	3	5	43	protein binding	extracellular; membrane	response to stimulus; metabolic process; regulation of biological process; defense response	Pf07654	3538	[GO:0003823]; GO:0005488; GO:0003674 [GO:0005515]; GO:0005488; GO:0003674 [GO:0005576]; GO:0005575 [GO:0005615]; GO:0044421; GO:0005575 [GO:0005886]; GO:0016020; GO:0044464; GO:0005575 [GO:0006955]; GO:0002376; GO:0050896; GO:0008150 [GO:0006956]; GO:0002252; GO:0002253; GO:0006959; GO:0072376; GO:0002376; GO:0050778; GO:0006955; GO:0019538; GO:0044710; GO:0050896; GO:0008150; GO:0002684; GO:0048…	123.11	23.58	2	6	55.85	23.58	2	3		0			266.41	55.66	4	9		0			39.78	37.74	3	3		0			171.24	55.66	4	9	45.43	23.58	2	3
P08253	72 kDa type IV collagenase OS=Homo sapiens GN=MMP2 PE=1 SV=2 - [MMP2_HUMAN]	74.39	1	47	47	1041	catalytic activity; protein binding; metal ion binding	extracellular; nucleus; cytoplasm; mitochondrion; membrane	response to stimulus; metabolic process; cell organization and biogenesis	Pf00040; Pf00045; Pf00413; Pf01471	4313	[GO:0001525]; GO:0044767; GO:0048646; GO:0032502; GO:0044699; GO:0008150 [GO:0001666]; GO:0006950; GO:0036293; GO:0050896; GO:0070482; GO:0008150; GO:0009628 [GO:0001955]; GO:0071695; GO:0021700; GO:0044767; GO:0032502; GO:0044699; GO:0008150 [GO:0001957]; GO:0036072; GO:0001503; GO:0044707; GO:0032501; GO:0044699; GO:0008150 [GO:0004222]; GO:0004175; GO:0008237; GO:0070011; GO:0008233; GO:001678…	1731.04	29.24	16	50	1936.8	29.55	17	57	3958	45.15	24	106	3948.79	52.58	30	103	5389.97	72.42	42	170	2693.74	70.45	37	89	3282.1	68.33	34	93	2712.95	65.45	32	74	2028.03	69.85	33	57	2670.47
P37802	Transgelin-2 OS=Homo sapiens GN=TAGLN2 PE=1 SV=3 - [TAGL2_HUMAN]	74.37	1	13	13	69	protein binding	membrane	cell differentiation	Pf00307; Pf00402	8407	[GO:0005515]; GO:0005488; GO:0003674 [GO:0005886]; GO:0016020; GO:0044464; GO:0005575 [GO:0007517]; GO:0048513; GO:0061061; GO:0048856; GO:0044767; GO:0032502; GO:0044699; GO:0008150 [GO:0030855]; GO:0030154; GO:0048869; GO:0044763; GO:0044767; GO:0009987; GO:0044699; GO:0032502; GO:0008150 [GO:0031965]; GO:0031090; GO:0044428; GO:0016020; GO:0044422; GO:0044446; GO:0005575; GO:0044424; GO:004446…	135.27	20.1	4	5	232.43	36.18	7	9	53.35	12.56	2	3	255.23	40.2	6	8		0			29.77	18.09	2	2	538.49	54.27	9	21	109.48	33.67	5	7	71.86	20.1	2	2	84.67
Q9Y696	Chloride intracellular channel protein 4 OS=Homo sapiens GN=CLIC4 PE=1 SV=4 - [CLIC4_HUMAN]	74.31	1	14	14	103	transporter activity; protein binding	nucleus; cytoplasm; mitochondrion; vacuole; cytosol; cytoskeleton; membrane; cell surface	cell organization and biogenesis; transport; cellular homeostasis; cell differentiation; regulation of biological process; response to stimulus		25932	[GO:0001525]; GO:0044767; GO:0048646; GO:0032502; GO:0044699; GO:0008150 [GO:0001886]; GO:0003382; GO:0000904; GO:0000902; GO:0032989; GO:0009653; GO:0016043; GO:0048869; GO:0032502; GO:0071840; GO:0044763; GO:0044767; GO:0008150; GO:0009987; GO:0044699 [GO:0005216]; GO:0015075; GO:0022838; GO:0022891; GO:0015267; GO:0022857; GO:0022892; GO:0022803; GO:0005215; GO:0003674 [GO:0005244]; GO:0005216…		0			154.58	16.6	3	4					235.94	35.57	6	7	136.19	28.46	5	6	147.99	29.64	4	6	355.02	57.71	9	15	242.56	46.64	7	9	426.37	43.08	7	14	459.28
O43707	Alpha-actinin-4 OS=Homo sapiens GN=ACTN4 PE=1 SV=2 - [ACTN4_HUMAN]	73.87	1	39	58	740	protein binding; metal ion binding; RNA binding	extracellular; nucleus; cytoplasm; cytoskeleton; organelle lumen	response to stimulus; transport; coagulation; regulation of biological process; cell organization and biogenesis	Pf00307; Pf00435; Pf08726; Pf11971	81	[GO:0001666]; GO:0006950; GO:0036293; GO:0050896; GO:0070482; GO:0008150; GO:0009628 [GO:0001725]; GO:0032432; GO:0042641; GO:0044430; GO:0044446; GO:0044422; GO:0044424; GO:0005575; GO:0044464 [GO:0001882]; GO:0036094; GO:0097159; GO:0097367; GO:1901363; GO:0005488; GO:0003674 [GO:0002576]; GO:0006887; GO:0016192; GO:0032940; GO:0006810; GO:0044763; GO:0046903; GO:0051649; GO:0051234; GO:0009987…	1828.08	32.05	23	55	1586.18	27.66	17	43	1149.2	27.55	18	31	515.43	13.83	11	17	3463.76	58.95	42	111	3033.53	51.26	37	99	1070.97	30.3	21	31	3514.21	62.68	45	105	2620.97	55.43	36	83	3160.15
P30086	Phosphatidylethanolamine-binding protein 1 OS=Homo sapiens GN=PEBP1 PE=1 SV=3 - [PEBP1_HUMAN]	73.8	1	12	12	112	nucleotide binding; enzyme regulator activity; protein binding; RNA binding	nucleus; cytoplasm; membrane; endoplasmic reticulum; Golgi; cell surface	metabolic process; regulation of biological process; response to stimulus	Pf01161	5037	[GO:0000165]; GO:0023014; GO:0035556; GO:0007165; GO:0016310; GO:0044710; GO:0044763; GO:0050794; GO:0051716; GO:0006796; GO:0008152; GO:0044699; GO:0009987; GO:0050789; GO:0050896; GO:0006793; GO:0008150; GO:0065007; GO:0044237 [GO:0000166]; GO:0036094; GO:1901265; GO:0005488; GO:0097159; GO:1901363; GO:0003674 [GO:0001505]; GO:0065008; GO:0065007; GO:0008150 [GO:0001933]; GO:0001932; GO:0031400…	180.93	19.79	3	4	325.18	37.43	5	7					409.61	57.22	6	7	347.22	32.09	6	9	606.89	64.17	11	17	463.04	65.24	9	12	425.17	73.8	10	13	271.05	43.85	5	8	487.54
P30041	Peroxiredoxin-6 OS=Homo sapiens GN=PRDX6 PE=1 SV=3 - [PRDX6_HUMAN]	73.66	1	15	15	135	catalytic activity; antioxidant activity; protein binding	cytoplasm; vacuole; cytosol; membrane	metabolic process; response to stimulus	Pf00578; Pf08534; Pf10417	9588	[GO:0003824]; GO:0003674 [GO:0004601]; GO:0016209; GO:0016684; GO:0003674; GO:0016491; GO:0003824 [GO:0004602]; GO:0004601; GO:0016209; GO:0016684; GO:0003674; GO:0016491; GO:0003824 [GO:0004623]; GO:0004620; GO:0052689; GO:0016298; GO:0016788; GO:0016787; GO:0003824; GO:0003674 [GO:0005515]; GO:0005488; GO:0003674 [GO:0005615]; GO:0044421; GO:0005575 [GO:0005737]; GO:0044424; GO:0044464; GO:0005…	304.92	20.09	4	7	302.61	27.68	5	9	68.99	10.71	2	2	264.6	45.54	7	9	129.85	34.82	6	7	266.43	41.07	8	9	403.09	42.41	8	12	546.07	48.66	10	14	481.57	51.34	10	12	776.1
P12109	Collagen alpha-1(VI) chain OS=Homo sapiens GN=COL6A1 PE=1 SV=3 - [CO6A1_HUMAN]	73.54	1	67	67	2549	protein binding	extracellular; membrane; organelle lumen	cell differentiation; cellular component movement; cell organization and biogenesis; metabolic process; response to stimulus	Pf00092; Pf01391	1291	[GO:0001649]; GO:0030154; GO:0048869; GO:0044763; GO:0044767; GO:0009987; GO:0044699; GO:0032502; GO:0008150 [GO:0005515]; GO:0005488; GO:0003674 [GO:0005576]; GO:0005575 [GO:0005578]; GO:0031012; GO:0044421; GO:0005575 [GO:0005581]; GO:0005575; GO:0043234; GO:0032991 [GO:0005589]; GO:0005581; GO:0005575; GO:0043234; GO:0032991 [GO:0005765]; GO:0005774; GO:0031090; GO:0044437; GO:0098588; GO:0016…	4504.09	33.07	27	122	9164.07	53.7	39	209	5019.32	45.53	32	121	5281.15	42.12	35	145	10695.1	56.71	45	340	6336.43	57.49	46	214	16622.3	71.79	63	468	13071	62.55	53	358	3742.97	50.49	38	123	2639.54
P09382	Galectin-1 OS=Homo sapiens GN=LGALS1 PE=1 SV=2 - [LEG1_HUMAN]	73.33	1	8	8	108	protein binding; signal transducer activity; RNA binding	extracellular; nucleus; cytoplasm; cell surface	cell differentiation; cell death; regulation of biological process; response to stimulus; cellular homeostasis	Pf00337	3956	[GO:0001948]; GO:0005515; GO:0097367; GO:0005488; GO:0003674 [GO:0002317]; GO:0002313; GO:0002312; GO:0002335; GO:0002285; GO:0042113; GO:0030183; GO:0002366; GO:0046649; GO:0030098; GO:0002263; GO:0045321; GO:0002521; GO:0001775; GO:0002252; GO:0002376; GO:0030154; GO:0044763; GO:0008150; GO:0048869; GO:0009987; GO:0044699; GO:0044767; GO:0032502 [GO:0004871]; GO:0060089; GO:0003674 [GO:0005515]…	160.13	18.52	2	4	229.51	27.41	3	8	112.22	22.96	2	2	312.72	39.26	4	7	185.78	46.67	6	7	277.22	46.67	6	10	490.9	73.33	8	16	595.23	54.07	7	16	193.83	51.11	6	10	77.93
P05452	Tetranectin OS=Homo sapiens GN=CLEC3B PE=1 SV=3 - [TETN_HUMAN]	73.27	1	15	15	218	metal ion binding; protein binding	extracellular; cytoplasm	regulation of biological process; response to stimulus	Pf00059	7123	[GO:0001501]; GO:0048731; GO:0048856; GO:0032502; GO:0008150 [GO:0001503]; GO:0044707; GO:0032501; GO:0044699; GO:0008150 [GO:0001652]; GO:0044452; GO:0044428; GO:0044446; GO:0044422; GO:0044424; GO:0005575; GO:0044464 [GO:0005509]; GO:0046872; GO:0043169; GO:0043167; GO:0005488; GO:0003674 [GO:0005576]; GO:0005575 [GO:0005615]; GO:0044421; GO:0005575 [GO:0005737]; GO:0044424; GO:0044464; GO:0005…	618.2	35.64	6	15	478.15	35.64	6	12	548.85	34.65	5	11	1208.73	53.96	10	29	603.2	47.03	8	14	683.6	42.57	8	18	1779.34	73.27	15	51	1034.93	55.94	12	29	113.67	11.88	2	3	150.13
P00338	L-lactate dehydrogenase A chain OS=Homo sapiens GN=LDHA PE=1 SV=2 - [LDHA_HUMAN]	73.19	1	18	19	286	nucleotide binding; catalytic activity; protein binding	nucleus; cytoplasm; mitochondrion; cytosol; membrane	metabolic process; cell communication; response to stimulus	Pf00056; Pf02866	3939	[GO:0000166]; GO:0036094; GO:1901265; GO:0005488; GO:0097159; GO:1901363; GO:0003674 [GO:0003824]; GO:0003674 [GO:0004459]; GO:0004457; GO:0016616; GO:0016614; GO:0016491; GO:0003824; GO:0003674 [GO:0005515]; GO:0005488; GO:0003674 [GO:0005634]; GO:0043231; GO:0043227; GO:0043229; GO:0043226; GO:0044424; GO:0005575; GO:0044464 [GO:0005737]; GO:0044424; GO:0044464; GO:0005575 [GO:0005739]; GO:0043…	686.2	25	8	21	782.91	25	8	24	338.94	22.89	7	8	617.84	27.71	8	16	487.28	30.72	10	18	813.02	42.77	14	27	745.71	65.06	17	30	765.1	46.39	14	23	584.06	45.48	12	16	983.98
P07355	Annexin A2 OS=Homo sapiens GN=ANXA2 PE=1 SV=2 - [ANXA2_HUMAN]	72.86	1	29	29	503	enzyme regulator activity; metal ion binding; protein binding; RNA binding	extracellular; nucleus; cytoplasm; membrane; endosome; cell surface	cell organization and biogenesis; regulation of biological process; transport; response to stimulus	Pf00191	302	[GO:0001501]; GO:0048731; GO:0048856; GO:0032502; GO:0008150 [GO:0001525]; GO:0044767; GO:0048646; GO:0032502; GO:0044699; GO:0008150 [GO:0001726]; GO:0042995; GO:0044464; GO:0005575 [GO:0001765]; GO:0022607; GO:0031579; GO:0071709; GO:0016043; GO:0044802; GO:0071840; GO:0044699; GO:0061024; GO:0008150 [GO:0001934]; GO:0001932; GO:0031401; GO:0042327; GO:0031399; GO:0042325; GO:0032270; GO:004593…	1117.09	43.95	15	32	1106.85	45.72	17	35	703.71	39.82	12	16	1382.98	48.38	15	32	1301.81	57.23	21	37	2208.42	59.88	24	63	1537.55	60.77	22	42	2054.34	66.96	25	54	1008.94	59.88	17	29	1711.47
P05121	Plasminogen activator inhibitor 1 OS=Homo sapiens GN=SERPINE1 PE=1 SV=1 - [PAI1_HUMAN]	72.14	1	31	31	3381	protein binding; enzyme regulator activity	extracellular; membrane; organelle lumen	response to stimulus; transport; metabolic process; regulation of biological process; coagulation; cell organization and biogenesis; defense response	Pf00079	5054	[GO:0000302]; GO:0006979; GO:1901700; GO:0006950; GO:0042221; GO:0050896; GO:0008150 [GO:0001300]; GO:0007569; GO:0007568; GO:0044763; GO:0044767; GO:0009987; GO:0044699; GO:0032502; GO:0008150 [GO:0001525]; GO:0044767; GO:0048646; GO:0032502; GO:0044699; GO:0008150 [GO:0002020]; GO:0019899; GO:0005515; GO:0005488; GO:0003674 [GO:0002576]; GO:0006887; GO:0016192; GO:0032940; GO:0006810; GO:004476…	2612.08	54.48	17	94	2165.11	37.81	14	83	4772.85	56.97	19	127	10571.9	61.94	21	243	4229.85	62.69	23	213	8398.28	63.43	26	329	20737.3	71.39	28	545	14604.1	71.39	27	474	5954.28	72.14	25	144	10989
P01024	Complement C3 OS=Homo sapiens GN=C3 PE=1 SV=2 - [CO3_HUMAN]	71.8	1	103	103	874	enzyme regulator activity; protein binding	extracellular; membrane	regulation of biological process; metabolic process; defense response; response to stimulus	Pf00207; Pf01759; Pf01821; Pf01835; Pf07677; Pf07678; Pf07703; Pf10569; Pf11974	718	[GO:0001798]; GO:0001796; GO:0002894; GO:0002892; GO:0002885; GO:0002888; GO:0002891; GO:0002883; GO:0002886; GO:0002889; GO:0002866; GO:0002705; GO:0002714; GO:0002864; GO:0002703; GO:0002712; GO:0002675; GO:0002863; GO:0002699; GO:0002708; GO:0002824; GO:0002673; GO:0002861; GO:0002697; GO:0002706; GO:0002822; GO:0050729; GO:0050778; GO:0002684; GO:0002821; GO:0050727; GO:0050776; GO:0002682; G…	466.26	6.19	11	21	3787.46	43.11	48	100	2501.18	26.88	32	66	503.71	5.41	9	22	5253.38	60.37	83	194	2503.48	46.18	58	95	1311.49	14.19	20	53	1746.67	23.03	31	64					116.01
Q08431	Lactadherin OS=Homo sapiens GN=MFGE8 PE=1 SV=2 - [MFGM_HUMAN]	71.32	1	23	23	337	protein binding	extracellular; membrane	cell organization and biogenesis; regulation of biological process; response to stimulus	Pf00008; Pf00754	4240	[GO:0001525]; GO:0044767; GO:0048646; GO:0032502; GO:0044699; GO:0008150 [GO:0001786]; GO:0005543; GO:0072341; GO:0097367; GO:0008289; GO:0043168; GO:0016597; GO:0005488; GO:0043167; GO:0031406; GO:0003674; GO:0043177; GO:0036094 [GO:0005178]; GO:0005102; GO:0032403; GO:0050839; GO:0005515; GO:0005488; GO:0003674 [GO:0005515]; GO:0005488; GO:0003674 [GO:0005576]; GO:0005575 [GO:0005615]; GO:00444…	548.45	19.9	7	19	963.79	31.52	10	31	731.08	40.57	12	22	772.28	42.12	12	26	684.51	41.09	12	24	1041.59	55.81	17	35	944.22	55.04	15	33	913.64	55.81	15	26	483.74	44.19	12	15	1024.15
P09936	Ubiquitin carboxyl-terminal hydrolase isozyme L1 OS=Homo sapiens GN=UCHL1 PE=1 SV=2 - [UCHL1_HUMAN]	71.3	1	13	13	77	catalytic activity; protein binding	nucleus; cytoplasm; endoplasmic reticulum; membrane; cytosol	response to stimulus; metabolic process; cell organization and biogenesis; cell communication; cell death; cell proliferation; cellular component movement; transport; regulation of biological process	Pf01088	7345	[GO:0002931]; GO:0006950; GO:0050896; GO:0008150 [GO:0004197]; GO:0004175; GO:0008234; GO:0070011; GO:0008233; GO:0016787; GO:0003824; GO:0003674 [GO:0004221]; GO:0016790; GO:0036459; GO:0016788; GO:0016787; GO:0003824; GO:0003674 [GO:0004843]; GO:0019783; GO:0036459; GO:0008234; GO:0016787; GO:0070011; GO:0003824; GO:0008233; GO:0003674 [GO:0005515]; GO:0005488; GO:0003674 [GO:0005622]; GO:00444…	144.53	19.28	3	4	269.84	43.05	7	8					246.71	29.15	4	6	68	21.97	4	5	282	50.67	10	11	252.87	39.01	7	9	188.67	34.98	7	8	99.42	35.43	5	5	50.53
P08670	Vimentin OS=Homo sapiens GN=VIM PE=1 SV=4 - [VIME_HUMAN]	71.03	1	40	41	279	protein binding; RNA binding; catalytic activity; motor activity; structural molecule activity	cytoplasm; cytosol; cytoskeleton; membrane	cell organization and biogenesis; metabolic process; cell death; cellular component movement; regulation of biological process; response to stimulus; cell differentiation	Pf00038; Pf01576; Pf04111; Pf04156; Pf04732; Pf05622; Pf10186	7431	[GO:0000226]; GO:0007010; GO:0007017; GO:1902589; GO:0006996; GO:0044763; GO:0009987; GO:0016043; GO:0044699; GO:0008150; GO:0071840 [GO:0001948]; GO:0005515; GO:0097367; GO:0005488; GO:0003674 [GO:0003725]; GO:0003723; GO:0003676; GO:0097159; GO:1901363; GO:0005488; GO:0003674 [GO:0003774]; GO:0017111; GO:0016462; GO:0016818; GO:0016817; GO:0016787; GO:0003824; GO:0003674 [GO:0005198]; GO:000367…	725.12	28.97	14	27	725.88	31.55	14	24	105.39	8.37	4	5	644.06	21.46	10	20	646.49	43.13	20	24	1062.41	40.77	23	39	927.77	42.49	22	29	1070.81	45.71	22	32	1206.21	65.02	27	37	254.31
P62937	Peptidyl-prolyl cis-trans isomerase A OS=Homo sapiens GN=PPIA PE=1 SV=2 - [PPIA_HUMAN]	70.91	1	11	11	172	catalytic activity; protein binding; RNA binding	extracellular; nucleus; cytoplasm; cytosol; membrane	metabolic process; transport; coagulation; cell organization and biogenesis; regulation of biological process; cellular component movement	Pf00160	5478	[GO:0000413]; GO:0018208; GO:0018193; GO:0006464; GO:0036211; GO:0044267; GO:0019538; GO:0043412; GO:0044260; GO:0043170; GO:0044238; GO:0044237; GO:0071704; GO:0008152; GO:0009987; GO:0008150 [GO:0002576]; GO:0006887; GO:0016192; GO:0032940; GO:0006810; GO:0044763; GO:0046903; GO:0051649; GO:0051234; GO:0009987; GO:0044699; GO:0044765; GO:0051179; GO:0008150; GO:1902578 [GO:0003755]; GO:0016859;…	475.65	36.97	6	16	509.9	36.97	6	21	54.02	13.94	2	2	437.02	43.64	5	15	267.49	50.3	8	13	548.71	66.67	10	20	514.93	66.67	9	16	431.16	66.67	10	16	183.1	50.3	6	8	354.38
Q06830	Peroxiredoxin-1 OS=Homo sapiens GN=PRDX1 PE=1 SV=1 - [PRDX1_HUMAN]	70.85	1	12	16	144	antioxidant activity; catalytic activity; protein binding; RNA binding	nucleus; cytoplasm; mitochondrion; organelle lumen; cytosol	response to stimulus; cell proliferation; metabolic process; regulation of biological process; defense response	Pf00578; Pf08534; Pf10417	5052	[GO:0000302]; GO:0006979; GO:1901700; GO:0006950; GO:0042221; GO:0050896; GO:0008150 [GO:0001501]; GO:0048731; GO:0048856; GO:0032502; GO:0008150 [GO:0001895]; GO:0001894; GO:0060249; GO:0042592; GO:0065008; GO:0065007; GO:0008150 [GO:0004601]; GO:0016209; GO:0016684; GO:0003674; GO:0016491; GO:0003824 [GO:0005515]; GO:0005488; GO:0003674 [GO:0005615]; GO:0044421; GO:0005575 [GO:0005634]; GO:0043…	335.33	35.18	6	10	285.23	44.22	7	11	99.65	28.14	4	4	205.19	33.67	5	8	276.83	43.22	9	13	403.51	59.3	11	19	288.45	52.76	11	13	336.04	47.24	12	14	225.62	34.67	7	9	356.08
P15531	Nucleoside diphosphate kinase A OS=Homo sapiens GN=NME1 PE=1 SV=1 - [NDKA_HUMAN]	70.39	1	5	10	107	nucleotide binding; metal ion binding; DNA binding; catalytic activity; protein binding; RNA binding	nucleus; cytoplasm; mitochondrion; cytosol; membrane	regulation of biological process; metabolic process; transport; response to stimulus; cell differentiation; cellular homeostasis	Pf00334	4830	[GO:0000166]; GO:0036094; GO:1901265; GO:0005488; GO:0097159; GO:1901363; GO:0003674 [GO:0000287]; GO:0046872; GO:0043169; GO:0043167; GO:0005488; GO:0003674 [GO:0000977]; GO:0000976; GO:0001012; GO:0043565; GO:0044212; GO:0003677; GO:0000975; GO:0003676; GO:0001067; GO:0097159; GO:1901363; GO:0005488; GO:0003674 [GO:0002762]; GO:0002761; GO:0045638; GO:1902106; GO:0045637; GO:1902105; GO:0002683…	296.38	32.89	4	9	349.28	32.89	4	9	120.38	20.39	2	3	234.13	40.79	5	9	256.52	40.13	6	9		0				0				0				0			227.42
P18669	Phosphoglycerate mutase 1 OS=Homo sapiens GN=PGAM1 PE=1 SV=2 - [PGAM1_HUMAN]	70.08	1	14	14	120	catalytic activity; protein binding	cytoplasm; cytosol; membrane	metabolic process; regulation of biological process	Pf00300	5223	[GO:0003824]; GO:0003674 [GO:0004082]; GO:0016868; GO:0016866; GO:0016853; GO:0003824; GO:0003674 [GO:0004083]; GO:0034416; GO:0016791; GO:0042578; GO:0016788; GO:0016787; GO:0003824; GO:0003674 [GO:0004619]; GO:0016868; GO:0016866; GO:0016853; GO:0003824; GO:0003674 [GO:0005515]; GO:0005488; GO:0003674 [GO:0005737]; GO:0044424; GO:0044464; GO:0005575 [GO:0005829]; GO:0044444; GO:0044424; GO:0044…	247.77	17.72	3	5	241.25	22.05	5	8	96.2	18.9	3	3	377.05	33.46	6	11	82.42	20.87	3	5	328.68	54.72	9	15	224.89	40.16	6	8	398.37	57.48	9	14	111.02	20.47	3	4	483.78
Q16610	Extracellular matrix protein 1 OS=Homo sapiens GN=ECM1 PE=1 SV=2 - [ECM1_HUMAN]	69.44	1	30	30	406	protein binding; signal transducer activity	extracellular	regulation of biological process; defense response; response to stimulus	Pf05782; Pf09770	1893	[GO:0001503]; GO:0044707; GO:0032501; GO:0044699; GO:0008150 [GO:0001525]; GO:0044767; GO:0048646; GO:0032502; GO:0044699; GO:0008150 [GO:0001938]; GO:0001936; GO:0050679; GO:0050678; GO:0008284; GO:0042127; GO:0048522; GO:0050794; GO:0048518; GO:0050789; GO:0065007; GO:0008150 [GO:0001960]; GO:0001959; GO:0009968; GO:0060761; GO:0009966; GO:0060759; GO:0010648; GO:0023057; GO:0048585; GO:0010646…	471.17	23.52	11	18	884.55	37.22	19	41	1163.94	55.37	19	43	749.99	42.22	14	26	1466.36	66.48	24	55	1044.91	51.48	17	37	1136.86	61.67	21	33	1137.53	50.19	19	35	528.96	47.41	15	19	522.02
P60709	Actin, cytoplasmic 1 OS=Homo sapiens GN=ACTB PE=1 SV=1 - [ACTB_HUMAN]	69.33	2	14	24	988	nucleotide binding; DNA binding; structural molecule activity; protein binding	cytoplasm; cytosol; cytoskeleton; membrane	cell organization and biogenesis; metabolic process; cellular component movement; coagulation; regulation of biological process; response to stimulus; defense response	Pf00022	60	[GO:0000166]; GO:0036094; GO:1901265; GO:0005488; GO:0097159; GO:1901363; GO:0003674 [GO:0000790]; GO:0000785; GO:0044454; GO:0032991; GO:0044427; GO:0044428; GO:0005575; GO:0044446; GO:0044422; GO:0044424; GO:0044464 [GO:0000978]; GO:0000977; GO:0000987; GO:0000976; GO:0001012; GO:0001159; GO:0043565; GO:0044212; GO:0003677; GO:0000975; GO:0003676; GO:0001067; GO:0097159; GO:1901363; GO:0005488;…	2231.71	29.07	10	86	1832.54	37.07	12	69	2629.78	56.53	17	64	1980.5	48.27	12	59	1094.7	49.07	13	41	2287.23	50.67	15	73	3599.79	62.4	20	113	4083.5	64.8	20	124	1602.03	62.93	17	51	1928.79
P13489	Ribonuclease inhibitor OS=Homo sapiens GN=RNH1 PE=1 SV=2 - [RINI_HUMAN]	69.2	1	23	23	137	protein binding; enzyme regulator activity	cytoplasm	metabolic process; regulation of biological process		6050	[GO:0005515]; GO:0005488; GO:0003674 [GO:0005737]; GO:0044424; GO:0044464; GO:0005575 [GO:0006402]; GO:0006401; GO:0016071; GO:0016070; GO:0034655; GO:0044265; GO:0044260; GO:0090304; GO:0006139; GO:0019439; GO:0044270; GO:0046700; GO:1901361; GO:0009057; GO:0044248; GO:0043170; GO:0044237; GO:0006725; GO:0034641; GO:0044238; GO:0046483; GO:1901360; GO:1901575; GO:0009056; GO:0071704; GO:0008152;…	395.19	17.14	7	10	346.97	15.62	6	9					263.99	17.35	7	8	337.14	26.03	7	8	1042.68	54.45	17	25	794.09	48.16	12	17	1109.75	55.75	18	25	218.78	10.41	3	4	668.51
Q15582	Transforming growth factor-beta-induced protein ig-h3 OS=Homo sapiens GN=TGFBI PE=1 SV=1 - [BGH3_HUMAN]	68.96	1	44	44	937	protein binding	extracellular; membrane	cell differentiation; regulation of biological process; cell proliferation; cell organization and biogenesis; response to stimulus	Pf02469; Pf07546	7045	[GO:0001525]; GO:0044767; GO:0048646; GO:0032502; GO:0044699; GO:0008150 [GO:0002062]; GO:0030154; GO:0048869; GO:0044763; GO:0044767; GO:0009987; GO:0044699; GO:0032502; GO:0008150 [GO:0005178]; GO:0005102; GO:0032403; GO:0050839; GO:0005515; GO:0005488; GO:0003674 [GO:0005515]; GO:0005488; GO:0003674 [GO:0005518]; GO:0032403; GO:0005515; GO:0005488; GO:0003674 [GO:0005576]; GO:0005575 [GO:00055…	882.28	23.28	14	27	979.56	28.84	18	35	4843.07	45.39	28	133	1548.07	39.97	22	47	1784.25	47.58	26	48	1428.8	43.48	25	41	3914.1	50.95	31	96	4620.6	57.54	33	114	1956.24	55.49	32	57	1811.93
Q9BUD6	Spondin-2 OS=Homo sapiens GN=SPON2 PE=1 SV=3 - [SPON2_HUMAN]	68.88	1	16	16	357	protein binding; metal ion binding	extracellular	cellular component movement; defense response; response to stimulus	Pf06468	10417	[GO:0002376]; GO:0008150 [GO:0005102]; GO:0005515; GO:0005488; GO:0003674 [GO:0005576]; GO:0005575 [GO:0005578]; GO:0031012; GO:0044421; GO:0005575 [GO:0007155]; GO:0022610; GO:0008150 [GO:0007411]; GO:0097485; GO:0006928; GO:0044763; GO:0009987; GO:0044699; GO:0008150 [GO:0045087]; GO:0006952; GO:0006955; GO:0006950; GO:0002376; GO:0050896; GO:0008150 [GO:0046872]; GO:0043169; GO:0043167; GO:000…	669.22	14.2	6	25	404.86	11.78	5	17	163.38	11.78	5	9	830.57	37.16	11	31	335.21	27.79	9	14	489.28	35.05	11	20	2445.77	61.33	14	93	892.61	34.74	11	32	530.63	48.04	12	18	352.13
P01033	Metalloproteinase inhibitor 1 OS=Homo sapiens GN=TIMP1 PE=1 SV=1 - [TIMP1_HUMAN]	68.6	1	13	13	884	protein binding; enzyme regulator activity; metal ion binding	extracellular; organelle lumen	transport; coagulation; regulation of biological process; response to stimulus; cell organization and biogenesis	Pf00965	7076	[GO:0001775]; GO:0044763; GO:0009987; GO:0044699; GO:0008150 [GO:0002020]; GO:0019899; GO:0005515; GO:0005488; GO:0003674 [GO:0002576]; GO:0006887; GO:0016192; GO:0032940; GO:0006810; GO:0044763; GO:0046903; GO:0051649; GO:0051234; GO:0009987; GO:0044699; GO:0044765; GO:0051179; GO:0008150; GO:1902578 [GO:0004857]; GO:0030234; GO:0003674 [GO:0005125]; GO:0005102; GO:0005515; GO:0005488; GO:000367…	1885.58	35.75	6	54	2332.03	43	7	70	2152.25	49.76	6	43	3050.34	57.49	8	73	1013.16	57.49	8	32	1767.64	66.18	10	55	3546.15	61.35	11	115	2860.59	58.94	9	84	1236.91	58.94	9	31	2480.9
P07585	Decorin OS=Homo sapiens GN=DCN PE=1 SV=1 - [PGS2_HUMAN]	68.52	1	27	28	1372	protein binding; RNA binding	extracellular; organelle lumen	metabolic process; response to stimulus; cell organization and biogenesis	Pf01462; Pf12799	1634	[GO:0001822]; GO:0044767; GO:0048513; GO:0032502; GO:0044699; GO:0048856; GO:0008150 [GO:0001890]; GO:0044702; GO:0044767; GO:0048513; GO:0048608; GO:0022414; GO:0044699; GO:0032502; GO:0048856; GO:0003006; GO:0008150 [GO:0005515]; GO:0005488; GO:0003674 [GO:0005518]; GO:0032403; GO:0005515; GO:0005488; GO:0003674 [GO:0005539]; GO:0097367; GO:0005488; GO:0003674 [GO:0005576]; GO:0005575 [GO:00055…	4494.57	33.7	12	130	4223.55	53.48	16	122	2953.49	54.32	16	81	5597	54.32	17	147	4793.15	55.43	18	144	4097.89	57.38	23	127	5933.07	56.55	21	167	8046.72	67.69	25	215	2016.42	55.71	20	57	738.27
P41222	Prostaglandin-H2 D-isomerase OS=Homo sapiens GN=PTGDS PE=1 SV=1 - [PTGDS_HUMAN]	68.42	1	10	10	245	catalytic activity; transporter activity	extracellular; nucleus; cytoplasm; endoplasmic reticulum; membrane; Golgi	metabolic process; transport; regulation of biological process; response to stimulus	Pf00061	5730	[GO:0001516]; GO:0006693; GO:0046457; GO:0006692; GO:0006636; GO:0046456; GO:0006690; GO:0033559; GO:0006633; GO:0046394; GO:1901570; GO:0019752; GO:1901568; GO:0006631; GO:0008610; GO:0072330; GO:0016053; GO:0044711; GO:1901576; GO:0043436; GO:0044710; GO:0071704; GO:0032787; GO:0044255; GO:0006629; GO:0006082; GO:0044249; GO:0044283; GO:0009058; GO:0008152; GO:0044699; GO:0044237; GO:0044763; G…		0			947.65	29.47	5	24	480.42	21.05	3	8	670.02	25.26	4	16	1034.13	37.89	6	32	887.56	50.53	6	27	1003.16	46.32	5	25	333.86	21.05	3	7	728.61	42.63	6	20	793.4
P16035	Metalloproteinase inhibitor 2 OS=Homo sapiens GN=TIMP2 PE=1 SV=2 - [TIMP2_HUMAN]	68.18	1	19	19	557	enzyme regulator activity; protein binding; metal ion binding	extracellular; cell surface	regulation of biological process; cell organization and biogenesis; response to stimulus	Pf00965	7077	[GO:0004857]; GO:0030234; GO:0003674 [GO:0005178]; GO:0005102; GO:0032403; GO:0050839; GO:0005515; GO:0005488; GO:0003674 [GO:0005515]; GO:0005488; GO:0003674 [GO:0005576]; GO:0005575 [GO:0005604]; GO:0044420; GO:0044421; GO:0005575 [GO:0005615]; GO:0044421; GO:0005575 [GO:0005929]; GO:0042995; GO:0043226; GO:0044464; GO:0005575 [GO:0007417]; GO:0048731; GO:0048856; GO:0032502; GO:0008150 [GO:000…	1024.65	28.18	9	33	1301.98	30.45	10	43	611.42	34.09	7	15	2008.83	40	12	55	381.36	51.82	12	19	951.99	55	14	34	4154.39	68.18	19	134	1580.73	55	16	47	589.59	44.09	9	19	1466.11
P14618	Pyruvate kinase isozymes M1/M2 OS=Homo sapiens GN=PKM2 PE=1 SV=4 - [KPYM_HUMAN]	68.17	1	30	30	224	nucleotide binding; metal ion binding; catalytic activity; protein binding; RNA binding	nucleus; cytoplasm; mitochondrion; cytosol; membrane	response to stimulus; metabolic process; cell death	Pf00224; Pf02887	5315	[GO:0000166]; GO:0036094; GO:1901265; GO:0005488; GO:0097159; GO:1901363; GO:0003674 [GO:0000287]; GO:0046872; GO:0043169; GO:0043167; GO:0005488; GO:0003674 [GO:0001666]; GO:0006950; GO:0036293; GO:0050896; GO:0070482; GO:0008150; GO:0009628 [GO:0001889]; GO:0044767; GO:0048513; GO:0048732; GO:0032502; GO:0044699; GO:0048856; GO:0008150 [GO:0003824]; GO:0003674 [GO:0004743]; GO:0016301; GO:00167…	106.63	9.23	4	4	63.3	6.03	3	4	193.41	16.95	6	6	57.17	7.72	2	2	1247.45	48.4	17	36	1151.68	51.6	22	37	114.43	13.75	5	5	770.57	40.49	15	26	1169.67	47.65	19	31	1735.39
O60565	Gremlin-1 OS=Homo sapiens GN=GREM1 PE=1 SV=1 - [GREM1_HUMAN]	66.3	1	13	13	269	protein binding; enzyme regulator activity	extracellular; cell surface	cell organization and biogenesis; cellular component movement; regulation of biological process; cell death; response to stimulus; cell communication	Pf03045	26585	[GO:0000902]; GO:0032989; GO:0009653; GO:0016043; GO:0048869; GO:0032502; GO:0071840; GO:0044763; GO:0044767; GO:0008150; GO:0009987; GO:0044699 [GO:0001525]; GO:0044767; GO:0048646; GO:0032502; GO:0044699; GO:0008150 [GO:0001658]; GO:0048754; GO:0061138; GO:0001763; GO:0002009; GO:0009653; GO:0044707; GO:0044767; GO:0048729; GO:0032502; GO:0032501; GO:0044699; GO:0008150 [GO:0002042]; GO:0043534…	485.09	30.98	5	14	277.99	23.91	4	10	838.03	53.26	6	20	2056.56	59.24	9	66	285.2	51.63	6	11	263.43	42.93	5	9	1631.25	66.3	12	58	767.01	65.76	10	26					273.05
P60900	Proteasome subunit alpha type-6 OS=Homo sapiens GN=PSMA6 PE=1 SV=1 - [PSA6_HUMAN]	66.26	1	12	12	68	RNA binding; catalytic activity; protein binding	proteasome; nucleus; cytoplasm; mitochondrion; cytosol	metabolic process; regulation of biological process; cell death; response to stimulus	Pf00227; Pf10584	5687	[GO:0000075]; GO:0022402; GO:0044763; GO:0009987; GO:0044699; GO:0008150 [GO:0000082]; GO:0044772; GO:0044843; GO:0044770; GO:1903047; GO:0022402; GO:0044763; GO:0009987; GO:0044699; GO:0008150 [GO:0000084]; GO:0051320; GO:0022403; GO:0044848; GO:0008150 [GO:0000209]; GO:0016567; GO:0032446; GO:0070647; GO:0006464; GO:0036211; GO:0044267; GO:0019538; GO:0043412; GO:0044260; GO:0043170; GO:0044238…	175.08	22.76	5	6	290.84	34.15	7	10					88.64	9.35	2	3	149.79	30.49	6	6	237.87	26.42	5	5	160.24	25.2	5	5	251.59	26.83	5	6	191.99	28.86	5	5	363.01
O95336	6-phosphogluconolactonase OS=Homo sapiens GN=PGLS PE=1 SV=2 - [6PGL_HUMAN]	65.89	1	13	13	56	catalytic activity	cytoplasm; cytosol	metabolic process	Pf01182	25796	[GO:0005737]; GO:0044424; GO:0044464; GO:0005575 [GO:0005829]; GO:0044444; GO:0044424; GO:0044464; GO:0005575 [GO:0005975]; GO:0044238; GO:0071704; GO:0008152; GO:0008150 [GO:0006098]; GO:0006007; GO:0006740; GO:0006006; GO:0019320; GO:0006739; GO:0055114; GO:0019318; GO:0046365; GO:0046496; GO:0044710; GO:0005996; GO:0044724; GO:0019362; GO:0008152; GO:0044699; GO:0044723; GO:0016052; GO:0044712…	73.27	7.75	2	2	61.52	7.75	2	2					102.59	12.02	3	3	74.87	19.77	4	4	192.72	38.37	6	7	128.84	20.54	3	6	149.61	47.67	8	8		0			302.83
P61769	Beta-2-microglobulin OS=Homo sapiens GN=B2M PE=1 SV=1 - [B2MG_HUMAN]	65.55	1	7	7	110	protein binding	membrane; extracellular; cytoplasm; organelle lumen; Golgi	regulation of biological process; response to stimulus; cell differentiation; metabolic process; defense response	Pf07654	567	[GO:0000139]; GO:0031090; GO:0044431; GO:0098588; GO:0016020; GO:0044422; GO:0044444; GO:0044446; GO:0005575; GO:0044424; GO:0044464 [GO:0001895]; GO:0001894; GO:0060249; GO:0042592; GO:0065008; GO:0065007; GO:0008150 [GO:0001916]; GO:0001912; GO:0001914; GO:0002711; GO:0001910; GO:0002705; GO:0031343; GO:0002709; GO:0002708; GO:0002824; GO:0002703; GO:0031341; GO:0002699; GO:0048518; GO:0002706;…	119.13	16.81	2	4	248.94	19.33	3	8	136.86	16.81	2	4	276.18	37.82	4	11	92.5	37.82	3	4	157.72	42.86	5	10	617.6	65.55	7	25	156.62	37.82	4	7	93.65	26.89	2	3	80.77
P12111	Collagen alpha-3(VI) chain OS=Homo sapiens GN=COL6A3 PE=1 SV=5 - [CO6A3_HUMAN]	65.38	1	176	176	2330	enzyme regulator activity; protein binding	extracellular; organelle lumen; membrane	cellular component movement; response to stimulus; regulation of biological process; cell organization and biogenesis; metabolic process	Pf00014; Pf00092; Pf01391	1293	[GO:0004867]; GO:0004866; GO:0030414; GO:0061135; GO:0004857; GO:0061134; GO:0030234; GO:0003674 [GO:0005515]; GO:0005488; GO:0003674 [GO:0005576]; GO:0005575 [GO:0005578]; GO:0031012; GO:0044421; GO:0005575 [GO:0005581]; GO:0005575; GO:0043234; GO:0032991 [GO:0005589]; GO:0005581; GO:0005575; GO:0043234; GO:0032991 [GO:0005615]; GO:0044421; GO:0005575 [GO:0005788]; GO:0044432; GO:0070013; GO:004…	1686.35	13.41	38	63	3837.11	25.75	53	98	4405.78	27.13	61	123	3269.58	19.52	54	115	4914.23	39.85	94	175	3870.95	32.2	81	138	15998.6	59.49	149	428	8690	47.81	116	241	7891.08	46.58	123	267	8268.37
P63104	14-3-3 protein zeta/delta OS=Homo sapiens GN=YWHAZ PE=1 SV=1 - [1433Z_HUMAN]	65.31	1	15	19	324	catalytic activity; protein binding; RNA binding	nucleus; cytoplasm; mitochondrion; cytosol; membrane; vacuole	transport; cell death; regulation of biological process; response to stimulus; coagulation; metabolic process; cell organization and biogenesis	Pf00244	7534	[GO:0002553]; GO:0002441; GO:0001821; GO:0046879; GO:0046903; GO:0051608; GO:0009914; GO:0023061; GO:0044765; GO:0006812; GO:0045117; GO:0010817; GO:0032940; GO:0006810; GO:0044699; GO:1902578; GO:0006811; GO:0071702; GO:0071705; GO:0065008; GO:0044763; GO:0051649; GO:0051234; GO:0008150; GO:0051179; GO:0065007; GO:0009987 [GO:0004497]; GO:0016491; GO:0003824; GO:0003674 [GO:0005515]; GO:0005488;…	1081.3	30.2	8	30	1051.05	30.2	7	29	705.05	45.71	10	18	1315.14	48.57	11	33	737.32	48.98	10	21	1040.73	55.51	14	34	945.61	55.51	13	29	908.17	53.06	12	27	658.61	57.96	12	22	600.77
P14543	Nidogen-1 OS=Homo sapiens GN=NID1 PE=1 SV=3 - [NID1_HUMAN]	64.88	1	57	58	512	metal ion binding; protein binding	extracellular; cell surface; membrane	regulation of biological process; cell organization and biogenesis	Pf00058; Pf00086; Pf06119; Pf06247; Pf07474; Pf07645; Pf12662; Pf12947	4811	[GO:0005509]; GO:0046872; GO:0043169; GO:0043167; GO:0005488; GO:0003674 [GO:0005515]; GO:0005488; GO:0003674 [GO:0005518]; GO:0032403; GO:0005515; GO:0005488; GO:0003674 [GO:0005576]; GO:0005575 [GO:0005578]; GO:0031012; GO:0044421; GO:0005575 [GO:0005604]; GO:0044420; GO:0044421; GO:0005575 [GO:0005605]; GO:0044420; GO:0044421; GO:0005575 [GO:0007155]; GO:0022610; GO:0008150 [GO:0007160]; GO:00…	755.03	11.95	14	21	1650.41	27.91	20	41	653.61	19.17	14	19	1159.98	16.2	18	33	2245.41	38.57	32	73	1296.94	30.23	25	42	2863.36	57.82	50	95	2091.8	47.71	36	64	655.15	20.29	14	21	714.23
P18065	Insulin-like growth factor-binding protein 2 OS=Homo sapiens GN=IGFBP2 PE=1 SV=2 - [IBP2_HUMAN]	64.31	1	15	15	200	protein binding	extracellular; membrane	regulation of biological process; response to stimulus; metabolic process	Pf00086; Pf00219	3485	[GO:0001558]; GO:0040008; GO:0050794; GO:0051128; GO:0050789; GO:0065007; GO:0008150 [GO:0005515]; GO:0005488; GO:0003674 [GO:0005520]; GO:0019838; GO:0005515; GO:0005488; GO:0003674 [GO:0005576]; GO:0005575 [GO:0005615]; GO:0044421; GO:0005575 [GO:0006950]; GO:0050896; GO:0008150 [GO:0007165]; GO:0050794; GO:0051716; GO:0050789; GO:0009987; GO:0050896; GO:0065007; GO:0008150 [GO:0007565]; GO:004…	1707.84	32	10	43	214.99	13.54	4	6					1477.63	64.31	14	43	321.8	28.31	7	10	627.19	40.31	10	16	1285.98	57.23	13	40	1134.73	62.15	14	36		0
Q12841	Follistatin-related protein 1 OS=Homo sapiens GN=FSTL1 PE=1 SV=1 - [FSTL1_HUMAN]	64.29	1	21	21	252	metal ion binding; protein binding	extracellular	regulation of biological process; response to stimulus	Pf00050; Pf07648	11167	[GO:0005509]; GO:0046872; GO:0043169; GO:0043167; GO:0005488; GO:0003674 [GO:0005515]; GO:0005488; GO:0003674 [GO:0005576]; GO:0005575 [GO:0005615]; GO:0044421; GO:0005575 [GO:0008201]; GO:0005539; GO:0043168; GO:1901681; GO:0097367; GO:0043167; GO:0005488; GO:0003674 [GO:0030509]; GO:0006357; GO:0007178; GO:0006355; GO:0007167; GO:0010468; GO:1903506; GO:2000112; GO:0007166; GO:0060255; GO:20011…	426.2	21.43	6	11	835.99	34.74	10	22	445.35	23.7	7	15	667.68	37.01	9	15	643.2	37.34	13	29	681.74	44.48	16	36	955.34	54.87	15	41	618.93	45.78	14	25	493.95	43.51	12	17	107.29
Q9UI42	Carboxypeptidase A4 OS=Homo sapiens GN=CPA4 PE=1 SV=2 - [CBPA4_HUMAN]	64.13	1	17	17	102	catalytic activity; metal ion binding	extracellular	metabolic process; cell organization and biogenesis	Pf00246; Pf02244	51200	[GO:0004180]; GO:0008238; GO:0070011; GO:0008233; GO:0016787; GO:0003824; GO:0003674 [GO:0004181]; GO:0004180; GO:0008235; GO:0008238; GO:0008237; GO:0070011; GO:0008233; GO:0016787; GO:0003824; GO:0003674 [GO:0005575] [GO:0005576]; GO:0005575 [GO:0006508]; GO:0019538; GO:0043170; GO:0044238; GO:0071704; GO:0008152; GO:0008150 [GO:0008233]; GO:0016787; GO:0003824; GO:0003674 [GO:0008237]; GO:0070…	217.44	8.55	4	7	161.21	10.93	5	5	85.24	9.03	3	3	445.67	25.18	8	12	89.75	22.8	6	6	257.69	27.79	7	13	378.42	28.98	8	13	536.33	42.28	11	19		0			115.97
P04264	Keratin, type II cytoskeletal 1 OS=Homo sapiens GN=KRT1 PE=1 SV=6 - [K2C1_HUMAN]	63.66	1	39	44	1292	catalytic activity; motor activity; receptor activity; structural molecule activity; protein binding; transporter activity	nucleus; cytoskeleton; membrane	defense response; metabolic process; regulation of biological process; response to stimulus; transport	Pf00038; Pf01496; Pf01576; Pf12128	3848	[GO:0001867]; GO:0006956; GO:0045087; GO:0002252; GO:0002253; GO:0006959; GO:0072376; GO:0006952; GO:0006955; GO:0002376; GO:0050778; GO:0019538; GO:0044710; GO:0050896; GO:0006950; GO:0008150; GO:0002684; GO:0048584; GO:0050776; GO:0043170; GO:0044238; GO:0008152; GO:0044699; GO:0002682; GO:0048518; GO:0048583; GO:0071704; GO:0050789; GO:0065007 [GO:0001895]; GO:0001894; GO:0060249; GO:0042592; …	1817.81	34.47	19	52	1859.79	38.04	24	54	2171.79	44.1	24	49	2261.64	38.04	22	59	4289.8	50.62	34	133	8650.07	59.32	41	253	2750.6	51.09	32	92	7016.7	56.68	34	183	2833.83	50.62	34	93	4086.35
P02533	Keratin, type I cytoskeletal 14 OS=Homo sapiens GN=KRT14 PE=1 SV=4 - [K1C14_HUMAN]	63.56	1	10	29	262	structural molecule activity; protein binding	nucleus; cytoplasm; cytosol	response to stimulus; cell differentiation; cell organization and biogenesis	Pf00038; Pf12128	3861	[GO:0005198]; GO:0003674 [GO:0005200]; GO:0005198; GO:0003674 [GO:0005515]; GO:0005488; GO:0003674 [GO:0005622]; GO:0044464; GO:0005575 [GO:0005634]; GO:0043231; GO:0043227; GO:0043229; GO:0043226; GO:0044424; GO:0005575; GO:0044464 [GO:0005730]; GO:0043232; GO:0044428; GO:0043228; GO:0043229; GO:0044446; GO:0043226; GO:0044424; GO:0044422; GO:0005575; GO:0044464 [GO:0005737]; GO:0044424; GO:0044…	353.12	9.53	4	9	425.16	14.83	6	12		0			426.11	13.56	5	12	828.5	25.42	12	23	2171.06	57.84	26	64	354.74	13.98	6	11	1594.56	42.8	19	44	698.74	23.52	10	22	882.42
P02768	Serum albumin OS=Homo sapiens GN=ALB PE=1 SV=2 - [ALBU_HUMAN]	62.89	1	36	36	1696	DNA binding; metal ion binding; protein binding; antioxidant activity; catalytic activity	extracellular; nucleus; cytoplasm; organelle lumen	transport; metabolic process; response to stimulus; coagulation; cell communication; regulation of biological process	Pf00273	213	[GO:0001895]; GO:0001894; GO:0060249; GO:0042592; GO:0065008; GO:0065007; GO:0008150 [GO:0002576]; GO:0006887; GO:0016192; GO:0032940; GO:0006810; GO:0044763; GO:0046903; GO:0051649; GO:0051234; GO:0009987; GO:0044699; GO:0044765; GO:0051179; GO:0008150; GO:1902578 [GO:0003677]; GO:0003676; GO:0097159; GO:1901363; GO:0005488; GO:0003674 [GO:0005504]; GO:0008289; GO:0033293; GO:0005488; GO:0031406…	6002.91	19.87	13	204	4192.89	14.29	9	148	9176.78	26.6	14	282	5418.79	20.36	13	189	2299.45	36.62	21	98	2269.31	52.38	28	90	3141.69	53.04	28	123	4419.46	53.04	28	158	1508.96	52.71	26	49	1963.13
P17900	Ganglioside GM2 activator OS=Homo sapiens GN=GM2A PE=1 SV=4 - [SAP3_HUMAN]	62.69	1	9	9	40	catalytic activity; transporter activity; enzyme regulator activity	cytoplasm; mitochondrion; vacuole; organelle lumen	metabolic process; transport; response to stimulus; regulation of biological process	Pf06477	2760	[GO:0001573]; GO:0006672; GO:0006687; GO:0006665; GO:0006664; GO:0006643; GO:1901564; GO:1903509; GO:0044255; GO:0006807; GO:0071704; GO:0006629; GO:1901135; GO:0044237; GO:0044763; GO:0008152; GO:0044238; GO:0044710; GO:0009987; GO:0044699; GO:0008150 [GO:0004563]; GO:0015929; GO:0004553; GO:0016798; GO:0016787; GO:0003824; GO:0003674 [GO:0005319]; GO:0022892; GO:0005215; GO:0003674 [GO:0005730]…						0							75.82	10.88	2	2	51.04	9.33	2	2	118.65	30.57	5	5	197.72	58.55	8	10	80.9	15.54	2	2	77.58	15.54	2	3	160.97
P13645	Keratin, type I cytoskeletal 10 OS=Homo sapiens GN=KRT10 PE=1 SV=6 - [K1C10_HUMAN]	62.5	1	28	34	838	structural molecule activity	nucleus; cytoplasm; membrane	cell differentiation; response to stimulus	Pf00038	3858	[GO:0005198]; GO:0003674 [GO:0005615]; GO:0044421; GO:0005575 [GO:0005634]; GO:0043231; GO:0043227; GO:0043229; GO:0043226; GO:0044424; GO:0005575; GO:0044464 [GO:0005737]; GO:0044424; GO:0044464; GO:0005575 [GO:0005882]; GO:0043234; GO:0044430; GO:0032991; GO:0044446; GO:0005575; GO:0044422; GO:0044424; GO:0044464 [GO:0008544]; GO:0009888; GO:0060429; GO:0048856; GO:0032502; GO:0008150 [GO:00160…	1419.34	23.29	13	35	2627.36	44.86	20	56	1620.89	29.11	12	33	1579.09	25.68	13	34	3141.44	53.08	24	92	3894.24	54.97	28	108	2652.64	45.55	23	72	6536.67	61.3	32	149	2512.32	56.34	27	77	3091.66
P19883	Follistatin OS=Homo sapiens GN=FST PE=1 SV=2 - [FST_HUMAN]	62.21	1	21	21	242	signal transducer activity; protein binding	extracellular; nucleus; cytoplasm	regulation of biological process; cell differentiation; response to stimulus; cell proliferation	Pf00050; Pf07648; Pf09289	10468	[GO:0000122]; GO:0006357; GO:0045892; GO:0006355; GO:0010629; GO:1903507; GO:2000113; GO:0010468; GO:1903506; GO:2000112; GO:0010605; GO:1902679; GO:0010558; GO:0031327; GO:0060255; GO:2001141; GO:0010556; GO:0031326; GO:0009892; GO:0051253; GO:0009890; GO:0031324; GO:0019222; GO:0051252; GO:0009889; GO:0031323; GO:0048519; GO:0045934; GO:0048523; GO:0050789; GO:0019219; GO:0050794; GO:0051172; G…	852.04	37.21	13	27	653.06	32.85	11	22	672.31	40.7	11	17	1623.22	57.27	16	41	280.32	38.66	9	10	461.51	45.06	11	15	700.84	46.8	16	28	654	49.42	14	19	298.37	35.47	9	9	471.48
P07339	Cathepsin D OS=Homo sapiens GN=CTSD PE=1 SV=1 - [CATD_HUMAN]	61.89	1	25	25	317	catalytic activity; protein binding	extracellular; mitochondrion; vacuole; organelle lumen	cell organization and biogenesis; metabolic process; cell death	Pf00026; Pf07966	1509	[GO:0000045]; GO:0007033; GO:0070925; GO:0006996; GO:0022607; GO:0009987; GO:0016043; GO:0008150; GO:0071840 [GO:0004190]; GO:0004175; GO:0070001; GO:0070011; GO:0008233; GO:0016787; GO:0003824; GO:0003674 [GO:0005515]; GO:0005488; GO:0003674 [GO:0005576]; GO:0005575 [GO:0005615]; GO:0044421; GO:0005575 [GO:0005739]; GO:0043231; GO:0044444; GO:0043227; GO:0043229; GO:0044424; GO:0043226; GO:00444…		0								0			247.38	29.37	8	10	2026.83	50	18	67	2235.18	53.88	21	78	374.3	25.97	7	14	695.3	41.26	12	21	1135.97	50.97	19	37	1796.66
P0CG47	Polyubiquitin-B OS=Homo sapiens GN=UBB PE=1 SV=1 - [UBB_HUMAN]	61.57	4	4	4	109	protein binding	nucleus; cytoplasm; cytosol; membrane	regulation of biological process; metabolic process; response to stimulus; cell death; transport; cell organization and biogenesis; defense response	Pf00240; Pf11976	7314	[GO:0000075]; GO:0022402; GO:0044763; GO:0009987; GO:0044699; GO:0008150 [GO:0000080]; GO:0051318; GO:0022403; GO:0044848; GO:0008150 [GO:0000082]; GO:0044772; GO:0044843; GO:0044770; GO:1903047; GO:0022402; GO:0044763; GO:0009987; GO:0044699; GO:0008150 [GO:0000084]; GO:0051320; GO:0022403; GO:0044848; GO:0008150 [GO:0000086]; GO:0044772; GO:0044839; GO:0044770; GO:1903047; GO:0022402; GO:004476…	100.33	49.78	3	5	110.88	49.78	3	8	232.76	32.75	2	5	190.63	49.78	3	5	315.52	49.78	3	11	435.78	61.57	4	20	173.53	37.99	2	6	231.05	61.57	4	10	98.36	32.75	2	4	388.38
P23528	Cofilin-1 OS=Homo sapiens GN=CFL1 PE=1 SV=3 - [COF1_HUMAN]	61.45	1	7	10	121	protein binding	nucleus; cytoplasm; cytoskeleton; membrane	cellular component movement; transport; metabolic process; cell organization and biogenesis; regulation of biological process; response to stimulus; coagulation; defense response	Pf00241	1072	[GO:0000910]; GO:0022402; GO:0044763; GO:0009987; GO:0044699; GO:0008150 [GO:0001755]; GO:0001667; GO:0016477; GO:0048870; GO:0006928; GO:0040011; GO:0044763; GO:0008150; GO:0009987; GO:0044699 [GO:0001842]; GO:0016331; GO:0060571; GO:0002009; GO:0048598; GO:0048729; GO:0009653; GO:0044767; GO:0032502; GO:0044699; GO:0008150 [GO:0002576]; GO:0006887; GO:0016192; GO:0032940; GO:0006810; GO:0044763…	217.54	19.28	4	6	185.65	19.28	4	7	148.45	25.3	3	3	473.48	41.57	6	16	80.93	21.69	3	3	281.84	61.45	7	9	560.12	61.45	9	19	408.38	57.23	7	12	152.92	46.99	5	7	283.03
P05997	Collagen alpha-2(V) chain OS=Homo sapiens GN=COL5A2 PE=1 SV=3 - [CO5A2_HUMAN]	61.37	1	62	63	952	structural molecule activity; protein binding; metal ion binding	extracellular; organelle lumen	cellular component movement; cell organization and biogenesis; metabolic process; response to stimulus	Pf00093; Pf01391; Pf01410	1290	[GO:0001501]; GO:0048731; GO:0048856; GO:0032502; GO:0008150 [GO:0003674] [GO:0005201]; GO:0005198; GO:0003674 [GO:0005515]; GO:0005488; GO:0003674 [GO:0005576]; GO:0005575 [GO:0005578]; GO:0031012; GO:0044421; GO:0005575 [GO:0005581]; GO:0005575; GO:0043234; GO:0032991 [GO:0005588]; GO:0005583; GO:0005581; GO:0044420; GO:0044421; GO:0005575; GO:0043234; GO:0032991 [GO:0005788]; GO:0044432; GO:00…	1022.41	15.81	17	34	2603.25	36.56	30	71	3605.23	41.69	35	93	1667.56	26.22	27	54	2978.84	39.89	43	113	2716.06	43.83	46	108	4102.26	48.23	50	137	3037.54	43.36	45	102	1157.87	24.15	25	48	555.79
P07237	Protein disulfide-isomerase OS=Homo sapiens GN=P4HB PE=1 SV=3 - [PDIA1_HUMAN]	60.83	1	29	29	280	catalytic activity; metal ion binding; protein binding; RNA binding	extracellular; endoplasmic reticulum; organelle lumen; membrane; cell surface	metabolic process; cell organization and biogenesis; response to stimulus; cellular homeostasis; regulation of biological process	Pf00085; Pf01216	5034	[GO:0003756]; GO:0016864; GO:0016860; GO:0016853; GO:0003824; GO:0003674 [GO:0004656]; GO:0019798; GO:0031545; GO:0031543; GO:0016706; GO:0051213; GO:0016705; GO:0016491; GO:0003824; GO:0003674 [GO:0005509]; GO:0046872; GO:0043169; GO:0043167; GO:0005488; GO:0003674 [GO:0005515]; GO:0005488; GO:0003674 [GO:0005576]; GO:0005575 [GO:0005783]; GO:0043231; GO:0044444; GO:0043227; GO:0043229; GO:00444…	230.45	13.19	6	7	554.81	21.06	10	19	173.8	12.99	5	5	266.96	16.93	7	8	1202.07	41.54	16	34	1062.84	44.49	18	36	844.5	35.63	14	29	1313.69	39.37	15	42	788.54	40.94	15	22	1008.91
P62258	14-3-3 protein epsilon OS=Homo sapiens GN=YWHAE PE=1 SV=1 - [1433E_HUMAN]	60.78	1	17	19	296	protein binding; RNA binding	cytoplasm; mitochondrion; cytosol; membrane	cellular component movement; regulation of biological process; transport; cell death; response to stimulus; cell organization and biogenesis	Pf00244	7531	[GO:0000086]; GO:0044772; GO:0044839; GO:0044770; GO:1903047; GO:0022402; GO:0044763; GO:0009987; GO:0044699; GO:0008150 [GO:0000278]; GO:0007049; GO:0044763; GO:0009987; GO:0044699; GO:0008150 [GO:0001764]; GO:0016477; GO:0048870; GO:0006928; GO:0040011; GO:0044763; GO:0008150; GO:0009987; GO:0044699 [GO:0003064]; GO:0003062; GO:0002027; GO:0008016; GO:0065008; GO:1903522; GO:0065007; GO:0044057…	900.89	45.1	11	28	808.8	45.88	13	28	271.39	23.14	7	8	895.71	51.37	12	25	564.99	52.94	13	20	911.3	52.55	14	34	867.06	52.55	14	29	860.71	52.55	14	28	376.02	40	9	15	611.31
O00391	Sulfhydryl oxidase 1 OS=Homo sapiens GN=QSOX1 PE=1 SV=3 - [QSOX1_HUMAN]	60.64	1	43	43	1862	catalytic activity	membrane; extracellular; Golgi	metabolic process; cellular homeostasis; regulation of biological process	Pf00085; Pf04777	5768	[GO:0000139]; GO:0031090; GO:0044431; GO:0098588; GO:0016020; GO:0044422; GO:0044444; GO:0044446; GO:0005575; GO:0044424; GO:0044464 [GO:0003756]; GO:0016864; GO:0016860; GO:0016853; GO:0003824; GO:0003674 [GO:0005576]; GO:0005575 [GO:0005615]; GO:0044421; GO:0005575 [GO:0005794]; GO:0043231; GO:0044444; GO:0043227; GO:0043229; GO:0044424; GO:0043226; GO:0044464; GO:0005575 [GO:0006457]; GO:00442…	3830.55	30.92	21	116	3423.85	36.55	22	95	4992.91	39.89	24	108	8468.53	49.26	31	209	8507.32	55.29	38	233	5316.58	51.14	33	150	10869.3	59.17	40	279	8815.16	55.96	36	227	3323.77	52.61	30	85	3671.16
P26022	Pentraxin-related protein PTX3 OS=Homo sapiens GN=PTX3 PE=1 SV=3 - [PTX3_HUMAN]	60.63	1	21	21	1202	protein binding	extracellular	response to stimulus; defense response; regulation of biological process	Pf00354; Pf02210	5806	[GO:0001849]; GO:0001846; GO:0001848; GO:0005515; GO:0005488; GO:0003674 [GO:0001872]; GO:0030247; GO:0001871; GO:0030246; GO:0005488; GO:0003674 [GO:0001878]; GO:0009620; GO:0051707; GO:0043207; GO:0051704; GO:0009605; GO:0009607; GO:0008150; GO:0050896 [GO:0005576]; GO:0005575 [GO:0005615]; GO:0044421; GO:0005575 [GO:0006954]; GO:0006952; GO:0006950; GO:0050896; GO:0008150 [GO:0008228]; GO:0002…	1981.29	28.08	9	63	3431.43	52.76	15	96	5631.77	55.91	17	143	3416.56	52.76	15	93	5151.97	51.71	17	162	4485.25	51.71	18	133	3855.47	53.02	19	104	3297.76	44.09	14	81	1956.67	46.19	16	57	2203.69
P09211	Glutathione S-transferase P OS=Homo sapiens GN=GSTP1 PE=1 SV=2 - [GSTP1_HUMAN]	60.48	1	9	9	123	catalytic activity; protein binding; enzyme regulator activity	nucleus; cytoplasm; mitochondrion; cytosol; membrane	response to stimulus; regulation of biological process; metabolic process; cell proliferation	Pf00043; Pf02798	2950	[GO:0000302]; GO:0006979; GO:1901700; GO:0006950; GO:0042221; GO:0050896; GO:0008150 [GO:0002674]; GO:0002673; GO:0050728; GO:0050727; GO:0031348; GO:0032102; GO:1903035; GO:0031347; GO:0032101; GO:1903034; GO:0048585; GO:0080134; GO:0048583; GO:0048519; GO:0050789; GO:0065007; GO:0008150 [GO:0004364]; GO:0016765; GO:0016740; GO:0003824; GO:0003674 [GO:0005515]; GO:0005488; GO:0003674 [GO:0005615…	79.07	10	2	3	127.06	10	2	5		0			261.9	36.19	5	9	194.47	27.14	4	7	376.26	39.52	6	13	636.37	51.9	7	17	529.87	51.9	7	13	242.93	35.71	5	8	508.03
Q9UBP4	Dickkopf-related protein 3 OS=Homo sapiens GN=DKK3 PE=1 SV=2 - [DKK3_HUMAN]	60	1	12	12	227		extracellular	development; regulation of biological process; response to stimulus	Pf04706; Pf06607	27122	[GO:0005576]; GO:0005575 [GO:0005615]; GO:0044421; GO:0005575 [GO:0007275]; GO:0044707; GO:0044767; GO:0032501; GO:0044699; GO:0032502; GO:0008150 [GO:0009653]; GO:0032502; GO:0008150 [GO:0016055]; GO:0007166; GO:0007165; GO:0050794; GO:0051716; GO:0050789; GO:0009987; GO:0050896; GO:0065007; GO:0008150 [GO:0030178]; GO:0009968; GO:0030111; GO:0009966; GO:0010648; GO:0023057; GO:0048585; GO:00106…	221.15	18.57	5	8	494.76	18.57	5	14	441.67	26	6	11	209.67	19.71	4	4	1999.49	45.14	10	62	1099.63	45.14	10	32	872.87	36.86	8	20	889.76	34.57	7	20	726.49	41.71	9	23	232.57
P01023	Alpha-2-macroglobulin OS=Homo sapiens GN=A2M PE=1 SV=3 - [A2MG_HUMAN]	59.84	1	67	67	869	protein binding; enzyme regulator activity	extracellular; cytosol; organelle lumen	regulation of biological process; transport; response to stimulus; coagulation; metabolic process; cell organization and biogenesis; cell differentiation	Pf00207; Pf01835; Pf07677; Pf07678; Pf07703; Pf10569; Pf11974	2	[GO:0001869]; GO:0001868; GO:0045824; GO:0045916; GO:0030449; GO:0045088; GO:0031348; GO:0050777; GO:0002698; GO:0002921; GO:0010955; GO:2000258; GO:0002673; GO:0002697; GO:0002920; GO:0070613; GO:2000257; GO:0031347; GO:0050776; GO:0048585; GO:0002683; GO:1903318; GO:0051248; GO:0050727; GO:0002682; GO:1903317; GO:0048583; GO:0051246; GO:0080134; GO:0048519; GO:0010629; GO:0010605; GO:0032101; G…	559.17	10.04	13	22	2369.37	37.92	35	73	1627.96	26.46	25	50	992.04	13.57	17	39	4786.58	54.07	57	169	1913.55	47.08	50	81	2889.96	50.41	52	106	2329.65	49.19	49	88	930.54	25.37	28	43	735.29
P08603	Complement factor H OS=Homo sapiens GN=CFH PE=1 SV=4 - [CFAH_HUMAN]	59.79	1	55	55	647	protein binding	extracellular	metabolic process; regulation of biological process; response to stimulus; defense response	Pf00084	3075	[GO:0002376]; GO:0008150 [GO:0005515]; GO:0005488; GO:0003674 [GO:0005576]; GO:0005575 [GO:0005615]; GO:0044421; GO:0005575 [GO:0006956]; GO:0002252; GO:0002253; GO:0006959; GO:0072376; GO:0002376; GO:0050778; GO:0006955; GO:0019538; GO:0044710; GO:0050896; GO:0008150; GO:0002684; GO:0048584; GO:0050776; GO:0043170; GO:0044238; GO:0008152; GO:0044699; GO:0002682; GO:0048518; GO:0048583; GO:007170…	772.16	19.5	21	33	1579.11	34.93	30	52	1258.01	36.23	29	42	765.13	17.79	19	30	3561.08	53.29	47	131	2744.58	46.63	40	103	1787.39	43.3	36	58	2162.53	48.66	41	69	766.48	22.99	19	28	599.32
O00299	Chloride intracellular channel protein 1 OS=Homo sapiens GN=CLIC1 PE=1 SV=4 - [CLIC1_HUMAN]	59.75	1	11	11	60	transporter activity; protein binding	nucleus; cytoplasm; mitochondrion; membrane	transport; regulation of biological process; response to stimulus		1192	[GO:0005216]; GO:0015075; GO:0022838; GO:0022891; GO:0015267; GO:0022857; GO:0022892; GO:0022803; GO:0005215; GO:0003674 [GO:0005244]; GO:0005216; GO:0022832; GO:0015075; GO:0022838; GO:0022836; GO:0022891; GO:0015267; GO:0022857; GO:0022892; GO:0022803; GO:0005215; GO:0003674 [GO:0005247]; GO:0005254; GO:0008308; GO:0005253; GO:0015108; GO:0005244; GO:0005216; GO:0008509; GO:0015103; GO:0022832;…	112.78	13.28	3	3	104.22	9.96	2	3	66.49	12.45	2	2	190.67	21.16	4	5	139.17	18.26	4	5	239.33	45.23	8	9	343.23	52.7	8	9	369.73	41.49	8	9	58.12	10.79	2	2	88.75
Q99715	Collagen alpha-1(XII) chain OS=Homo sapiens GN=COL12A1 PE=1 SV=2 - [COCA1_HUMAN]	59.65	1	144	144	1154	protein binding; structural molecule activity	extracellular; organelle lumen	cell organization and biogenesis; metabolic process	Pf00041; Pf00092	1303	[GO:0001501]; GO:0048731; GO:0048856; GO:0032502; GO:0008150 [GO:0005515]; GO:0005488; GO:0003674 [GO:0005576]; GO:0005575 [GO:0005578]; GO:0031012; GO:0044421; GO:0005575 [GO:0005581]; GO:0005575; GO:0043234; GO:0032991 [GO:0005595]; GO:0005593; GO:0030934; GO:0005581; GO:0044420; GO:0044421; GO:0005575; GO:0043234; GO:0032991 [GO:0005615]; GO:0044421; GO:0005575 [GO:0005788]; GO:0044432; GO:007…	373.14	3.98	11	12	337.7	4.28	9	10	2920.04	23.96	47	77	1359.04	10.58	29	49	4416.44	40.06	94	150	2669.59	33.01	74	103	8380.8	53.84	121	221	4250.73	38.1	80	114	3174.95	37.41	87	133	1816.76
P00736	Complement C1r subcomponent OS=Homo sapiens GN=C1R PE=1 SV=2 - [C1R_HUMAN]	59.43	1	33	37	1047	catalytic activity; metal ion binding; protein binding	extracellular	metabolic process; response to stimulus; regulation of biological process; defense response	Pf00084; Pf00089; Pf00431; Pf07645; Pf12662	715	[GO:0002376]; GO:0008150 [GO:0003824]; GO:0003674 [GO:0004252]; GO:0004175; GO:0008236; GO:0070011; GO:0017171; GO:0008233; GO:0016787; GO:0003824; GO:0003674 [GO:0005509]; GO:0046872; GO:0043169; GO:0043167; GO:0005488; GO:0003674 [GO:0005515]; GO:0005488; GO:0003674 [GO:0005576]; GO:0005575 [GO:0006508]; GO:0019538; GO:0043170; GO:0044238; GO:0071704; GO:0008152; GO:0008150 [GO:0006955]; GO:000…	1438.89	22.13	14	35	2306.24	37.59	19	58	2773.56	34.75	19	64	2509.05	40.14	23	63	6829.33	59.43	36	214	4361.26	58.01	35	146	3700.16	54.47	32	119	3470.5	52.34	30	100	1130.49	45.96	22	34	805.08
Q15063	Periostin OS=Homo sapiens GN=POSTN PE=1 SV=2 - [POSTN_HUMAN]	59.33	1	43	43	358	protein binding	extracellular; Golgi	regulation of biological process; cell organization and biogenesis	Pf02469; Pf07546	10631	[GO:0001501]; GO:0048731; GO:0048856; GO:0032502; GO:0008150 [GO:0005515]; GO:0005488; GO:0003674 [GO:0005576]; GO:0005575 [GO:0005578]; GO:0031012; GO:0044421; GO:0005575 [GO:0005794]; GO:0043231; GO:0044444; GO:0043227; GO:0043229; GO:0044424; GO:0043226; GO:0044464; GO:0005575 [GO:0005802]; GO:0043231; GO:0044431; GO:0043227; GO:0043229; GO:0044444; GO:0044446; GO:0043226; GO:0044424; GO:00444…					768.23	25.12	14	21	4526.61	40.43	26	99					402.36	20.33	10	13	56.86	7.66	3	3									758.02	34.69	17	23	1539.7
P09486	SPARC OS=Homo sapiens GN=SPARC PE=1 SV=1 - [SPRC_HUMAN]	59.08	1	15	15	549	metal ion binding; protein binding	extracellular; nucleus; cytoplasm; organelle lumen	transport; regulation of biological process; response to stimulus; coagulation; cell organization and biogenesis	Pf00050; Pf07648; Pf09289; Pf10591	6678	[GO:0001503]; GO:0044707; GO:0032501; GO:0044699; GO:0008150 [GO:0002576]; GO:0006887; GO:0016192; GO:0032940; GO:0006810; GO:0044763; GO:0046903; GO:0051649; GO:0051234; GO:0009987; GO:0044699; GO:0044765; GO:0051179; GO:0008150; GO:1902578 [GO:0005509]; GO:0046872; GO:0043169; GO:0043167; GO:0005488; GO:0003674 [GO:0005515]; GO:0005488; GO:0003674 [GO:0005518]; GO:0032403; GO:0005515; GO:000548…	610	28.38	9	25	533.17	25.74	8	19	1216.55	45.21	11	33	1465.13	45.21	11	41	1137.67	47.85	13	54	1553.49	47.85	14	57	2447.77	59.08	15	91	1209.87	45.21	12	41	1420.6	47.85	12	43	1153.23
P07602	Proactivator polypeptide OS=Homo sapiens GN=PSAP PE=1 SV=2 - [SAP_HUMAN]	58.78	1	27	27	153	protein binding; enzyme regulator activity	extracellular; mitochondrion; vacuole; membrane; Golgi; organelle lumen	transport; metabolic process; coagulation; regulation of biological process; cell differentiation; response to stimulus	Pf02199; Pf03489; Pf05184	5660	[GO:0002576]; GO:0006887; GO:0016192; GO:0032940; GO:0006810; GO:0044763; GO:0046903; GO:0051649; GO:0051234; GO:0009987; GO:0044699; GO:0044765; GO:0051179; GO:0008150; GO:1902578 [GO:0005515]; GO:0005488; GO:0003674 [GO:0005576]; GO:0005575 [GO:0005615]; GO:0044421; GO:0005575 [GO:0005739]; GO:0043231; GO:0044444; GO:0043227; GO:0043229; GO:0044424; GO:0043226; GO:0044464; GO:0005575 [GO:000576…						0											1622.56	56.11	25	69	882.2	53.24	20	42	45.22	9.35	2	2	178.57	14.89	4	7	644.43	41.41	16	29	111.89
P08758	Annexin A5 OS=Homo sapiens GN=ANXA5 PE=1 SV=2 - [ANXA5_HUMAN]	58.75	1	19	19	163	enzyme regulator activity; metal ion binding; protein binding	cytoplasm; membrane	regulation of biological process; response to stimulus; coagulation; cell organization and biogenesis	Pf00191	308	[GO:0004859]; GO:0055102; GO:0004857; GO:0030234; GO:0003674 [GO:0005509]; GO:0046872; GO:0043169; GO:0043167; GO:0005488; GO:0003674 [GO:0005543]; GO:0008289; GO:0043168; GO:0005488; GO:0043167; GO:0003674 [GO:0005544]; GO:0005543; GO:0008289; GO:0043168; GO:0005488; GO:0043167; GO:0003674 [GO:0005622]; GO:0044464; GO:0005575 [GO:0005737]; GO:0044424; GO:0044464; GO:0005575 [GO:0007165]; GO:0050…	119.58	12.19	4	7	217.09	12.5	4	7	249.35	26.88	7	8	356.77	24.06	6	10	80.27	6.88	3	3	390.41	37.81	11	14	641.12	40.63	9	15	330.08	33.13	9	12	296.67	23.44	6	7	1071.72
P29401	Transketolase OS=Homo sapiens GN=TKT PE=1 SV=3 - [TKT_HUMAN]	58.43	1	24	24	180	metal ion binding; catalytic activity; protein binding	nucleus; membrane; cytosol	metabolic process; regulation of biological process	Pf00456; Pf00676; Pf02775; Pf02779; Pf02780; Pf09364	7086	[GO:0000287]; GO:0046872; GO:0043169; GO:0043167; GO:0005488; GO:0003674 [GO:0003824]; GO:0003674 [GO:0004802]; GO:0016744; GO:0016740; GO:0003824; GO:0003674 [GO:0005634]; GO:0043231; GO:0043227; GO:0043229; GO:0043226; GO:0044424; GO:0005575; GO:0044464 [GO:0005730]; GO:0043232; GO:0044428; GO:0043228; GO:0043229; GO:0044446; GO:0043226; GO:0044424; GO:0044422; GO:0005575; GO:0044464 [GO:000577…	40.8	4.49	2	2	86.02	9.79	4	4						0			998.24	40.29	14	29	1057.27	41.09	17	25	143.1	11.88	4	4	1050.38	38.52	14	25	1082.83	42.7	16	25	1938.93
P11047	Laminin subunit gamma-1 OS=Homo sapiens GN=LAMC1 PE=1 SV=3 - [LAMC1_HUMAN]	58.36	1	76	76	901	catalytic activity; motor activity; protein binding; structural molecule activity	extracellular	cell organization and biogenesis; cellular component movement; regulation of biological process	Pf00052; Pf00053; Pf00055; Pf00261; Pf01576; Pf05262; Pf05483; Pf05557; Pf05667; Pf05701; Pf06008; Pf08317; Pf10174; Pf11068; Pf12128; Pf12795	3915	[GO:0000795]; GO:0044454; GO:0044427; GO:0044428; GO:0044446; GO:0044422; GO:0044424; GO:0005575; GO:0044464 [GO:0003774]; GO:0017111; GO:0016462; GO:0016818; GO:0016817; GO:0016787; GO:0003824; GO:0003674 [GO:0005102]; GO:0005515; GO:0005488; GO:0003674 [GO:0005201]; GO:0005198; GO:0003674 [GO:0005576]; GO:0005575 [GO:0005578]; GO:0031012; GO:0044421; GO:0005575 [GO:0005604]; GO:0044420; GO:0044…	636.51	8.83	11	16	2676.63	29.89	34	62	2449.79	26.54	32	58	706.22	11.81	15	23	2920.66	42.26	52	107	2907.4	43.51	56	109	3107.36	40.15	48	80	2993.54	36.3	48	78	2313.84	38.35	49	85	1240.9
P21333	Filamin-A OS=Homo sapiens GN=FLNA PE=1 SV=4 - [FLNA_HUMAN]	58.03	1	97	107	867	protein binding; signal transducer activity; RNA binding	extracellular; nucleus; cytoplasm; cytosol; cytoskeleton; membrane	cell organization and biogenesis; transport; regulation of biological process; response to stimulus; coagulation; metabolic process	Pf00307; Pf00630	2316	[GO:0001837]; GO:0000904; GO:0000902; GO:0032989; GO:0009653; GO:0016043; GO:0048869; GO:0032502; GO:0071840; GO:0044763; GO:0044767; GO:0008150; GO:0009987; GO:0044699 [GO:0001948]; GO:0005515; GO:0097367; GO:0005488; GO:0003674 [GO:0002576]; GO:0006887; GO:0016192; GO:0032940; GO:0006810; GO:0044763; GO:0046903; GO:0051649; GO:0051234; GO:0009987; GO:0044699; GO:0044765; GO:0051179; GO:0008150;…	1950.39	18.13	38	59	1160.15	16.81	27	33	600.88	9.97	16	17	557.33	6.91	14	18	2867.13	41.33	71	113	2643.75	39.4	69	111	1294.97	16.81	30	44	4817.63	46.62	83	146	3987.53	42.99	77	144	2831.34
P08779	Keratin, type I cytoskeletal 16 OS=Homo sapiens GN=KRT16 PE=1 SV=4 - [K1C16_HUMAN]	57.93	1	13	27	260	structural molecule activity; protein binding	nucleus; cytoskeleton	cell organization and biogenesis; cell proliferation; regulation of biological process	Pf00038; Pf07888	3868	[GO:0005198]; GO:0003674 [GO:0005200]; GO:0005198; GO:0003674 [GO:0005515]; GO:0005488; GO:0003674 [GO:0005634]; GO:0043231; GO:0043227; GO:0043229; GO:0043226; GO:0044424; GO:0005575; GO:0044464 [GO:0005856]; GO:0043232; GO:0043228; GO:0043229; GO:0043226; GO:0044424; GO:0005575; GO:0044464 [GO:0005882]; GO:0043234; GO:0044430; GO:0032991; GO:0044446; GO:0005575; GO:0044422; GO:0044424; GO:00444…		0				0				0			392.38	17.12	6	12	864.98	32.77	14	25	1975.4	50.95	23	62		0			1857.56	55.18	23	49		0			666.1
Q9Y281	Cofilin-2 OS=Homo sapiens GN=CFL2 PE=1 SV=1 - [COF2_HUMAN]	57.83	1	5	8	82	protein binding	nucleus; cytoplasm; cytoskeleton	cell organization and biogenesis; regulation of biological process	Pf00241	1073	[GO:0003779]; GO:0008092; GO:0005515; GO:0005488; GO:0003674 [GO:0005515]; GO:0005488; GO:0003674 [GO:0005615]; GO:0044421; GO:0005575 [GO:0005622]; GO:0044464; GO:0005575 [GO:0005634]; GO:0043231; GO:0043227; GO:0043229; GO:0043226; GO:0044424; GO:0005575; GO:0044464 [GO:0005737]; GO:0044424; GO:0044464; GO:0005575 [GO:0005856]; GO:0043232; GO:0043228; GO:0043229; GO:0043226; GO:0044424; GO:0005…		0			143.59	22.29	4	7		0			268.2	34.34	5	11	88.71	30.12	4	4	277.21	53.01	7	8	237.09	51.2	7	9	234.87	40.36	5	6	132.45	18.07	3	6	284.36
P68036	Ubiquitin-conjugating enzyme E2 L3 OS=Homo sapiens GN=UBE2L3 PE=1 SV=1 - [UB2L3_HUMAN]	57.79	1	5	5	12	nucleotide binding; catalytic activity; protein binding; RNA binding	nucleus; cytoplasm	metabolic process; regulation of biological process; cell proliferation; response to stimulus	Pf00179	7332	[GO:0000151]; GO:0044424; GO:1902494; GO:1990234; GO:0044464; GO:0043234; GO:0005575; GO:0032991 [GO:0000166]; GO:0036094; GO:1901265; GO:0005488; GO:0097159; GO:1901363; GO:0003674 [GO:0000209]; GO:0016567; GO:0032446; GO:0070647; GO:0006464; GO:0036211; GO:0044267; GO:0019538; GO:0043412; GO:0044260; GO:0043170; GO:0044238; GO:0044237; GO:0071704; GO:0008152; GO:0009987; GO:0008150 [GO:0003713]…		0				0								0								0			137.27	40.26	3	3	34.47	25.97	2	2					136.37
O14818	Proteasome subunit alpha type-7 OS=Homo sapiens GN=PSMA7 PE=1 SV=1 - [PSA7_HUMAN]	57.66	2	12	12	72	catalytic activity; protein binding	proteasome; nucleus; cytoplasm; cytosol	metabolic process; regulation of biological process; cell death; response to stimulus	Pf00227; Pf10584	5688	[GO:0000075]; GO:0022402; GO:0044763; GO:0009987; GO:0044699; GO:0008150 [GO:0000082]; GO:0044772; GO:0044843; GO:0044770; GO:1903047; GO:0022402; GO:0044763; GO:0009987; GO:0044699; GO:0008150 [GO:0000084]; GO:0051320; GO:0022403; GO:0044848; GO:0008150 [GO:0000209]; GO:0016567; GO:0032446; GO:0070647; GO:0006464; GO:0036211; GO:0044267; GO:0019538; GO:0043412; GO:0044260; GO:0043170; GO:0044238…	35.73	7.66	2	2	55.07	11.29	3	3	141.4	11.69	2	2	169.77	16.13	3	3	189.12	25.4	4	5	371.32	46.37	8	11	287.56	31.05	6	7	210.1	33.47	5	6	124.03	14.92	3	4	445.03
P01034	Cystatin-C OS=Homo sapiens GN=CST3 PE=1 SV=1 - [CYTC_HUMAN]	57.53	1	10	10	464	protein binding; enzyme regulator activity	extracellular; vacuole; endosome; endoplasmic reticulum; membrane	response to stimulus; cell death; defense response; regulation of biological process; cell organization and biogenesis	Pf00031	1471	[GO:0001540]; GO:0042277; GO:0033218; GO:0005488; GO:0003674 [GO:0001654]; GO:0007423; GO:0044767; GO:0048513; GO:0032502; GO:0044699; GO:0048856; GO:0008150 [GO:0001666]; GO:0006950; GO:0036293; GO:0050896; GO:0070482; GO:0008150; GO:0009628 [GO:0001775]; GO:0044763; GO:0009987; GO:0044699; GO:0008150 [GO:0002020]; GO:0019899; GO:0005515; GO:0005488; GO:0003674 [GO:0004866]; GO:0030414; GO:00611…	1324.42	30.82	4	33	1276.65	30.82	4	34	704.46	30.82	4	17	1394.19	56.85	7	37	597.64	43.15	7	21	764.31	57.53	9	29	3059.26	57.53	10	86	1595.19	57.53	10	53	410.59	42.47	5	15	745.83
P61981	14-3-3 protein gamma OS=Homo sapiens GN=YWHAG PE=1 SV=2 - [1433G_HUMAN]	57.49	1	8	13	175	protein binding; enzyme regulator activity; RNA binding	cytoplasm; cytosol; membrane	regulation of biological process; transport; cell death; response to stimulus; cell organization and biogenesis	Pf00244	7532	[GO:0000086]; GO:0044772; GO:0044839; GO:0044770; GO:1903047; GO:0022402; GO:0044763; GO:0009987; GO:0044699; GO:0008150 [GO:0000278]; GO:0007049; GO:0044763; GO:0009987; GO:0044699; GO:0008150 [GO:0005080]; GO:0019901; GO:0019900; GO:0019899; GO:0005515; GO:0005488; GO:0003674 [GO:0005159]; GO:0005102; GO:0005515; GO:0005488; GO:0003674 [GO:0005515]; GO:0005488; GO:0003674 [GO:0005737]; GO:00444…	589.26	24.7	6	16	789.68	32.79	8	28		0			687.44	34.82	9	24	308.47	21.46	5	10	426.04	32.39	7	17	413.62	45.75	10	16	446.11	39.68	8	13	175.39	17.41	4	7	424.72
P09871	Complement C1s subcomponent OS=Homo sapiens GN=C1S PE=1 SV=1 - [C1S_HUMAN]	57.41	1	34	35	935	catalytic activity; metal ion binding; protein binding	extracellular	metabolic process; regulation of biological process; response to stimulus; cell differentiation; defense response	Pf00084; Pf00089; Pf00431; Pf07645	716	[GO:0002376]; GO:0008150 [GO:0003824]; GO:0003674 [GO:0004252]; GO:0004175; GO:0008236; GO:0070011; GO:0017171; GO:0008233; GO:0016787; GO:0003824; GO:0003674 [GO:0005509]; GO:0046872; GO:0043169; GO:0043167; GO:0005488; GO:0003674 [GO:0005515]; GO:0005488; GO:0003674 [GO:0005576]; GO:0005575 [GO:0006508]; GO:0019538; GO:0043170; GO:0044238; GO:0071704; GO:0008152; GO:0008150 [GO:0006956]; GO:000…	2190.31	28.78	16	65	2622.26	33.58	18	80	2529.63	32.41	17	69	3800.08	41.13	22	107	5413.27	55.09	29	163	3077.02	49.56	26	93	3960.51	54.94	30	120	3054.61	45.49	24	75	1300.83	34.74	18	32	959.33
P23284	Peptidyl-prolyl cis-trans isomerase B OS=Homo sapiens GN=PPIB PE=1 SV=2 - [PPIB_HUMAN]	57.41	1	16	16	209	catalytic activity; protein binding; RNA binding	nucleus; endoplasmic reticulum; organelle lumen; membrane	metabolic process; cell organization and biogenesis; regulation of biological process	Pf00160	5479	[GO:0000413]; GO:0018208; GO:0018193; GO:0006464; GO:0036211; GO:0044267; GO:0019538; GO:0043412; GO:0044260; GO:0043170; GO:0044238; GO:0044237; GO:0071704; GO:0008152; GO:0009987; GO:0008150 [GO:0003755]; GO:0016859; GO:0016853; GO:0003824; GO:0003674 [GO:0005515]; GO:0005488; GO:0003674 [GO:0005518]; GO:0032403; GO:0005515; GO:0005488; GO:0003674 [GO:0005634]; GO:0043231; GO:0043227; GO:004322…	421.8	33.8	7	14	622.73	31.02	7	18	57.77	16.67	3	4	300.69	31.94	6	10	578.14	48.15	11	23	661.17	50.93	14	28	582.67	43.06	12	24	466.01	41.2	9	15	363.52	39.35	10	15	300.41
Q04828	Aldo-keto reductase family 1 member C1 OS=Homo sapiens GN=AKR1C1 PE=1 SV=1 - [AK1C1_HUMAN]	57.28	2	12	12	24	catalytic activity	cytoplasm; cytosol	metabolic process; regulation of biological process; response to stimulus; transport; cell differentiation; cell organization and biogenesis	Pf00248	1645	[GO:0000252]; GO:0016616; GO:0016614; GO:0016491; GO:0003824; GO:0003674 [GO:0001523]; GO:0016101; GO:0006721; GO:0006720; GO:0044255; GO:0006629; GO:0044237; GO:0044763; GO:0044238; GO:0044710; GO:0071704; GO:0008152; GO:0009987; GO:0044699; GO:0008150 [GO:0004032]; GO:0008106; GO:0004033; GO:0016616; GO:0016614; GO:0016491; GO:0003824; GO:0003674 [GO:0004033]; GO:0016616; GO:0016614; GO:0016491…	91.43	13	4	5									86.79	18.89	5	5		0				0			98.05	35.29	7	7	96.8	19.2	5	5
P31150	Rab GDP dissociation inhibitor alpha OS=Homo sapiens GN=GDI1 PE=1 SV=2 - [GDIA_HUMAN]	57.27	1	10	19	128	enzyme regulator activity; protein binding	cytoplasm; Golgi; cytosol	regulation of biological process; response to stimulus; transport	Pf00996	2664	[GO:0005092]; GO:0005083; GO:0030695; GO:0060589; GO:0030234; GO:0003674 [GO:0005093]; GO:0005092; GO:0005083; GO:0030695; GO:0060589; GO:0030234; GO:0003674 [GO:0005096]; GO:0008047; GO:0030695; GO:0030234; GO:0060589; GO:0003674 [GO:0005515]; GO:0005488; GO:0003674 [GO:0005737]; GO:0044424; GO:0044464; GO:0005575 [GO:0005794]; GO:0043231; GO:0044444; GO:0043227; GO:0043229; GO:0044424; GO:00432…	52.56	4.7	2	2						0				0			314.33	27.74	9	14	661.93	52.35	15	25		0			417.66	36.02	10	16		0			850.16
P04083	Annexin A1 OS=Homo sapiens GN=ANXA1 PE=1 SV=2 - [ANXA1_HUMAN]	57.23	1	19	19	184	DNA binding; RNA binding; enzyme regulator activity; protein binding; structural molecule activity; metal ion binding	cytoskeleton; extracellular; nucleus; cytoplasm; membrane; cell surface	regulation of biological process; cellular component movement; defense response; response to stimulus; metabolic process; transport; cell differentiation	Pf00191	301	[GO:0001533]; GO:0005856; GO:0043232; GO:0043228; GO:0043229; GO:0043226; GO:0044424; GO:0005575; GO:0044464 [GO:0001780]; GO:0001776; GO:0002262; GO:0002376; GO:0048872; GO:0008150; GO:0042592; GO:0065008; GO:0065007 [GO:0002674]; GO:0002673; GO:0050728; GO:0050727; GO:0031348; GO:0032102; GO:1903035; GO:0031347; GO:0032101; GO:1903034; GO:0048585; GO:0080134; GO:0048583; GO:0048519; GO:0050789;…	385.86	15.9	5	10	349.93	15.9	5	8		0			618.26	30.64	8	12	452.84	27.46	9	12	1571.61	51.73	16	39	681.1	41.33	12	16	769.25	50.87	14	19	382.91	25.43	7	9	746.68
P36222	Chitinase-3-like protein 1 OS=Homo sapiens GN=CHI3L1 PE=1 SV=2 - [CH3L1_HUMAN]	57.18	1	17	17	132	catalytic activity; structural molecule activity	extracellular; cytoplasm; endoplasmic reticulum	metabolic process; cell death; defense response; response to stimulus; regulation of biological process; transport	Pf00704	1116	[GO:0004553]; GO:0016798; GO:0016787; GO:0003824; GO:0003674 [GO:0004568]; GO:0004553; GO:0016798; GO:0016787; GO:0003824; GO:0003674 [GO:0005201]; GO:0005198; GO:0003674 [GO:0005576]; GO:0005575 [GO:0005578]; GO:0031012; GO:0044421; GO:0005575 [GO:0005615]; GO:0044421; GO:0005575 [GO:0005737]; GO:0044424; GO:0044464; GO:0005575 [GO:0005783]; GO:0043231; GO:0044444; GO:0043227; GO:0043229; GO:004…					460.86	21.67	7	13	460.44	28.98	9	11					318.07	28.46	9	12	405.19	21.93	6	10									200.69	12.53	4	5	670.36
Q14112	Nidogen-2 OS=Homo sapiens GN=NID2 PE=1 SV=3 - [NID2_HUMAN]	57.16	1	56	57	806	metal ion binding; protein binding	extracellular; cell surface; membrane	cell organization and biogenesis	Pf00058; Pf00086; Pf06119; Pf06247; Pf07474; Pf07645; Pf08450; Pf12662; Pf12947	22795	[GO:0005509]; GO:0046872; GO:0043169; GO:0043167; GO:0005488; GO:0003674 [GO:0005515]; GO:0005488; GO:0003674 [GO:0005518]; GO:0032403; GO:0005515; GO:0005488; GO:0003674 [GO:0005576]; GO:0005575 [GO:0005578]; GO:0031012; GO:0044421; GO:0005575 [GO:0005604]; GO:0044420; GO:0044421; GO:0005575 [GO:0007155]; GO:0022610; GO:0008150 [GO:0007160]; GO:0031589; GO:0007155; GO:0022610; GO:0008150 [GO:000…	738.68	13.02	14	22	1812	26.25	22	39	1126.82	21.75	19	27	2075.77	23.85	26	54	3120.81	44.87	45	110	2921.06	42.84	42	96	4383.77	48	42	125	3016.53	43.85	41	86	1535.34	33.09	28	57	2351.73
O43852	Calumenin OS=Homo sapiens GN=CALU PE=1 SV=2 - [CALU_HUMAN]	57.14	1	17	17	130	metal ion binding; protein binding	extracellular; endoplasmic reticulum; organelle lumen; Golgi; membrane	transport; coagulation		813	[GO:0002576]; GO:0006887; GO:0016192; GO:0032940; GO:0006810; GO:0044763; GO:0046903; GO:0051649; GO:0051234; GO:0009987; GO:0044699; GO:0044765; GO:0051179; GO:0008150; GO:1902578 [GO:0005509]; GO:0046872; GO:0043169; GO:0043167; GO:0005488; GO:0003674 [GO:0005515]; GO:0005488; GO:0003674 [GO:0005576]; GO:0005575 [GO:0005783]; GO:0043231; GO:0044444; GO:0043227; GO:0043229; GO:0044424; GO:004322…	143.11	10.48	4	5	419.02	26.67	9	13	216.91	26.35	6	6	703.28	43.81	12	18	217.97	30.16	8	11	271.41	30.79	11	14	427.25	25.08	7	13	425.39	42.22	11	17	163.13	19.05	4	6	104.02
P25789	Proteasome subunit alpha type-4 OS=Homo sapiens GN=PSMA4 PE=1 SV=1 - [PSA4_HUMAN]	57.09	1	10	10	60	catalytic activity; protein binding	proteasome; nucleus; cytoplasm; cytosol	metabolic process; regulation of biological process; cell death; response to stimulus	Pf00227; Pf10584	5685	[GO:0000075]; GO:0022402; GO:0044763; GO:0009987; GO:0044699; GO:0008150 [GO:0000082]; GO:0044772; GO:0044843; GO:0044770; GO:1903047; GO:0022402; GO:0044763; GO:0009987; GO:0044699; GO:0008150 [GO:0000084]; GO:0051320; GO:0022403; GO:0044848; GO:0008150 [GO:0000209]; GO:0016567; GO:0032446; GO:0070647; GO:0006464; GO:0036211; GO:0044267; GO:0019538; GO:0043412; GO:0044260; GO:0043170; GO:0044238…	62.98	13.03	3	3	90.62	13.41	3	3		0			32.25	9.58	2	2	67.09	7.28	2	2	254.47	33.33	7	8	160.75	24.9	4	4	304.89	21.46	4	6	82.5	12.26	2	2	423.07
P15121	Aldose reductase OS=Homo sapiens GN=AKR1B1 PE=1 SV=3 - [ALDR_HUMAN]	56.65	1	13	14	68	catalytic activity; protein binding	extracellular; nucleus; cytoplasm; vacuole; cytosol	metabolic process; response to stimulus; regulation of biological process	Pf00248	231	[GO:0001523]; GO:0016101; GO:0006721; GO:0006720; GO:0044255; GO:0006629; GO:0044237; GO:0044763; GO:0044238; GO:0044710; GO:0071704; GO:0008152; GO:0009987; GO:0044699; GO:0008150 [GO:0001758]; GO:0016620; GO:0016903; GO:0016491; GO:0003824; GO:0003674 [GO:0004032]; GO:0008106; GO:0004033; GO:0016616; GO:0016614; GO:0016491; GO:0003824; GO:0003674 [GO:0004033]; GO:0016616; GO:0016614; GO:0016491…	117.54	6.96	2	4	56.03	6.96	2	4					116.04	6.96	2	4	136.03	18.67	5	5	240.35	37.03	9	12	308.92	45.89	11	14	124.81	33.54	7	7	91.11	6.01	2	2	147.08
Q99497	Protein DJ-1 OS=Homo sapiens GN=PARK7 PE=1 SV=2 - [PARK7_HUMAN]	56.61	1	10	10	80	DNA binding; RNA binding; antioxidant activity; catalytic activity; protein binding; enzyme regulator activity; metal ion binding	nucleus; cytoplasm; mitochondrion; cytosol; membrane	regulation of biological process; cell communication; metabolic process; response to stimulus; defense response; cell organization and biogenesis; cell death; transport	Pf01965	11315	[GO:0001933]; GO:0001932; GO:0031400; GO:0042326; GO:0031399; GO:0042325; GO:0032269; GO:0045936; GO:0032268; GO:0019220; GO:0031324; GO:0051248; GO:0010563; GO:0031323; GO:0051246; GO:0051174; GO:0009892; GO:0048523; GO:0010605; GO:0019222; GO:0050794; GO:0060255; GO:0080090; GO:0048519; GO:0050789; GO:0065007; GO:0008150 [GO:0001963]; GO:0007270; GO:0007268; GO:0007267; GO:0023052; GO:0007154; …	97.05	15.87	3	4	168.69	15.87	3	6					186.17	29.63	4	7	132.15	42.33	5	5	246.95	56.08	7	9	285.66	56.08	7	11	282.84	54.5	7	10	154.61	42.33	5	6	145.07
Q12805	EGF-containing fibulin-like extracellular matrix protein 1 OS=Homo sapiens GN=EFEMP1 PE=1 SV=2 - [FBLN3_HUMAN]	56.39	1	23	23	565	catalytic activity; receptor activity; signal transducer activity; protein binding; metal ion binding	extracellular; cell surface; membrane	regulation of biological process; response to stimulus; metabolic process; cell organization and biogenesis	Pf06247; Pf07645; Pf12662; Pf12947	2202	[GO:0005006]; GO:0004714; GO:0004713; GO:0019199; GO:0004672; GO:0004888; GO:0016301; GO:0016773; GO:0038023; GO:0016772; GO:0004871; GO:0004872; GO:0016740; GO:0060089; GO:0003674; GO:0003824 [GO:0005154]; GO:0070851; GO:0005102; GO:0005515; GO:0005488; GO:0003674 [GO:0005509]; GO:0046872; GO:0043169; GO:0043167; GO:0005488; GO:0003674 [GO:0005515]; GO:0005488; GO:0003674 [GO:0005576]; GO:000557…	812.81	32.25	11	21	1893.47	30.63	12	48	1619.47	41.18	15	39	1433.05	37.93	14	38	2022.26	53.96	20	70	1717.76	48.68	19	63	1111.46	47.26	16	35	1405.92	45.23	15	43	1121.24	43.41	15	33	1168.48
Q16270	Insulin-like growth factor-binding protein 7 OS=Homo sapiens GN=IGFBP7 PE=1 SV=1 - [IBP7_HUMAN]	56.38	1	16	16	504	protein binding	extracellular	regulation of biological process; response to stimulus; metabolic process	Pf07648; Pf07679	3490	[GO:0001558]; GO:0040008; GO:0050794; GO:0051128; GO:0050789; GO:0065007; GO:0008150 [GO:0005515]; GO:0005488; GO:0003674 [GO:0005520]; GO:0019838; GO:0005515; GO:0005488; GO:0003674 [GO:0005576]; GO:0005575 [GO:0005615]; GO:0044421; GO:0005575 [GO:0007155]; GO:0022610; GO:0008150 [GO:0007566]; GO:0044702; GO:0022414; GO:0044699; GO:0008150 [GO:0008285]; GO:0042127; GO:0048523; GO:0050794; GO:004…	2105.63	48.58	10	58	1879.21	48.58	10	53	1231.3	53.55	11	32	2286.29	48.58	11	63	884.5	55.32	12	38	1020.94	55.67	15	49	1031.72	55.67	15	45	944.46	56.38	15	39	932.7	51.77	12	32	676.2
P18206	Vinculin OS=Homo sapiens GN=VCL PE=1 SV=4 - [VINC_HUMAN]	56.17	1	53	53	365	protein binding; catalytic activity; structural molecule activity	extracellular; cytoplasm; cytosol; cytoskeleton; membrane	transport; cellular component movement; coagulation; cell organization and biogenesis; regulation of biological process	Pf01044; Pf02901	7414	[GO:0001725]; GO:0032432; GO:0042641; GO:0044430; GO:0044446; GO:0044422; GO:0044424; GO:0005575; GO:0044464 [GO:0002009]; GO:0048729; GO:0009653; GO:0044767; GO:0032502; GO:0044699; GO:0008150 [GO:0002162]; GO:0001948; GO:0005515; GO:0097367; GO:0005488; GO:0003674 [GO:0002576]; GO:0006887; GO:0016192; GO:0032940; GO:0006810; GO:0044763; GO:0046903; GO:0051649; GO:0051234; GO:0009987; GO:0044699…	1207.05	20.02	20	34	1611.32	30.16	22	46	271.69	6.08	5	7	550.03	11.46	11	14	981.28	35.98	30	35	1178.15	36.16	30	38	759.37	18.17	14	23	2573.35	48.77	46	73	1297.35	31.31	27	35	1240.03
P20618	Proteasome subunit beta type-1 OS=Homo sapiens GN=PSMB1 PE=1 SV=2 - [PSB1_HUMAN]	56.02	1	12	12	68	catalytic activity; protein binding	proteasome; nucleus; cytoplasm; cytosol	metabolic process; regulation of biological process; cell death; response to stimulus	Pf00227	5689	[GO:0000075]; GO:0022402; GO:0044763; GO:0009987; GO:0044699; GO:0008150 [GO:0000082]; GO:0044772; GO:0044843; GO:0044770; GO:1903047; GO:0022402; GO:0044763; GO:0009987; GO:0044699; GO:0008150 [GO:0000084]; GO:0051320; GO:0022403; GO:0044848; GO:0008150 [GO:0000209]; GO:0016567; GO:0032446; GO:0070647; GO:0006464; GO:0036211; GO:0044267; GO:0019538; GO:0043412; GO:0044260; GO:0043170; GO:0044238…	58.35	11.62	2	2	71.9	12.86	2	3						0			100.27	23.65	4	4	130.38	30.29	5	6	161.42	42.74	7	10	132.71	25.73	4	6	74.71	23.65	4	4	445.64
P06865	Beta-hexosaminidase subunit alpha OS=Homo sapiens GN=HEXA PE=1 SV=2 - [HEXA_HUMAN]	55.95	1	26	27	131	catalytic activity; protein binding	vacuole; membrane; organelle lumen	metabolic process; cell organization and biogenesis; response to stimulus; cell death; reproduction	Pf00728; Pf02838	3073	[GO:0001501]; GO:0048731; GO:0048856; GO:0032502; GO:0008150 [GO:0004553]; GO:0016798; GO:0016787; GO:0003824; GO:0003674 [GO:0004563]; GO:0015929; GO:0004553; GO:0016798; GO:0016787; GO:0003824; GO:0003674 [GO:0005764]; GO:0000323; GO:0005773; GO:0043231; GO:0044444; GO:0043227; GO:0043229; GO:0044424; GO:0043226; GO:0044464; GO:0005575 [GO:0005975]; GO:0044238; GO:0071704; GO:0008152; GO:000815…	86.68	6.24	3	3		0							125.62	7.75	4	4	1442.39	54.06	24	50	895.36	38.37	16	27	208.62	23.44	9	10	209.61	20.79	7	7	476.8	20.6	9	13	272.95
P13693	Translationally-controlled tumor protein OS=Homo sapiens GN=TPT1 PE=1 SV=1 - [TCTP_HUMAN]	55.81	2	6	6	14	metal ion binding; protein binding; RNA binding	nucleus; cytoplasm; endosome	transport; cellular homeostasis; response to stimulus; regulation of biological process	Pf00838	7178	[GO:0005509]; GO:0046872; GO:0043169; GO:0043167; GO:0005488; GO:0003674 [GO:0005515]; GO:0005488; GO:0003674 [GO:0005615]; GO:0044421; GO:0005575 [GO:0005634]; GO:0043231; GO:0043227; GO:0043229; GO:0043226; GO:0044424; GO:0005575; GO:0044464 [GO:0005654]; GO:0044428; GO:0044446; GO:0044422; GO:0044424; GO:0005575; GO:0044464 [GO:0005737]; GO:0044424; GO:0044464; GO:0005575 [GO:0005771]; GO:0005…														0				0			77.72	24.42	3	3	86.37	43.02	3	3	123.92	24.42	3	3
Q02818	Nucleobindin-1 OS=Homo sapiens GN=NUCB1 PE=1 SV=4 - [NUCB1_HUMAN]	55.75	1	24	24	128	DNA binding; metal ion binding; protein binding	cytoplasm; Golgi; cytoskeleton; membrane			4924	[GO:0003677]; GO:0003676; GO:0097159; GO:1901363; GO:0005488; GO:0003674 [GO:0005509]; GO:0046872; GO:0043169; GO:0043167; GO:0005488; GO:0003674 [GO:0005515]; GO:0005488; GO:0003674 [GO:0005615]; GO:0044421; GO:0005575 [GO:0005737]; GO:0044424; GO:0044464; GO:0005575 [GO:0005793]; GO:0043231; GO:0044444; GO:0043227; GO:0043229; GO:0044424; GO:0043226; GO:0044464; GO:0005575 [GO:0005794]; GO:0043…	134.15	7.38	3	4	183.946	21.04	8	10	168.74	11.93	4	6	117.86	7.16	3	3	852.23	48.37	17	30	853.96	48.37	18	28	434.91	34.06	11	12	482.7	33.41	10	14	253.82	15.18	6	7
Q9Y617	Phosphoserine aminotransferase OS=Homo sapiens GN=PSAT1 PE=1 SV=2 - [SERC_HUMAN]	55.68	1	17	17	113	catalytic activity	cytosol	metabolic process	Pf00266	29968	[GO:0003824]; GO:0003674 [GO:0004648]; GO:0008483; GO:0016769; GO:0016740; GO:0003824; GO:0003674 [GO:0005829]; GO:0044444; GO:0044424; GO:0044464; GO:0005575 [GO:0006564]; GO:0006563; GO:0009070; GO:0009069; GO:1901607; GO:1901605; GO:0008652; GO:0006520; GO:0046394; GO:1901566; GO:0019752; GO:0044238; GO:1901564; GO:0016053; GO:1901576; GO:0043436; GO:0008152; GO:0006807; GO:0071704; GO:0006082…	90.24	10.81	4	4	263.19	16.76	6	9	46.94	5.68	2	2	71.9	8.92	3	3	168.67	25.68	8	9	365.44	33.24	10	14	161.02	22.7	6	6	232.48	25.41	7	8	245.63	30	8	8	484.6
O14773	Tripeptidyl-peptidase 1 OS=Homo sapiens GN=TPP1 PE=1 SV=2 - [TPP1_HUMAN]	55.06	1	17	17	109	catalytic activity; protein binding; metal ion binding	mitochondrion; vacuole; organelle lumen	metabolic process; regulation of biological process; cell organization and biogenesis; cell death; cell differentiation; response to stimulus	Pf00082; Pf09286	1200	[GO:0004175]; GO:0070011; GO:0008233; GO:0016787; GO:0003824; GO:0003674 [GO:0004252]; GO:0004175; GO:0008236; GO:0070011; GO:0017171; GO:0008233; GO:0016787; GO:0003824; GO:0003674 [GO:0005515]; GO:0005488; GO:0003674 [GO:0005739]; GO:0043231; GO:0044444; GO:0043227; GO:0043229; GO:0044424; GO:0043226; GO:0044464; GO:0005575 [GO:0005764]; GO:0000323; GO:0005773; GO:0043231; GO:0044444; GO:004322…																	1876.39	53.46	16	45	1018.07	50.62	16	28	195.75	11.37	3	4	223.48	11.37	3	4	672.66	41.21	12	16	316.68
P10643	Complement component C7 OS=Homo sapiens GN=C7 PE=1 SV=2 - [CO7_HUMAN]	54.92	1	31	32	151	protein binding	extracellular	cellular homeostasis; response to stimulus; metabolic process; regulation of biological process; defense response	Pf00084; Pf01823	730	[GO:0002376]; GO:0008150 [GO:0005515]; GO:0005488; GO:0003674 [GO:0005576]; GO:0005575 [GO:0005579]; GO:0044459; GO:0046930; GO:0044425; GO:0044464; GO:0043234; GO:0005575; GO:0032991 [GO:0006883]; GO:0006875; GO:0030004; GO:0055078; GO:0030003; GO:0055065; GO:0055067; GO:0006873; GO:0055080; GO:0050801; GO:0055082; GO:0048878; GO:0019725; GO:0042592; GO:0044763; GO:0065008; GO:0009987; GO:004469…	167.99	7.47	5	7	433.86	12.93	9	15	142.9	5.1	3	4	704.34	30.84	16	24	889.69	31.55	17	24	356.13	15.9	9	9	810.65	32.62	18	23	514.13	19.45	10	13
P07942	Laminin subunit beta-1 OS=Homo sapiens GN=LAMB1 PE=1 SV=2 - [LAMB1_HUMAN]	54.82	1	81	81	999	catalytic activity; motor activity; signal transducer activity; protein binding; structural molecule activity; nucleotide binding	extracellular; nucleus; cytoplasm; membrane	metabolic process; regulation of biological process; response to stimulus; cellular component movement; transport; cell organization and biogenesis; cell differentiation	Pf00015; Pf00038; Pf00053; Pf00055; Pf01576; Pf02841; Pf03938; Pf04111; Pf04156; Pf05103; Pf05335; Pf05667; Pf05698; Pf05701; Pf06008; Pf07111; Pf07767; Pf08317; Pf09731; Pf10174; Pf12128	3912	[GO:0003774]; GO:0017111; GO:0016462; GO:0016818; GO:0016817; GO:0016787; GO:0003824; GO:0003674 [GO:0003924]; GO:0017111; GO:0016462; GO:0016818; GO:0016817; GO:0016787; GO:0003824; GO:0003674 [GO:0004871]; GO:0060089; GO:0003674 [GO:0005102]; GO:0005515; GO:0005488; GO:0003674 [GO:0005178]; GO:0005102; GO:0032403; GO:0050839; GO:0005515; GO:0005488; GO:0003674 [GO:0005198]; GO:0003674 [GO:00052…	246.59	4.14	7	8	2079.22	29.45	30	47	1321.23	19.54	25	33	266.67	4.09	8	10	4114.72	44.23	61	144	3333.97	44.34	62	130	3775.18	48.54	61	121	3214.99	41.71	56	91	2312.55	37.74	53	95	1598.26
P00558	Phosphoglycerate kinase 1 OS=Homo sapiens GN=PGK1 PE=1 SV=3 - [PGK1_HUMAN]	54.68	1	20	20	156	nucleotide binding; catalytic activity; protein binding	cytoplasm; cytosol; membrane	metabolic process; cell differentiation	Pf00162	5230	[GO:0000166]; GO:0036094; GO:1901265; GO:0005488; GO:0097159; GO:1901363; GO:0003674 [GO:0004618]; GO:0016301; GO:0016774; GO:0016772; GO:0016740; GO:0003824; GO:0003674 [GO:0005515]; GO:0005488; GO:0003674 [GO:0005524]; GO:0032550; GO:0032559; GO:0035639; GO:0001883; GO:0032549; GO:0030554; GO:0032555; GO:0043168; GO:1901265; GO:0001882; GO:0017076; GO:0032553; GO:0043167; GO:0097159; GO:1901363…	26.12	5.28	2	2	145.63	8.39	3	4	234.08	14.39	4	4	272.73	17.03	4	5	759.89	40.29	14	22	1161.61	46.52	16	31	227.83	17.99	5	6	806.27	43.17	14	22	321.55	29.74	9	9	694.19
P35052	Glypican-1 OS=Homo sapiens GN=GPC1 PE=1 SV=2 - [GPC1_HUMAN]	54.12	1	25	25	481	metal ion binding; protein binding	extracellular; endosome; organelle lumen; membrane	metabolic process; cellular component movement; regulation of biological process; response to stimulus; cell differentiation	Pf01153	2817	[GO:0001523]; GO:0016101; GO:0006721; GO:0006720; GO:0044255; GO:0006629; GO:0044237; GO:0044763; GO:0044238; GO:0044710; GO:0071704; GO:0008152; GO:0009987; GO:0044699; GO:0008150 [GO:0005507]; GO:0046914; GO:0046872; GO:0043169; GO:0043167; GO:0005488; GO:0003674 [GO:0005576]; GO:0005575 [GO:0005578]; GO:0031012; GO:0044421; GO:0005575 [GO:0005615]; GO:0044421; GO:0005575 [GO:0005768]; GO:00432…	620.01	18.64	9	20	1511.67	38.89	15	44	1273.56	37.1	14	32	866.11	28.14	13	29	1818.52	42.83	18	60	1880.07	48.75	22	61	1649.15	42.11	18	49	1596.52	46.42	19	45	527.91	28.85	13	20	1839.94
P24593	Insulin-like growth factor-binding protein 5 OS=Homo sapiens GN=IGFBP5 PE=1 SV=1 - [IBP5_HUMAN]	54.04	1	15	15	86	protein binding	extracellular	regulation of biological process; cell differentiation; metabolic process; response to stimulus; cell proliferation	Pf00086; Pf00219	3488	[GO:0001558]; GO:0040008; GO:0050794; GO:0051128; GO:0050789; GO:0065007; GO:0008150 [GO:0001649]; GO:0030154; GO:0048869; GO:0044763; GO:0044767; GO:0009987; GO:0044699; GO:0032502; GO:0008150 [GO:0001968]; GO:0005515; GO:0005488; GO:0003674 [GO:0005515]; GO:0005488; GO:0003674 [GO:0005520]; GO:0019838; GO:0005515; GO:0005488; GO:0003674 [GO:0005576]; GO:0005575 [GO:0005622]; GO:0044464; GO:0005…	100.33	9.93	3	6	100.81	12.5	4	6	46.76	6.25	2	2	569.82	38.97	10	23	125.44	26.1	5	8		0			607.73	44.85	11	24	202.75	33.46	7	9
P07858	Cathepsin B OS=Homo sapiens GN=CTSB PE=1 SV=3 - [CATB_HUMAN]	53.98	1	22	22	512	catalytic activity; protein binding	extracellular; mitochondrion; vacuole; membrane; organelle lumen	regulation of biological process; response to stimulus; metabolic process; cell organization and biogenesis; cell differentiation; defense response	Pf00112; Pf08127	1508	[GO:0002224]; GO:0002221; GO:0002758; GO:0002218; GO:0002757; GO:0002253; GO:0045089; GO:0002764; GO:0002376; GO:0050778; GO:0031349; GO:0045088; GO:0007165; GO:0050776; GO:0008150; GO:0002684; GO:0048584; GO:0031347; GO:0050794; GO:0051716; GO:0002682; GO:0048583; GO:0048518; GO:0080134; GO:0050789; GO:0009987; GO:0050896; GO:0065007 [GO:0004197]; GO:0004175; GO:0008234; GO:0070011; GO:0008233; …	285.16	14.75	5	12	504.44	27.73	8	18	1096.44	33.63	9	24	505.64	38.64	10	21	1977.42	53.1	19	75	2832.84	53.98	20	95	1513.73	51.03	14	49	840.82	44.84	14	26	790.74	44.84	11	25	1578.85
P26038	Moesin OS=Homo sapiens GN=MSN PE=1 SV=3 - [MOES_HUMAN]	53.9	1	28	35	288	RNA binding; protein binding; structural molecule activity	nucleus; cytoplasm; cytoskeleton; membrane; cell surface	cellular component movement; regulation of biological process	Pf00373; Pf00769; Pf09379; Pf09380	4478	[GO:0001931]; GO:0042995; GO:0044464; GO:0005575 [GO:0003725]; GO:0003723; GO:0003676; GO:0097159; GO:1901363; GO:0005488; GO:0003674 [GO:0003779]; GO:0008092; GO:0005515; GO:0005488; GO:0003674 [GO:0005102]; GO:0005515; GO:0005488; GO:0003674 [GO:0005200]; GO:0005198; GO:0003674 [GO:0005515]; GO:0005488; GO:0003674 [GO:0005615]; GO:0044421; GO:0005575 [GO:0005634]; GO:0043231; GO:0043227; GO:004…	338.75	11.96	9	15	398.24	10.92	8	16	276.31	12.65	7	10	122.41	10.23	5	5	1614.75	48.35	30	53	1916.14	48.7	28	57	439.12	15.6	6	12	1249.57	39.69	21	36	1301.85	42.63	23	37	334.64
Q92743	Serine protease HTRA1 OS=Homo sapiens GN=HTRA1 PE=1 SV=1 - [HTRA1_HUMAN]	53.54	1	19	19	139	catalytic activity; protein binding	extracellular; cytoplasm; cytosol	regulation of biological process; metabolic process	Pf00050; Pf00089; Pf00219; Pf00595; Pf07648; Pf10459	5654	[GO:0001558]; GO:0040008; GO:0050794; GO:0051128; GO:0050789; GO:0065007; GO:0008150 [GO:0003824]; GO:0003674 [GO:0004252]; GO:0004175; GO:0008236; GO:0070011; GO:0017171; GO:0008233; GO:0016787; GO:0003824; GO:0003674 [GO:0005515]; GO:0005488; GO:0003674 [GO:0005520]; GO:0019838; GO:0005515; GO:0005488; GO:0003674 [GO:0005576]; GO:0005575 [GO:0005615]; GO:0044421; GO:0005575 [GO:0005737]; GO:004…	114.72	6.67	3	5	159.21	11.04	5	6					249.84	15.42	6	13	401.83	27.71	11	16	410.2	33.75	12	19	632.2	30	10	17	543.27	38.96	12	17	208.66	16.88	5	7	178.73
P27348	14-3-3 protein theta OS=Homo sapiens GN=YWHAQ PE=1 SV=1 - [1433T_HUMAN]	53.47	1	9	13	128	protein binding	cytoplasm; cytosol; membrane	transport; cell death; regulation of biological process; response to stimulus; cell organization and biogenesis	Pf00244	10971	[GO:0005515]; GO:0005488; GO:0003674 [GO:0005737]; GO:0044424; GO:0044464; GO:0005575 [GO:0005829]; GO:0044444; GO:0044424; GO:0044464; GO:0005575 [GO:0006605]; GO:0006886; GO:1902582; GO:0015031; GO:0046907; GO:0044765; GO:0008104; GO:0045184; GO:0071702; GO:0006810; GO:0051649; GO:0044699; GO:1902578; GO:0033036; GO:0051234; GO:0008150; GO:0051179 [GO:0006915]; GO:0012501; GO:0008219; GO:001626…	352.94	20.41	5	11	429.62	29.8	8	15	210.05	21.63	5	8	504.32	31.84	8	15		0			324.79	26.12	6	13	401.66	40.82	8	14	486.86	42.86	8	14	159.18	22.86	4	6
P35237	Serpin B6 OS=Homo sapiens GN=SERPINB6 PE=1 SV=3 - [SPB6_HUMAN]	53.46	1	15	16	117	protein binding; enzyme regulator activity	cytoplasm; cytosol	regulation of biological process	Pf00079	5269	[GO:0002020]; GO:0019899; GO:0005515; GO:0005488; GO:0003674 [GO:0004867]; GO:0004866; GO:0030414; GO:0061135; GO:0004857; GO:0061134; GO:0030234; GO:0003674 [GO:0005615]; GO:0044421; GO:0005575 [GO:0005737]; GO:0044424; GO:0044464; GO:0005575 [GO:0005813]; GO:0005815; GO:0043232; GO:0044430; GO:0043228; GO:0043229; GO:0044446; GO:0043226; GO:0044424; GO:0044422; GO:0005575; GO:0044464 [GO:000582…	193.77	13.56	4	5	227.82	16.22	6	10	46.36	7.18	2	2	101.39	7.18	2	2	381.85	26.6	8	12	645.3	38.83	11	23	264.05	23.4	7	8	590.46	36.17	10	17	142.12	13.03	4	4	515.41
P00746	Complement factor D OS=Homo sapiens GN=CFD PE=1 SV=5 - [CFAD_HUMAN]	53.36	1	11	11	124	catalytic activity	extracellular; organelle lumen	transport; metabolic process; regulation of biological process; response to stimulus; defense response; coagulation	Pf00089; Pf09342	1675	[GO:0002376]; GO:0008150 [GO:0002576]; GO:0006887; GO:0016192; GO:0032940; GO:0006810; GO:0044763; GO:0046903; GO:0051649; GO:0051234; GO:0009987; GO:0044699; GO:0044765; GO:0051179; GO:0008150; GO:1902578 [GO:0003824]; GO:0003674 [GO:0004252]; GO:0004175; GO:0008236; GO:0070011; GO:0017171; GO:0008233; GO:0016787; GO:0003824; GO:0003674 [GO:0005576]; GO:0005575 [GO:0005615]; GO:0044421; GO:00055…					561.45	34.39	8	17	366.05	25.3	3	7		0			420.81	31.23	5	11	405.36	40.71	6	12	124.58	35.18	4	4	89.94	16.21	2	2	117.87	25.69	3	4	267.63
Q16363	Laminin subunit alpha-4 OS=Homo sapiens GN=LAMA4 PE=1 SV=4 - [LAMA4_HUMAN]	53.15	1	91	91	1168	catalytic activity; motor activity; protein binding; structural molecule activity	extracellular; cytoskeleton; membrane	cell organization and biogenesis; regulation of biological process; cell differentiation; transport	Pf00053; Pf00054; Pf00529; Pf01576; Pf02210; Pf03302; Pf05483; Pf05701; Pf06008; Pf06009; Pf06160; Pf07888; Pf10174; Pf12128	3910	[GO:0000795]; GO:0044454; GO:0044427; GO:0044428; GO:0044446; GO:0044422; GO:0044424; GO:0005575; GO:0044464 [GO:0000921]; GO:0043623; GO:0070925; GO:0006461; GO:0034622; GO:0022607; GO:0065003; GO:0071822; GO:0016043; GO:0043933; GO:0071840; GO:0008150 [GO:0001568]; GO:0044767; GO:0048856; GO:0032502; GO:0044699; GO:0008150 [GO:0003774]; GO:0017111; GO:0016462; GO:0016818; GO:0016817; GO:0016787…	788.96	8.67	13	21	5176.33	37.25	50	129	3165.88	27.98	39	85	1204.2	11.96	19	35	3201.86	40.15	59	123	3609.65	42.46	64	127	4328.02	41.85	62	133	4142.14	41.42	60	108	1816.81	30.5	48	70	2009.16
O00622	Protein CYR61 OS=Homo sapiens GN=CYR61 PE=1 SV=1 - [CYR61_HUMAN]	53.02	1	18	18	90	protein binding	extracellular	regulation of biological process; cell differentiation; cell death; response to stimulus; cell proliferation; cell organization and biogenesis; cellular component movement; metabolic process	Pf00007; Pf00090; Pf00093; Pf00219	3491	[GO:0001558]; GO:0040008; GO:0050794; GO:0051128; GO:0050789; GO:0065007; GO:0008150 [GO:0001649]; GO:0030154; GO:0048869; GO:0044763; GO:0044767; GO:0009987; GO:0044699; GO:0032502; GO:0008150 [GO:0001934]; GO:0001932; GO:0031401; GO:0042327; GO:0031399; GO:0042325; GO:0032270; GO:0045937; GO:0032268; GO:0019220; GO:0031325; GO:0051247; GO:0010562; GO:0031323; GO:0051246; GO:0051174; GO:0009893;…	118	15.49	5	7	62.32	12.07	4	6	156.62	5.77	2	5	359.49	16.8	6	15	206.36	22.31	7	8	165.86	18.9	5	5	391.07	41.99	12	14	205.34	31.76	8	8		0			153.9
P20062	Transcobalamin-2 OS=Homo sapiens GN=TCN2 PE=1 SV=3 - [TCO2_HUMAN]	52.93	1	16	16	102	metal ion binding	extracellular; endosome; organelle lumen	metabolic process; transport	Pf01122	6948	[GO:0005576]; GO:0005575 [GO:0005615]; GO:0044421; GO:0005575 [GO:0005768]; GO:0043231; GO:0044444; GO:0043227; GO:0043229; GO:0044424; GO:0043226; GO:0044464; GO:0005575 [GO:0006766]; GO:0044281; GO:0044710; GO:0008152; GO:0044699; GO:0008150 [GO:0006767]; GO:0006766; GO:0044281; GO:0044710; GO:0008152; GO:0044699; GO:0008150 [GO:0006810]; GO:0051234; GO:0051179; GO:0008150 [GO:0006811]; GO:0044…	91.3	9.6	5	5	64.1	3.75	2	2					206.3	20.14	6	8	309.7	18.03	7	9	441.75	32.32	11	15	787.85	47.78	15	28	324.76	18.03	7	10	143.79	6.79	2	3	301.8
P02461	Collagen alpha-1(III) chain OS=Homo sapiens GN=COL3A1 PE=1 SV=4 - [CO3A1_HUMAN]	52.66	1	60	62	1519	protein binding; structural molecule activity; metal ion binding	extracellular; organelle lumen	regulation of biological process; response to stimulus; cellular component movement; metabolic process; cell organization and biogenesis	Pf00093; Pf01410	1281	[GO:0001501]; GO:0048731; GO:0048856; GO:0032502; GO:0008150 [GO:0001568]; GO:0044767; GO:0048856; GO:0032502; GO:0044699; GO:0008150 [GO:0005178]; GO:0005102; GO:0032403; GO:0050839; GO:0005515; GO:0005488; GO:0003674 [GO:0005201]; GO:0005198; GO:0003674 [GO:0005515]; GO:0005488; GO:0003674 [GO:0005576]; GO:0005575 [GO:0005578]; GO:0031012; GO:0044421; GO:0005575 [GO:0005581]; GO:0005575; GO:004…	3184.33	16.37	19	100	5002.63	33.56	33	143	5551.11	35.06	36	157	6052.46	23.6	30	166	5497.78	46.73	48	175	3910.21	42.91	44	136	6985.27	45.23	46	202	4178.95	31.65	33	117	1043.88	17.39	19	34	712.55
P13646	Keratin, type I cytoskeletal 13 OS=Homo sapiens GN=KRT13 PE=1 SV=4 - [K1C13_HUMAN]	52.62	1	12	22	105	structural molecule activity	nucleus; cytoskeleton	cell organization and biogenesis; response to stimulus	Pf00038	3860	[GO:0005198]; GO:0003674 [GO:0005634]; GO:0043231; GO:0043227; GO:0043229; GO:0043226; GO:0044424; GO:0005575; GO:0044464 [GO:0005882]; GO:0043234; GO:0044430; GO:0032991; GO:0044446; GO:0005575; GO:0044422; GO:0044424; GO:0044464 [GO:0007010]; GO:0006996; GO:0009987; GO:0016043; GO:0008150; GO:0071840 [GO:0008544]; GO:0009888; GO:0060429; GO:0048856; GO:0032502; GO:0008150 [GO:0009314]; GO:00096…		0				0								0				0			729.65	39.08	15	26	332.94	40.61	15	16	463.29	16.59	10	17		0			258.21
P21810	Biglycan OS=Homo sapiens GN=BGN PE=1 SV=2 - [PGS1_HUMAN]	52.45	1	16	17	302	structural molecule activity; protein binding	extracellular; organelle lumen; cell surface; membrane	metabolic process; cell organization and biogenesis	Pf01462	633	[GO:0001974]; GO:0048771; GO:0044707; GO:0032501; GO:0044699; GO:0008150 [GO:0005201]; GO:0005198; GO:0003674 [GO:0005515]; GO:0005488; GO:0003674 [GO:0005539]; GO:0097367; GO:0005488; GO:0003674 [GO:0005576]; GO:0005575 [GO:0005578]; GO:0031012; GO:0044421; GO:0005575 [GO:0005622]; GO:0044464; GO:0005575 [GO:0005796]; GO:0044431; GO:0070013; GO:0044444; GO:0044446; GO:0043233; GO:0044424; GO:004…	319.68	7.88	3	19	848.7	39.95	10	32	1205.36	37.23	10	41	278.79	7.34	3	16	1104.4	50	14	40	875.05	50	15	29	682.93	40.76	13	20	527.07	31.25	10	13	872.28	42.93	13	27	240.22
P78417	Glutathione S-transferase omega-1 OS=Homo sapiens GN=GSTO1 PE=1 SV=2 - [GSTO1_HUMAN]	52.28	1	11	11	99	catalytic activity; protein binding; antioxidant activity	cytoplasm; cytosol	metabolic process; regulation of biological process; response to stimulus; cellular homeostasis	Pf00043; Pf00462; Pf02798	9446	[GO:0004364]; GO:0016765; GO:0016740; GO:0003824; GO:0003674 [GO:0005515]; GO:0005488; GO:0003674 [GO:0005737]; GO:0044424; GO:0044464; GO:0005575 [GO:0005829]; GO:0044444; GO:0044424; GO:0044464; GO:0005575 [GO:0006805]; GO:0044237; GO:0008152; GO:0009987; GO:0008150 [GO:0008152]; GO:0008150 [GO:0009055]; GO:0003674 [GO:0010880]; GO:0051279; GO:0010522; GO:0032386; GO:0051924; GO:2000021; GO:005…	242.84	29.88	7	11	313.2	26.56	6	14	53.05	9.54	2	2	123.69	12.86	3	4	208.86	19.92	5	10	216.58	19.92	5	9	171.11	19.92	5	7	248.28	23.65	6	10	125.83	29.46	4	6	192.15
P40926	Malate dehydrogenase, mitochondrial OS=Homo sapiens GN=MDH2 PE=1 SV=3 - [MDHM_HUMAN]	52.07	1	13	13	125	nucleotide binding; catalytic activity; protein binding; RNA binding	nucleus; cytoplasm; mitochondrion; membrane; organelle lumen	metabolic process	Pf00056; Pf01073; Pf01118; Pf02866	4191	[GO:0000166]; GO:0036094; GO:1901265; GO:0005488; GO:0097159; GO:1901363; GO:0003674 [GO:0003824]; GO:0003674 [GO:0003854]; GO:0033764; GO:0016229; GO:0016616; GO:0016491; GO:0016614; GO:0003824; GO:0003674 [GO:0005634]; GO:0043231; GO:0043227; GO:0043229; GO:0043226; GO:0044424; GO:0005575; GO:0044464 [GO:0005730]; GO:0043232; GO:0044428; GO:0043228; GO:0043229; GO:0044446; GO:0043226; GO:004442…	232.56	21.6	6	7	76.69	9.47	3	4		0			237.93	21.3	6	8	333.89	39.64	10	13	633.27	43.49	10	20	414.61	36.69	8	11	456.88	46.45	11	15		0			606.1
Q92626	Peroxidasin homolog OS=Homo sapiens GN=PXDN PE=1 SV=2 - [PXDN_HUMAN]	51.93	1	58	58	395	antioxidant activity; catalytic activity; protein binding; structural molecule activity; metal ion binding	extracellular; endoplasmic reticulum	regulation of biological process; response to stimulus; cell organization and biogenesis; metabolic process	Pf00047; Pf00093; Pf03098; Pf05825; Pf07679; Pf07686; Pf08205; Pf12799	7837	[GO:0001960]; GO:0001959; GO:0009968; GO:0060761; GO:0009966; GO:0060759; GO:0010648; GO:0023057; GO:0048585; GO:0010646; GO:0023051; GO:0048583; GO:0048523; GO:0048519; GO:0050794; GO:0050789; GO:0065007; GO:0008150 [GO:0004601]; GO:0016209; GO:0016684; GO:0003674; GO:0016491; GO:0003824 [GO:0005152]; GO:0005126; GO:0019966; GO:0048019; GO:0005102; GO:0019838; GO:0019955; GO:0030547; GO:0005515;…	197.33	6.9	9	10	366.94	10.07	10	11	385.64	7.71	8	9	308.62	6.96	9	12	1995.8	43.48	47	74	1390.87	33.54	36	52	1723.98	35.36	36	51	1418.49	33.6	34	37	895.91	24.61	25	35	2647.45
P13797	Plastin-3 OS=Homo sapiens GN=PLS3 PE=1 SV=4 - [PLST_HUMAN]	51.9	1	26	26	112	protein binding; metal ion binding	cytoplasm		Pf00307	5358	[GO:0003779]; GO:0008092; GO:0005515; GO:0005488; GO:0003674 [GO:0005509]; GO:0046872; GO:0043169; GO:0043167; GO:0005488; GO:0003674 [GO:0005515]; GO:0005488; GO:0003674 [GO:0005737]; GO:0044424; GO:0044464; GO:0005575 [GO:0046872]; GO:0043169; GO:0043167; GO:0005488; GO:0003674 [GO:0060348]; GO:0044767; GO:0048513; GO:0048856; GO:0032502; GO:0044699; GO:0008150	266.5	11.59	6	7	111.15	7.62	4	4						0			632.64	37.78	19	25	560.36	26.03	13	17	89.24	7.46	2	3	612.42	30.63	14	19	381.48	29.37	14	16	442.36
P17174	Aspartate aminotransferase, cytoplasmic OS=Homo sapiens GN=GOT1 PE=1 SV=3 - [AATC_HUMAN]	51.82	1	15	15	78	catalytic activity	nucleus; cytoplasm; vacuole; cytosol	metabolic process; response to stimulus	Pf00155	2805	[GO:0000096]; GO:0006520; GO:0006790; GO:0019752; GO:0044238; GO:1901564; GO:0044237; GO:0043436; GO:0008152; GO:0006807; GO:0071704; GO:0009987; GO:0006082; GO:0008150; GO:0044281; GO:0044763; GO:0044710; GO:0044699 [GO:0003824]; GO:0003674 [GO:0004069]; GO:0008483; GO:0016769; GO:0016740; GO:0003824; GO:0003674 [GO:0004609]; GO:0016831; GO:0016830; GO:0016829; GO:0003824; GO:0003674 [GO:0005634…	73.72	7.75	3	3	60.85	5.57	2	2									155.39	23	7	7	318.35	35.59	11	14	73.08	11.62	3	3	280.39	37.05	10	11	161.32	27.12	6	6	374.19
Q07507	Dermatopontin OS=Homo sapiens GN=DPT PE=2 SV=2 - [DERM_HUMAN]	51.74	1	9	9	75		extracellular	regulation of biological process; cell organization and biogenesis		1805	[GO:0005576]; GO:0005575 [GO:0005578]; GO:0031012; GO:0044421; GO:0005575 [GO:0005615]; GO:0044421; GO:0005575 [GO:0007155]; GO:0022610; GO:0008150 [GO:0008285]; GO:0042127; GO:0048523; GO:0050794; GO:0048519; GO:0050789; GO:0065007; GO:0008150 [GO:0030199]; GO:0030198; GO:0071822; GO:0043062; GO:0043933; GO:0016043; GO:0044763; GO:0071840; GO:0009987; GO:0044699; GO:0008150 [GO:0031012]; GO:0005…	199	10.95	2	4	227.82	18.91	4	6	129.15	17.91	3	3	432.56	27.36	5	11	98.18	18.91	4	4	90.85	14.93	3	4	665.84	51.74	9	18	262.27	33.33	5	7	50.99	13.93	2	2	64.58
P61916	Epididymal secretory protein E1 OS=Homo sapiens GN=NPC2 PE=1 SV=1 - [NPC2_HUMAN]	51.66	1	9	9	168	protein binding	extracellular; vacuole; endoplasmic reticulum	metabolic process; response to stimulus; transport; regulation of biological process	Pf02221	10577	[GO:0005515]; GO:0005488; GO:0003674 [GO:0005576]; GO:0005575 [GO:0005764]; GO:0000323; GO:0005773; GO:0043231; GO:0044444; GO:0043227; GO:0043229; GO:0044424; GO:0043226; GO:0044464; GO:0005575 [GO:0005783]; GO:0043231; GO:0044444; GO:0043227; GO:0043229; GO:0044424; GO:0043226; GO:0044464; GO:0005575 [GO:0006629]; GO:0044238; GO:0044710; GO:0071704; GO:0008152; GO:0044699; GO:0008150 [GO:000820…	120.78	22.52	3	6	161.48	22.52	3	8	93.09	22.52	3	4	305.36	44.37	5	12	263.11	45.7	7	14	735.29	51.66	9	35	594.19	49.01	6	31	93.37	37.09	4	5	125.14	37.09	4	7	388.12
P23142	Fibulin-1 OS=Homo sapiens GN=FBLN1 PE=1 SV=4 - [FBLN1_HUMAN]	51.64	1	25	25	233	structural molecule activity; metal ion binding; protein binding; enzyme regulator activity	extracellular	regulation of biological process; cell organization and biogenesis	Pf01821; Pf07645; Pf12662	2192	[GO:0005201]; GO:0005198; GO:0003674 [GO:0005509]; GO:0046872; GO:0043169; GO:0043167; GO:0005488; GO:0003674 [GO:0005515]; GO:0005488; GO:0003674 [GO:0005576]; GO:0005575 [GO:0005578]; GO:0031012; GO:0044421; GO:0005575 [GO:0005604]; GO:0044420; GO:0044421; GO:0005575 [GO:0005615]; GO:0044421; GO:0005575 [GO:0007566]; GO:0044702; GO:0022414; GO:0044699; GO:0008150 [GO:0010952]; GO:0045862; GO:00…	166.97	6.83	4	4	965.67	20.34	11	25	866.43	25.04	11	18	396.21	14.65	7	8	985.35	40.4	18	31	800.4	37.98	16	29	558.24	31.58	13	17	449.6	21.62	10	12	464.04	30.44	11	14	492.85
Q9UBR2	Cathepsin Z OS=Homo sapiens GN=CTSZ PE=1 SV=1 - [CATZ_HUMAN]	51.49	1	15	15	166	catalytic activity	vacuole; endoplasmic reticulum; membrane	metabolic process	Pf00112	1522	[GO:0002003]; GO:0016486; GO:0006518; GO:0016485; GO:0042445; GO:0043603; GO:1901564; GO:0051604; GO:0008152; GO:0010817; GO:0034641; GO:0006807; GO:0071704; GO:0019538; GO:0008150; GO:0065008; GO:0044237; GO:0043170; GO:0044238; GO:0065007; GO:0009987 [GO:0005615]; GO:0044421; GO:0005575 [GO:0005764]; GO:0000323; GO:0005773; GO:0043231; GO:0044444; GO:0043227; GO:0043229; GO:0044424; GO:0043226;…	449.44	21.45	7	13	337.78	27.06	8	12	94.81	13.86	4	5	582.04	46.53	11	21	444.36	41.25	10	20	465.7	33.33	10	20	448.18	50.83	14	19	227.71	34.65	9	11	182.67	42.24	9	11	300.37
P25786	Proteasome subunit alpha type-1 OS=Homo sapiens GN=PSMA1 PE=1 SV=1 - [PSA1_HUMAN]	50.95	1	12	12	55	RNA binding; catalytic activity; protein binding	proteasome; nucleus; cytoplasm; cytosol	metabolic process; regulation of biological process; cell death; response to stimulus	Pf00227; Pf10584	5682	[GO:0000075]; GO:0022402; GO:0044763; GO:0009987; GO:0044699; GO:0008150 [GO:0000082]; GO:0044772; GO:0044843; GO:0044770; GO:1903047; GO:0022402; GO:0044763; GO:0009987; GO:0044699; GO:0008150 [GO:0000084]; GO:0051320; GO:0022403; GO:0044848; GO:0008150 [GO:0000209]; GO:0016567; GO:0032446; GO:0070647; GO:0006464; GO:0036211; GO:0044267; GO:0019538; GO:0043412; GO:0044260; GO:0043170; GO:0044238…	174.89	18.63	4	6	181.18	17.87	4	8					62.11	9.51	2	3	84.87	23.19	5	5	88.05	22.81	4	4	35.52	17.87	3	3	90.9	18.63	4	4					202.94
Q08380	Galectin-3-binding protein OS=Homo sapiens GN=LGALS3BP PE=1 SV=1 - [LG3BP_HUMAN]	50.94	1	24	24	507	receptor activity; protein binding	extracellular; membrane	transport; defense response; response to stimulus; regulation of biological process	Pf00530; Pf07707	3959	[GO:0005044]; GO:0038024; GO:0004872; GO:0003674 [GO:0005515]; GO:0005488; GO:0003674 [GO:0005576]; GO:0005575 [GO:0005578]; GO:0031012; GO:0044421; GO:0005575 [GO:0005615]; GO:0044421; GO:0005575 [GO:0006898]; GO:0006897; GO:0016192; GO:0006810; GO:0051234; GO:0051179; GO:0008150 [GO:0006968]; GO:0006952; GO:0006950; GO:0050896; GO:0008150 [GO:0007155]; GO:0022610; GO:0008150 [GO:0007165]; GO:00…	1649.13	25.47	14	43	805.99	22.05	11	23	1007.38	30.26	14	26	1770.37	37.26	17	45	2242.15	43.93	21	68	1714.38	37.44	19	49	3003.47	46.32	21	69	1903.83	41.71	19	49	1481.83	38.97	20	42	1332.06
P21291	Cysteine and glycine-rich protein 1 OS=Homo sapiens GN=CSRP1 PE=1 SV=3 - [CSRP1_HUMAN]	50.78	1	6	6	14	metal ion binding; RNA binding	nucleus		Pf00412	1465	[GO:0005634]; GO:0043231; GO:0043227; GO:0043229; GO:0043226; GO:0044424; GO:0005575; GO:0044464 [GO:0008270]; GO:0046914; GO:0046872; GO:0043169; GO:0043167; GO:0005488; GO:0003674 [GO:0044822]; GO:0003723; GO:0003676; GO:0097159; GO:1901363; GO:0005488; GO:0003674 [GO:0046872]; GO:0043169; GO:0043167; GO:0005488; GO:0003674 [GO:0070062]; GO:0031988; GO:0065010; GO:0031982; GO:0043227; GO:004323…					76.83	21.76	3	3					54.96	13.99	2	2		0				0			45.47	17.62	2	2	87.79	25.39	3	3		0
P50454	Serpin H1 OS=Homo sapiens GN=SERPINH1 PE=1 SV=2 - [SERPH_HUMAN]	50.48	1	17	17	155	enzyme regulator activity; protein binding; RNA binding	cytoplasm; endoplasmic reticulum; organelle lumen	response to stimulus; regulation of biological process; cell organization and biogenesis; metabolic process	Pf00079	871	[GO:0004867]; GO:0004866; GO:0030414; GO:0061135; GO:0004857; GO:0061134; GO:0030234; GO:0003674 [GO:0005518]; GO:0032403; GO:0005515; GO:0005488; GO:0003674 [GO:0005581]; GO:0005575; GO:0043234; GO:0032991 [GO:0005615]; GO:0044421; GO:0005575 [GO:0005737]; GO:0044424; GO:0044464; GO:0005575 [GO:0005783]; GO:0043231; GO:0044444; GO:0043227; GO:0043229; GO:0044424; GO:0043226; GO:0044464; GO:00055…		0			239.02	11.72	4	6	221.05	17.94	5	5	308.29	24.88	8	9	463.98	37.08	12	18	853.84	45.93	13	31	268.95	21.77	5	10	410.6	33.49	8	12	248.88	32.3	8	9	344.84
P12110	Collagen alpha-2(VI) chain OS=Homo sapiens GN=COL6A2 PE=1 SV=4 - [CO6A2_HUMAN]	50.25	1	45	45	586	structural molecule activity; protein binding	extracellular; organelle lumen; membrane	cellular component movement; response to stimulus; cell organization and biogenesis; metabolic process	Pf00092; Pf01391	1292	[GO:0005201]; GO:0005198; GO:0003674 [GO:0005515]; GO:0005488; GO:0003674 [GO:0005576]; GO:0005575 [GO:0005578]; GO:0031012; GO:0044421; GO:0005575 [GO:0005581]; GO:0005575; GO:0043234; GO:0032991 [GO:0005615]; GO:0044421; GO:0005575 [GO:0005788]; GO:0044432; GO:0070013; GO:0044444; GO:0044446; GO:0043233; GO:0044424; GO:0044422; GO:0031974; GO:0044464; GO:0005575 [GO:0007155]; GO:0022610; GO:000…	573.54	13.94	13	23	1620.81	27.87	19	41	699.13	21.2	15	20	687.93	18.84	16	31	1958.65	38.17	31	86	1118.16	26.1	19	47	3291.59	42.89	34	92	2778	40.63	34	87	807.54	20.8	17	33	539.52
Q14393	Growth arrest-specific protein 6 OS=Homo sapiens GN=GAS6 PE=1 SV=2 - [GAS6_HUMAN]	50.21	1	34	34	767	protein binding; transporter activity; metal ion binding; enzyme regulator activity	extracellular; cytoplasm; organelle lumen; cell surface; membrane	cellular component movement; regulation of biological process; transport; metabolic process; response to stimulus; coagulation; cell proliferation; cell communication; cell organization and biogenesis; cellular homeostasis; cell differentiation	Pf00054; Pf00594; Pf02210; Pf06247; Pf07645; Pf12662; Pf12947	2621	[GO:0001764]; GO:0016477; GO:0048870; GO:0006928; GO:0040011; GO:0044763; GO:0008150; GO:0009987; GO:0044699 [GO:0001786]; GO:0005543; GO:0072341; GO:0097367; GO:0008289; GO:0043168; GO:0016597; GO:0005488; GO:0043167; GO:0031406; GO:0003674; GO:0043177; GO:0036094 [GO:0001934]; GO:0001932; GO:0031401; GO:0042327; GO:0031399; GO:0042325; GO:0032270; GO:0045937; GO:0032268; GO:0019220; GO:0031325;…	1978.42	34.81	20	45	1994.13	25.1	14	39	1765.57	37.45	19	40	3503.45	42.3	25	75	3361.04	44.24	29	85	2205.92	41.47	26	66	4468.12	47.57	33	104	4221.95	46.32	30	97	1802.36	37.03	22	45	1939.66
P51884	Lumican OS=Homo sapiens GN=LUM PE=1 SV=2 - [LUM_HUMAN]	50	1	18	18	440	structural molecule activity; protein binding	extracellular; organelle lumen	metabolic process; response to stimulus; cell organization and biogenesis; regulation of biological process	Pf01462; Pf12799	4060	[GO:0005201]; GO:0005198; GO:0003674 [GO:0005515]; GO:0005488; GO:0003674 [GO:0005518]; GO:0032403; GO:0005515; GO:0005488; GO:0003674 [GO:0005576]; GO:0005575 [GO:0005578]; GO:0031012; GO:0044421; GO:0005575 [GO:0005583]; GO:0005581; GO:0044420; GO:0044421; GO:0005575; GO:0043234; GO:0032991 [GO:0005615]; GO:0044421; GO:0005575 [GO:0005796]; GO:0044431; GO:0070013; GO:0044444; GO:0044446; GO:004…	213.23	16.27	5	7	511.51	35.21	9	19	1357.26	35.21	9	40	1048.01	35.21	9	27	2382.38	49.11	17	85	1474.08	43.49	16	63	1352.11	35.8	12	46	1213.17	35.8	13	34	1159.22	42.9	15	38	815.79
P36955	Pigment epithelium-derived factor OS=Homo sapiens GN=SERPINF1 PE=1 SV=4 - [PEDF_HUMAN]	50	1	19	19	180	enzyme regulator activity	extracellular	development; response to stimulus; cell proliferation; regulation of biological process	Pf00079	5176	[GO:0001822]; GO:0044767; GO:0048513; GO:0032502; GO:0044699; GO:0048856; GO:0008150 [GO:0004867]; GO:0004866; GO:0030414; GO:0061135; GO:0004857; GO:0061134; GO:0030234; GO:0003674 [GO:0005576]; GO:0005575 [GO:0005615]; GO:0044421; GO:0005575 [GO:0007275]; GO:0044707; GO:0044767; GO:0032501; GO:0044699; GO:0032502; GO:0008150 [GO:0007568]; GO:0044767; GO:0032502; GO:0044699; GO:0008150 [GO:00076…					444.29	23.44	9	12	348.27	13.4	6	8	99.97	5.02	2	2	1136.39	34.21	14	31	917.51	36.6	16	32	327.09	27.75	7	8	270.93	14.83	6	8	271.58	31.1	7	8	460.76
O95967	EGF-containing fibulin-like extracellular matrix protein 2 OS=Homo sapiens GN=EFEMP2 PE=1 SV=3 - [FBLN4_HUMAN]	49.89	1	17	17	104	receptor activity; signal transducer activity; structural molecule activity; metal ion binding; protein binding	extracellular; membrane	regulation of biological process; response to stimulus; coagulation; cell organization and biogenesis	Pf07645; Pf12662	30008	[GO:0004888]; GO:0038023; GO:0004871; GO:0004872; GO:0060089; GO:0003674 [GO:0005201]; GO:0005198; GO:0003674 [GO:0005509]; GO:0046872; GO:0043169; GO:0043167; GO:0005488; GO:0003674 [GO:0005515]; GO:0005488; GO:0003674 [GO:0005576]; GO:0005575 [GO:0005604]; GO:0044420; GO:0044421; GO:0005575 [GO:0007165]; GO:0050794; GO:0051716; GO:0050789; GO:0009987; GO:0050896; GO:0065007; GO:0008150 [GO:0007…		0			47.71	5.19	2	2	58.42	4.74	2	2	140.03	11.51	4	4	305.56	29.35	10	12	431.99	30.25	9	14	307.18	16.03	5	9	361.31	40.18	12	16	253.56	23.93	6	7	274.01
P24043	Laminin subunit alpha-2 OS=Homo sapiens GN=LAMA2 PE=1 SV=4 - [LAMA2_HUMAN]	49.87	1	120	121	683	catalytic activity; motor activity; signal transducer activity; protein binding; structural molecule activity	extracellular; cytoplasm; cytoskeleton; membrane	cell organization and biogenesis; metabolic process; transport; regulation of biological process; response to stimulus; cellular component movement	Pf00015; Pf00052; Pf00053; Pf00054; Pf00055; Pf00261; Pf00769; Pf01540; Pf01576; Pf01920; Pf02210; Pf02463; Pf03357; Pf04740; Pf04912; Pf05478; Pf05483; Pf05557; Pf05622; Pf05667; Pf05701; Pf06008; Pf06009; Pf06160; Pf07926; Pf08317; Pf08657; Pf09731; Pf10174; Pf10368; Pf12128; Pf12718	3908	[GO:0000226]; GO:0007010; GO:0007017; GO:1902589; GO:0006996; GO:0044763; GO:0009987; GO:0016043; GO:0044699; GO:0008150; GO:0071840 [GO:0000795]; GO:0044454; GO:0044427; GO:0044428; GO:0044446; GO:0044422; GO:0044424; GO:0005575; GO:0044464 [GO:0000921]; GO:0043623; GO:0070925; GO:0006461; GO:0034622; GO:0022607; GO:0065003; GO:0071822; GO:0016043; GO:0043933; GO:0071840; GO:0008150 [GO:0003774]…					92.18	0.77	2	2	212.29	1.99	5	6		0			3912.75	37.99	91	151	3687.39	35.2	89	134	1351.93	18.42	38	47	1509.36	17.87	39	49	2116.1	26.75	65	88	738.13
P02538	Keratin, type II cytoskeletal 6A OS=Homo sapiens GN=KRT6A PE=1 SV=3 - [K2C6A_HUMAN]	49.82	2	3	30	262	catalytic activity; motor activity; structural molecule activity; protein binding	nucleus; membrane	regulation of biological process; cell differentiation	Pf00038; Pf01576; Pf05701	3853	[GO:0003774]; GO:0017111; GO:0016462; GO:0016818; GO:0016817; GO:0016787; GO:0003824; GO:0003674 [GO:0005198]; GO:0003674 [GO:0005200]; GO:0005198; GO:0003674 [GO:0005515]; GO:0005488; GO:0003674 [GO:0005634]; GO:0043231; GO:0043227; GO:0043229; GO:0043226; GO:0044424; GO:0005575; GO:0044464 [GO:0005882]; GO:0043234; GO:0044430; GO:0032991; GO:0044446; GO:0005575; GO:0044422; GO:0044424; GO:00444…		0				0				0			314.59	19.33	9	12		0			1974.64	45.74	26	66		0			1535.19	37.41	22	49		0
P55058	Phospholipid transfer protein OS=Homo sapiens GN=PLTP PE=1 SV=1 - [PLTP_HUMAN]	49.7	1	19	19	233		extracellular	metabolic process; transport; cellular component movement	Pf01273; Pf02886	5360	[GO:0005576]; GO:0005575 [GO:0005615]; GO:0044421; GO:0005575 [GO:0006629]; GO:0044238; GO:0044710; GO:0071704; GO:0008152; GO:0044699; GO:0008150 [GO:0006810]; GO:0051234; GO:0051179; GO:0008150 [GO:0006869]; GO:0044765; GO:0071702; GO:0006810; GO:0044699; GO:1902578; GO:0051234; GO:0008150; GO:0051179 [GO:0008289]; GO:0005488; GO:0003674 [GO:0010189]; GO:0018130; GO:0042360; GO:0042362; GO:1901…	339.09	14.2	6	10	489.06	19.47	7	11	225.35	8.92	3	5	902.18	22.11	8	17	1079.55	24.54	9	25	633.05	22.52	6	17	1615.9	29.41	11	38	2418.34	43.81	16	55	520.9	17.44	7	12	485.07
P07195	L-lactate dehydrogenase B chain OS=Homo sapiens GN=LDHB PE=1 SV=2 - [LDHB_HUMAN]	49.4	1	14	15	275	catalytic activity; protein binding; nucleotide binding	cytoplasm; mitochondrion; cytosol; membrane	metabolic process	Pf00056; Pf02866	3945	[GO:0003824]; GO:0003674 [GO:0004457]; GO:0016614; GO:0016491; GO:0003824; GO:0003674 [GO:0004459]; GO:0004457; GO:0016616; GO:0016614; GO:0016491; GO:0003824; GO:0003674 [GO:0005515]; GO:0005488; GO:0003674 [GO:0005737]; GO:0044424; GO:0044464; GO:0005575 [GO:0005739]; GO:0043231; GO:0044444; GO:0043227; GO:0043229; GO:0044424; GO:0043226; GO:0044464; GO:0005575 [GO:0005829]; GO:0044444; GO:0044…	977.04	26.65	9	27	1014.35	26.65	9	23	221.49	11.68	3	4	788.56	28.14	8	19	539.02	37.72	11	18	1053.51	38.32	12	28	796.81	48.8	13	29	769.3	37.13	10	26	642.82	41.32	12	16	1174.88
P06396	Gelsolin OS=Homo sapiens GN=GSN PE=1 SV=1 - [GELS_HUMAN]	48.98	1	27	27	283	protein binding; metal ion binding	extracellular; cytoplasm; cytosol; cytoskeleton	cell death; cell organization and biogenesis; transport; regulation of biological process; response to stimulus	Pf00626	2934	[GO:0001726]; GO:0042995; GO:0044464; GO:0005575 [GO:0003779]; GO:0008092; GO:0005515; GO:0005488; GO:0003674 [GO:0005509]; GO:0046872; GO:0043169; GO:0043167; GO:0005488; GO:0003674 [GO:0005515]; GO:0005488; GO:0003674 [GO:0005576]; GO:0005575 [GO:0005615]; GO:0044421; GO:0005575 [GO:0005737]; GO:0044424; GO:0044464; GO:0005575 [GO:0005829]; GO:0044444; GO:0044424; GO:0044464; GO:0005575 [GO:000…	911.36	19.05	12	24	575.97	11.64	7	14	1118.02	17.65	10	25	864.84	23.27	13	22	1397.11	41.69	23	42	848.22	34.27	18	28	929.66	33.63	17	27	1447.25	45.65	21	39	340.16	29.54	13	13	504.49
P31946	14-3-3 protein beta/alpha OS=Homo sapiens GN=YWHAB PE=1 SV=3 - [1433B_HUMAN]	48.78	1	6	11	166	protein binding	nucleus; cytoplasm; cytosol; membrane	metabolic process; regulation of biological process; response to stimulus; transport; cell death; cellular component movement; defense response; cell organization and biogenesis	Pf00244	7529	[GO:0000165]; GO:0023014; GO:0035556; GO:0007165; GO:0016310; GO:0044710; GO:0044763; GO:0050794; GO:0051716; GO:0006796; GO:0008152; GO:0044699; GO:0009987; GO:0050789; GO:0050896; GO:0006793; GO:0008150; GO:0065007; GO:0044237 [GO:0000186]; GO:0032147; GO:0043408; GO:0043410; GO:0045860; GO:0042325; GO:1902531; GO:0042327; GO:1902533; GO:0001934; GO:0033674; GO:0045859; GO:0019220; GO:0009966; …	481.36	29.67	7	17	723.66	29.67	7	26	202.6	21.14	5	7	625.2	32.93	8	22	300.81	30.49	6	10	365.95	41.46	8	16	423.45	28.46	6	13	471.97	32.93	6	14		0
P00491	Purine nucleoside phosphorylase OS=Homo sapiens GN=PNP PE=1 SV=2 - [PNPH_HUMAN]	48.44	1	11	11	35	catalytic activity	cytoplasm; cytosol; cytoskeleton	metabolic process; response to stimulus; regulation of biological process; transport	Pf01048	4860	[GO:0001882]; GO:0036094; GO:0097159; GO:0097367; GO:1901363; GO:0005488; GO:0003674 [GO:0002060]; GO:0002054; GO:0036094; GO:0097159; GO:1901363; GO:0005488; GO:0003674 [GO:0003824]; GO:0003674 [GO:0004731]; GO:0016763; GO:0016757; GO:0016740; GO:0003824; GO:0003674 [GO:0005622]; GO:0044464; GO:0005575 [GO:0005737]; GO:0044424; GO:0044464; GO:0005575 [GO:0005829]; GO:0044444; GO:0044424; GO:0044…		0				0								0			140.74	23.88	5	6	183.45	17.65	4	4	204.75	20.42	4	4	233.32	23.88	5	6					312.52
P07996	Thrombospondin-1 OS=Homo sapiens GN=THBS1 PE=1 SV=2 - [TSP1_HUMAN]	48.29	1	50	54	934	protein binding; metal ion binding	extracellular; cytoplasm; endoplasmic reticulum; cell surface; organelle lumen	regulation of biological process; response to stimulus; defense response; transport; coagulation; cellular component movement; metabolic process; cell organization and biogenesis	Pf00090; Pf00093; Pf02210; Pf05735; Pf12947	7057	[GO:0000187]; GO:0032147; GO:0043406; GO:0045860; GO:0043405; GO:0043410; GO:0071902; GO:0001934; GO:0033674; GO:0045859; GO:0043408; GO:0071900; GO:0042327; GO:1902533; GO:0001932; GO:0031401; GO:0043549; GO:0051347; GO:0042325; GO:1902531; GO:0045937; GO:0009967; GO:0031399; GO:0032270; GO:0051338; GO:0043085; GO:0019220; GO:0009966; GO:0010562; GO:0010647; GO:0023056; GO:0048584; GO:0032268; G…	1233.69	18.55	19	38	772.15	13.93	15	21	784.33	15.04	14	20	1776.11	21.62	24	52	2379.24	31.11	31	73	1853.33	31.54	30	65	4456.24	34.79	35	114	2646.66	28.97	30	78	2279.12	34.96	35	83	7367.89
P05413	Fatty acid-binding protein, heart OS=Homo sapiens GN=FABP3 PE=1 SV=4 - [FABPH_HUMAN]	48.12	1	8	8	26	transporter activity; protein binding	cytoplasm; cytosol	metabolic process; transport; regulation of biological process; response to stimulus	Pf00061	2170	[GO:0005215]; GO:0003674 [GO:0005324]; GO:0015245; GO:0005319; GO:0022892; GO:0005215; GO:0003674 [GO:0005515]; GO:0005488; GO:0003674 [GO:0005615]; GO:0044421; GO:0005575 [GO:0005737]; GO:0044424; GO:0044464; GO:0005575 [GO:0005829]; GO:0044444; GO:0044424; GO:0044464; GO:0005575 [GO:0006631]; GO:0032787; GO:0044255; GO:0019752; GO:0006629; GO:0044237; GO:0044763; GO:0043436; GO:0044238; GO:0044…														0			97.22	30.08	4	4	127.02	42.86	6	6	97.17	29.32	4	4	97.08	31.58	4	4	118.78	24.06	4	5
O94985	Calsyntenin-1 OS=Homo sapiens GN=CLSTN1 PE=1 SV=1 - [CSTN1_HUMAN]	48.11	1	40	40	359	metal ion binding; protein binding	membrane; extracellular; nucleus; endoplasmic reticulum; Golgi		Pf00028; Pf02210	22883	[GO:0000139]; GO:0031090; GO:0044431; GO:0098588; GO:0016020; GO:0044422; GO:0044444; GO:0044446; GO:0005575; GO:0044424; GO:0044464 [GO:0001540]; GO:0042277; GO:0033218; GO:0005488; GO:0003674 [GO:0005509]; GO:0046872; GO:0043169; GO:0043167; GO:0005488; GO:0003674 [GO:0005515]; GO:0005488; GO:0003674 [GO:0005576]; GO:0005575 [GO:0005634]; GO:0043231; GO:0043227; GO:0043229; GO:0043226; GO:00444…	385.16	8.56	10	14	922.61	16.51	11	19	743.17	14.98	12	17	737.19	15.9	13	22	1670.74	42.2	31	49	1549.1	34.86	27	46	2000.83	36.9	27	55	1532.9	36.7	22	44	811.65	27.01	18	22	703.52
P04259	Keratin, type II cytoskeletal 6B OS=Homo sapiens GN=KRT6B PE=1 SV=5 - [K2C6B_HUMAN]	48.05	1	2	29	290	catalytic activity; motor activity; structural molecule activity			Pf00038; Pf01576; Pf05701	3854	[GO:0003774]; GO:0017111; GO:0016462; GO:0016818; GO:0016817; GO:0016787; GO:0003824; GO:0003674 [GO:0005198]; GO:0003674 [GO:0005200]; GO:0005198; GO:0003674 [GO:0005882]; GO:0043234; GO:0044430; GO:0032991; GO:0044446; GO:0005575; GO:0044422; GO:0044424; GO:0044464 [GO:0007398]; GO:0009888; GO:0048856; GO:0032502; GO:0008150 [GO:0016459]; GO:0043234; GO:0044430; GO:0032991; GO:0044446; GO:00055…		0				0				0			359.06	16.31	8	13	693.35	22.34	12	24	1965.49	43.97	25	67	493.37	20.04	11	21	1568.94	37.41	22	50	503.81	18.79	11	19	700.4
P30101	Protein disulfide-isomerase A3 OS=Homo sapiens GN=PDIA3 PE=1 SV=4 - [PDIA3_HUMAN]	47.92	1	22	22	168	catalytic activity; protein binding; RNA binding	nucleus; endoplasmic reticulum; organelle lumen; cell surface	metabolic process; transport; regulation of biological process; response to stimulus; cellular homeostasis	Pf00085	2923	[GO:0002474]; GO:0048002; GO:0019882; GO:0002376; GO:0008150 [GO:0002479]; GO:0042590; GO:0002474; GO:0002478; GO:0048002; GO:0019884; GO:0019882; GO:0002376; GO:0008150 [GO:0003756]; GO:0016864; GO:0016860; GO:0016853; GO:0003824; GO:0003674 [GO:0004197]; GO:0004175; GO:0008234; GO:0070011; GO:0008233; GO:0016787; GO:0003824; GO:0003674 [GO:0004629]; GO:0004620; GO:0008081; GO:0016298; GO:004257…	144.69	12.08	5	6	328.78	14.85	6	8	138.79	7.92	3	3	316.68	19.01	7	10	838.93	38.22	15	29	645.72	36.04	16	23	399.3	22.38	9	12	334.22	21.39	8	10	635.87	33.66	15	19	651.8
P05120	Plasminogen activator inhibitor 2 OS=Homo sapiens GN=SERPINB2 PE=1 SV=2 - [PAI2_HUMAN]	47.71	1	18	18	94	enzyme regulator activity	extracellular; cytoplasm; membrane	coagulation; regulation of biological process; response to stimulus	Pf00079	5055	[GO:0004867]; GO:0004866; GO:0030414; GO:0061135; GO:0004857; GO:0061134; GO:0030234; GO:0003674 [GO:0005576]; GO:0005575 [GO:0005615]; GO:0044421; GO:0005575 [GO:0005737]; GO:0044424; GO:0044464; GO:0005575 [GO:0005886]; GO:0016020; GO:0044464; GO:0005575 [GO:0007596]; GO:0007599; GO:0050817; GO:0050878; GO:0044707; GO:0065008; GO:0032501; GO:0044699; GO:0065007; GO:0008150 [GO:0010466]; GO:0045…					126.88	6.51	3	5	147.85	13.01	4	5					493.03	31.08	12	16	465.02	28.43	11	14									172.2	12.77	5	6	562.08
P68363	Tubulin alpha-1B chain OS=Homo sapiens GN=TUBA1B PE=1 SV=1 - [TBA1B_HUMAN]	47.67	1	3	13	73	nucleotide binding; RNA binding; catalytic activity; structural molecule activity; protein binding	cytoplasm; cytoskeleton	cell organization and biogenesis; metabolic process; cellular component movement; transport; cell division; response to stimulus	Pf00091; Pf03953	10376	[GO:0000166]; GO:0036094; GO:1901265; GO:0005488; GO:0097159; GO:1901363; GO:0003674 [GO:0000226]; GO:0007010; GO:0007017; GO:1902589; GO:0006996; GO:0044763; GO:0009987; GO:0016043; GO:0044699; GO:0008150; GO:0071840 [GO:0003725]; GO:0003723; GO:0003676; GO:0097159; GO:1901363; GO:0005488; GO:0003674 [GO:0003924]; GO:0017111; GO:0016462; GO:0016818; GO:0016817; GO:0016787; GO:0003824; GO:0003674…		0				0			87.09	7.76	2	3					72.96	5.32	2	2	176.72	7.54	3	5	148.58	11.97	4	5		0			402.41	24.83	8	10	235.66
P01857	Ig gamma-1 chain C region OS=Homo sapiens GN=IGHG1 PE=1 SV=1 - [IGHG1_HUMAN]	47.58	1	7	12	228	protein binding	extracellular; membrane	response to stimulus; metabolic process; regulation of biological process; defense response	Pf07654; Pf08205	3500	[GO:0003823]; GO:0005488; GO:0003674 [GO:0005515]; GO:0005488; GO:0003674 [GO:0005576]; GO:0005575 [GO:0005615]; GO:0044421; GO:0005575 [GO:0005886]; GO:0016020; GO:0044464; GO:0005575 [GO:0006955]; GO:0002376; GO:0050896; GO:0008150 [GO:0006956]; GO:0002252; GO:0002253; GO:0006959; GO:0072376; GO:0002376; GO:0050778; GO:0006955; GO:0019538; GO:0044710; GO:0050896; GO:0008150; GO:0002684; GO:0048…	668.5	24.24	6	24	394.08	21.52	5	11	232.58	18.48	4	8	590.55	24.85	6	23	488.9	38.79	10	22	482.28	36.36	10	19	568.56	36.36	10	22	762.72	46.67	11	32	395.69	35.45	9	16	479.11
Q71U36	Tubulin alpha-1A chain OS=Homo sapiens GN=TUBA1A PE=1 SV=1 - [TBA1A_HUMAN]	47.45	1	4	13	66	nucleotide binding; catalytic activity; structural molecule activity; protein binding	nucleus; cytoplasm; cytosol; cytoskeleton	metabolic process; cellular component movement; transport; cell organization and biogenesis; cell division	Pf00091; Pf03953	7846	[GO:0000086]; GO:0044772; GO:0044839; GO:0044770; GO:1903047; GO:0022402; GO:0044763; GO:0009987; GO:0044699; GO:0008150 [GO:0000166]; GO:0036094; GO:1901265; GO:0005488; GO:0097159; GO:1901363; GO:0003674 [GO:0000278]; GO:0007049; GO:0044763; GO:0009987; GO:0044699; GO:0008150 [GO:0003924]; GO:0017111; GO:0016462; GO:0016818; GO:0016817; GO:0016787; GO:0003824; GO:0003674 [GO:0005198]; GO:000367…		0				0			87.09	7.76	2	3					72.96	5.32	2	2	176.72	7.54	3	5	148.58	11.97	4	5		0				0
Q9BWS9	Chitinase domain-containing protein 1 OS=Homo sapiens GN=CHID1 PE=1 SV=1 - [CHID1_HUMAN]	47.07	1	15	15	78	catalytic activity; protein binding	extracellular; nucleus; vacuole; endosome; membrane	metabolic process; defense response; response to stimulus; regulation of biological process	Pf00704	66005	[GO:0002376]; GO:0008150 [GO:0004553]; GO:0016798; GO:0016787; GO:0003824; GO:0003674 [GO:0004568]; GO:0004553; GO:0016798; GO:0016787; GO:0003824; GO:0003674 [GO:0005515]; GO:0005488; GO:0003674 [GO:0005576]; GO:0005575 [GO:0005615]; GO:0044421; GO:0005575 [GO:0005634]; GO:0043231; GO:0043227; GO:0043229; GO:0043226; GO:0044424; GO:0005575; GO:0044464 [GO:0005764]; GO:0000323; GO:0005773; GO:004…	182.98	8.65	3	7	207.07	8.65	3	6	133.09	9.41	3	3	216.68	9.41	3	6		0			65.06	7.89	3	3	379.83	36.13	11	20	230.73	24.17	7	8					26.49
O94760	N(G),N(G)-dimethylarginine dimethylaminohydrolase 1 OS=Homo sapiens GN=DDAH1 PE=1 SV=3 - [DDAH1_HUMAN]	47.02	1	8	9	33	catalytic activity; metal ion binding	cytoplasm; mitochondrion	metabolic process; regulation of biological process; response to stimulus	Pf02274	23576	[GO:0000052]; GO:0006575; GO:1901605; GO:0006520; GO:0019752; GO:0044238; GO:1901564; GO:0043436; GO:0008152; GO:0006807; GO:0071704; GO:0006082; GO:0008150; GO:0044237; GO:0044281; GO:0044763; GO:0009987; GO:0044710; GO:0044699 [GO:0003073]; GO:0008217; GO:0065008; GO:0065007; GO:0008150 [GO:0003824]; GO:0003674 [GO:0005737]; GO:0044424; GO:0044464; GO:0005575 [GO:0005739]; GO:0043231; GO:004444…	40.65	6.32	2	2	91.1	6.32	2	3					32.69	6.32	2	2	47.41	7.02	2	2	241.42	35.44	7	10	53.28	10.88	2	2	125.21	13.68	3	4					103.12
P06744	Glucose-6-phosphate isomerase OS=Homo sapiens GN=GPI PE=1 SV=4 - [G6PI_HUMAN]	46.77	1	19	19	134	catalytic activity; protein binding	extracellular; nucleus; cytoplasm; cytosol; membrane	metabolic process; response to stimulus; regulation of biological process	Pf00342	2821	[GO:0001525]; GO:0044767; GO:0048646; GO:0032502; GO:0044699; GO:0008150 [GO:0004347]; GO:0016861; GO:0016860; GO:0016853; GO:0003824; GO:0003674 [GO:0005125]; GO:0005102; GO:0005515; GO:0005488; GO:0003674 [GO:0005576]; GO:0005575 [GO:0005615]; GO:0044421; GO:0005575 [GO:0005634]; GO:0043231; GO:0043227; GO:0043229; GO:0043226; GO:0044424; GO:0005575; GO:0044464 [GO:0005730]; GO:0043232; GO:0044…	115.59	7.89	3	3		0			56.1	5.02	2	2	141.15	5.73	2	4	800.16	37.63	15	28	731.47	35.13	13	29	153.49	3.94	2	4	482.43	27.06	9	16	478.22	33.51	12	18	739.81
P61088	Ubiquitin-conjugating enzyme E2 N OS=Homo sapiens GN=UBE2N PE=1 SV=1 - [UBE2N_HUMAN]	46.71	2	6	6	18	nucleotide binding; catalytic activity; protein binding; RNA binding	nucleus; cytoplasm; cytosol	metabolic process; response to stimulus; regulation of biological process; cell organization and biogenesis; defense response	Pf00179	7334	[GO:0000151]; GO:0044424; GO:1902494; GO:1990234; GO:0044464; GO:0043234; GO:0005575; GO:0032991 [GO:0000166]; GO:0036094; GO:1901265; GO:0005488; GO:0097159; GO:1901363; GO:0003674 [GO:0000724]; GO:0000725; GO:0006302; GO:0006281; GO:0006310; GO:0006259; GO:0006974; GO:0044710; GO:0044763; GO:0044260; GO:0090304; GO:0033554; GO:0008152; GO:0044699; GO:0009987; GO:0043170; GO:0044237; GO:0006139;…		0				0							133.71	30.26	3	4					87.06	11.84	2	2	60.29	13.82	2	2	83.95	21.71	3	3		0			80.93
P35555	Fibrillin-1 OS=Homo sapiens GN=FBN1 PE=1 SV=3 - [FBN1_HUMAN]	46.5	1	100	104	828	structural molecule activity; metal ion binding; protein binding	extracellular; cell surface; membrane	cell organization and biogenesis; regulation of biological process	Pf00683; Pf06247; Pf07645; Pf12662; Pf12947	2200	[GO:0001501]; GO:0048731; GO:0048856; GO:0032502; GO:0008150 [GO:0001527]; GO:0043205; GO:0044420; GO:0044421; GO:0005575 [GO:0001822]; GO:0044767; GO:0048513; GO:0032502; GO:0044699; GO:0048856; GO:0008150 [GO:0005201]; GO:0005198; GO:0003674 [GO:0005509]; GO:0046872; GO:0043169; GO:0043167; GO:0005488; GO:0003674 [GO:0005515]; GO:0005488; GO:0003674 [GO:0005576]; GO:0005575 [GO:0005578]; GO:003…	712.5	6.79	16	21	2350.34	25.5	49	69	2894.57	26.92	52	79	1609.03	11.6	28	50	2255.91	27.13	57	85	2258.31	31.38	65	96	1896.56	18.63	39	64	1397.15	18.08	35	46	2964.1	31.56	66	115	1778.65
P28074	Proteasome subunit beta type-5 OS=Homo sapiens GN=PSMB5 PE=1 SV=3 - [PSB5_HUMAN]	46.39	1	11	11	61	catalytic activity; protein binding	proteasome; nucleus; cytoplasm; cytosol	metabolic process; regulation of biological process; cell death; response to stimulus	Pf00227	5693	[GO:0000075]; GO:0022402; GO:0044763; GO:0009987; GO:0044699; GO:0008150 [GO:0000082]; GO:0044772; GO:0044843; GO:0044770; GO:1903047; GO:0022402; GO:0044763; GO:0009987; GO:0044699; GO:0008150 [GO:0000084]; GO:0051320; GO:0022403; GO:0044848; GO:0008150 [GO:0000209]; GO:0016567; GO:0032446; GO:0070647; GO:0006464; GO:0036211; GO:0044267; GO:0019538; GO:0043412; GO:0044260; GO:0043170; GO:0044238…	174.22	17.49	4	4	354.94	17.87	5	8		0			116.36	8.75	2	3	94.33	13.69	4	4	185.03	33.46	8	9	126.8	29.28	5	6	218.25	30.04	7	7		0			294.55
O75874	Isocitrate dehydrogenase [NADP] cytoplasmic OS=Homo sapiens GN=IDH1 PE=1 SV=2 - [IDHC_HUMAN]	46.38	1	16	16	52	metal ion binding; catalytic activity; protein binding; nucleotide binding	cytoplasm; mitochondrion; organelle lumen; cytosol	metabolic process; response to stimulus	Pf00180	3417	[GO:0000287]; GO:0046872; GO:0043169; GO:0043167; GO:0005488; GO:0003674 [GO:0004450]; GO:0004448; GO:0016616; GO:0016614; GO:0016491; GO:0003824; GO:0003674 [GO:0005102]; GO:0005515; GO:0005488; GO:0003674 [GO:0005737]; GO:0044424; GO:0044464; GO:0005575 [GO:0005739]; GO:0043231; GO:0044444; GO:0043227; GO:0043229; GO:0044424; GO:0043226; GO:0044464; GO:0005575 [GO:0005777]; GO:0042579; GO:00432…	88.29	6.04	2	2	147.81	7.73	3	5					32.37	4.59	2	2	55.53	6.28	2	2	164.07	24.88	8	9	24.31	7.25	2	2	244.68	30.92	11	12	81.36	8.21	3	3	25.14
Q13740	CD166 antigen OS=Homo sapiens GN=ALCAM PE=1 SV=2 - [CD166_HUMAN]	46.14	1	20	20	148	protein binding	extracellular; membrane	regulation of biological process; response to stimulus; cellular component movement	Pf07679; Pf07686; Pf08205	214	[GO:0005102]; GO:0005515; GO:0005488; GO:0003674 [GO:0005515]; GO:0005488; GO:0003674 [GO:0005576]; GO:0005575 [GO:0007155]; GO:0022610; GO:0008150 [GO:0007165]; GO:0050794; GO:0051716; GO:0050789; GO:0009987; GO:0050896; GO:0065007; GO:0008150 [GO:0007411]; GO:0097485; GO:0006928; GO:0044763; GO:0009987; GO:0044699; GO:0008150 [GO:0008045]; GO:0007411; GO:0097485; GO:0006928; GO:0044763; GO:0009…	310.66	10.46	6	7									246.34	10.46	6	8	990.29	45.97	18	27	907.73	45.8	17	27	709.18	37.22	15	25	737.38	39.97	15	23	231.46	18.01	6	6	543.8
Q8NBP7	Proprotein convertase subtilisin/kexin type 9 OS=Homo sapiens GN=PCSK9 PE=1 SV=3 - [PCSK9_HUMAN]	45.81	1	23	23	141	catalytic activity; protein binding; RNA binding	extracellular; cytoplasm; vacuole; endosome; endoplasmic reticulum; Golgi; membrane; cell surface	regulation of biological process; metabolic process; cell death; transport; cell communication; response to stimulus; cell differentiation	Pf00082; Pf05922	255738	[GO:0001822]; GO:0044767; GO:0048513; GO:0032502; GO:0044699; GO:0048856; GO:0008150 [GO:0001889]; GO:0044767; GO:0048513; GO:0048732; GO:0032502; GO:0044699; GO:0048856; GO:0008150 [GO:0001920]; GO:0001919; GO:0010605; GO:0023057; GO:0031324; GO:0023051; GO:0031323; GO:0060255; GO:0009892; GO:0048519; GO:0048523; GO:0050789; GO:0019222; GO:0050794; GO:0065007; GO:0008150 [GO:0002092]; GO:0002090…					186.07	9.97	6	8	314	11.27	6	8	550.11	20.38	11	16	1114.98	36.56	16	34	467.35	26.3	12	17	275.32	13.87	6	10		0			906.19	28.9	14	22
O43505	N-acetyllactosaminide beta-1,3-N-acetylglucosaminyltransferase OS=Homo sapiens GN=B3GNT1 PE=1 SV=1 - [B3GN1_HUMAN]	45.78	1	13	13	65	catalytic activity	membrane; Golgi	metabolic process; cellular component movement		11041	[GO:0000139]; GO:0031090; GO:0044431; GO:0098588; GO:0016020; GO:0044422; GO:0044444; GO:0044446; GO:0005575; GO:0044424; GO:0044464 [GO:0005794]; GO:0043231; GO:0044444; GO:0043227; GO:0043229; GO:0044424; GO:0043226; GO:0044464; GO:0005575 [GO:0005975]; GO:0044238; GO:0071704; GO:0008152; GO:0008150 [GO:0006486]; GO:0006464; GO:0043413; GO:0044763; GO:0036211; GO:0044267; GO:0043412; GO:0070085…	114.16	5.78	2	2	103.84	5.78	2	2		0				0			180.24	9.64	4	5	174.11	10.12	5	6	286.42	38.55	8	10	483.6	30.12	8	15	78.77	6.02	2	2	75.71
P49721	Proteasome subunit beta type-2 OS=Homo sapiens GN=PSMB2 PE=1 SV=1 - [PSB2_HUMAN]	45.77	1	8	8	29	catalytic activity; protein binding	proteasome; nucleus; cytoplasm; cytosol; membrane	metabolic process; regulation of biological process; cell death; response to stimulus	Pf00227	5690	[GO:0000075]; GO:0022402; GO:0044763; GO:0009987; GO:0044699; GO:0008150 [GO:0000082]; GO:0044772; GO:0044843; GO:0044770; GO:1903047; GO:0022402; GO:0044763; GO:0009987; GO:0044699; GO:0008150 [GO:0000084]; GO:0051320; GO:0022403; GO:0044848; GO:0008150 [GO:0000209]; GO:0016567; GO:0032446; GO:0070647; GO:0006464; GO:0036211; GO:0044267; GO:0019538; GO:0043412; GO:0044260; GO:0043170; GO:0044238…		0			91.18	8.46	2	3									59.47	16.92	3	3	91.17	9.45	2	4		0			61.65	12.94	2	2	53.92	9.45	2	2	141.94
P11021	78 kDa glucose-regulated protein OS=Homo sapiens GN=HSPA5 PE=1 SV=2 - [GRP78_HUMAN]	45.72	1	23	25	176	nucleotide binding; protein binding; metal ion binding; catalytic activity; enzyme regulator activity	nucleus; cytoplasm; endoplasmic reticulum; organelle lumen; membrane; cell surface	cell organization and biogenesis; transport; metabolic process; regulation of biological process; response to stimulus; coagulation; cell communication	Pf00012; Pf01968; Pf06723	3309	[GO:0000166]; GO:0036094; GO:1901265; GO:0005488; GO:0097159; GO:1901363; GO:0003674 [GO:0000902]; GO:0032989; GO:0009653; GO:0016043; GO:0048869; GO:0032502; GO:0071840; GO:0044763; GO:0044767; GO:0008150; GO:0009987; GO:0044699 [GO:0001948]; GO:0005515; GO:0097367; GO:0005488; GO:0003674 [GO:0002576]; GO:0006887; GO:0016192; GO:0032940; GO:0006810; GO:0044763; GO:0046903; GO:0051649; GO:0051234…	296.47	18.65	9	11	340.2	19.42	10	10	422.86	22.02	10	11	274.86	13.3	6	7	1077.78	40.67	21	32	738.92	32.42	15	22	373.7	18.5	10	11	433.14	24.01	12	14	541.06	33.64	16	16	756.5
P16870	Carboxypeptidase E OS=Homo sapiens GN=CPE PE=1 SV=1 - [CBPE_HUMAN]	45.59	1	16	16	59	catalytic activity; metal ion binding; protein binding	extracellular; nucleus; Golgi; membrane	metabolic process; regulation of biological process; response to stimulus; cell organization and biogenesis	Pf00246	1363	[GO:0003214]; GO:0003208; GO:0003206; GO:0009653; GO:0044767; GO:0032502; GO:0044699; GO:0008150 [GO:0004180]; GO:0008238; GO:0070011; GO:0008233; GO:0016787; GO:0003824; GO:0003674 [GO:0004181]; GO:0004180; GO:0008235; GO:0008238; GO:0008237; GO:0070011; GO:0008233; GO:0016787; GO:0003824; GO:0003674 [GO:0005576]; GO:0005575 [GO:0005634]; GO:0043231; GO:0043227; GO:0043229; GO:0043226; GO:004442…	48.07	6.51	2	2		0				0			208.04	16.18	5	6	168.48	19.96	7	7	101.21	15.13	4	4	281.86	24.79	9	11	721.98	40.34	13	23
Q9UJJ9	N-acetylglucosamine-1-phosphotransferase subunit gamma OS=Homo sapiens GN=GNPTG PE=1 SV=1 - [GNPTG_HUMAN]	45.57	1	7	7	15	protein binding	membrane; extracellular; Golgi	metabolic process	Pf07915	84572	[GO:0000139]; GO:0031090; GO:0044431; GO:0098588; GO:0016020; GO:0044422; GO:0044444; GO:0044446; GO:0005575; GO:0044424; GO:0044464 [GO:0005576]; GO:0005575 [GO:0005794]; GO:0043231; GO:0044444; GO:0043227; GO:0043229; GO:0044424; GO:0043226; GO:0044464; GO:0005575 [GO:0016020]; GO:0005575 [GO:0016256]; GO:0006491; GO:0009311; GO:0044723; GO:0005975; GO:0044710; GO:0044238; GO:0071704; GO:000815…																	32.32	9.84	2	2	66.75	25.25	4	4					64.56	11.8	2	2		0
Q9NRV9	Heme-binding protein 1 OS=Homo sapiens GN=HEBP1 PE=1 SV=1 - [HEBP1_HUMAN]	45.5	1	6	6	10		extracellular; cytoplasm; mitochondrion; cytosol		Pf04832	50865	[GO:0005576]; GO:0005575 [GO:0005737]; GO:0044424; GO:0044464; GO:0005575 [GO:0005739]; GO:0043231; GO:0044444; GO:0043227; GO:0043229; GO:0044424; GO:0043226; GO:0044464; GO:0005575 [GO:0005829]; GO:0044444; GO:0044424; GO:0044464; GO:0005575 [GO:0007623]; GO:0048511; GO:0008150 [GO:0020037]; GO:0046906; GO:0097159; GO:1901363; GO:0005488; GO:0003674 [GO:0070062]; GO:0031988; GO:0065010; GO:0031…					54.16	13.76	2	2					78.06	13.23	2	2		0				0			68.17	26.46	3	4	53.35	14.29	2	2
Q9BQE3	Tubulin alpha-1C chain OS=Homo sapiens GN=TUBA1C PE=1 SV=1 - [TBA1C_HUMAN]	45.43	1	3	13	73	nucleotide binding; catalytic activity; structural molecule activity; protein binding	nucleus; cytoplasm; cytoskeleton	metabolic process; cellular component movement; transport; cell organization and biogenesis; cell division	Pf00091; Pf03953	84790	[GO:0000166]; GO:0036094; GO:1901265; GO:0005488; GO:0097159; GO:1901363; GO:0003674 [GO:0003924]; GO:0017111; GO:0016462; GO:0016818; GO:0016817; GO:0016787; GO:0003824; GO:0003674 [GO:0005198]; GO:0003674 [GO:0005200]; GO:0005198; GO:0003674 [GO:0005515]; GO:0005488; GO:0003674 [GO:0005525]; GO:0032550; GO:0032561; GO:0035639; GO:0001883; GO:0032549; GO:0019001; GO:0032555; GO:0043168; GO:19012…		0				0			87.09	7.8	2	3					72.96	5.35	2	2	176.72	7.57	3	5	148.58	12.03	4	5	545.17	33.41	11	20	402.41	24.94	8	10	235.66
O75326	Semaphorin-7A OS=Homo sapiens GN=SEMA7A PE=1 SV=1 - [SEM7A_HUMAN]	45.35	1	24	24	154	receptor activity; protein binding	membrane	cell differentiation; defense response; response to stimulus; regulation of biological process; development; cellular component movement	Pf01403; Pf01437	8482	[GO:0001649]; GO:0030154; GO:0048869; GO:0044763; GO:0044767; GO:0009987; GO:0044699; GO:0032502; GO:0008150 [GO:0004872]; GO:0003674 [GO:0005178]; GO:0005102; GO:0032403; GO:0050839; GO:0005515; GO:0005488; GO:0003674 [GO:0005515]; GO:0005488; GO:0003674 [GO:0005886]; GO:0016020; GO:0044464; GO:0005575 [GO:0006954]; GO:0006952; GO:0006950; GO:0050896; GO:0008150 [GO:0006955]; GO:0002376; GO:0050…	161.07	6.91	4	4	321.92	10.66	6	8	306.06	12.31	7	11	428.1	20.12	11	14	690.08	39.19	17	22	349.09	25.68	12	15	477.56	27.93	11	14	321.08	18.32	8	9	411.79	22.37	11	13	884.2
Q16881	Thioredoxin reductase 1, cytoplasmic OS=Homo sapiens GN=TXNRD1 PE=1 SV=3 - [TRXR1_HUMAN]	45.3	1	19	19	119	antioxidant activity; catalytic activity; protein binding; metal ion binding; nucleotide binding	nucleus; cytoplasm; mitochondrion; cytosol	metabolic process; transport; regulation of biological process; response to stimulus; cell proliferation; cellular homeostasis; cell organization and biogenesis	Pf00070; Pf00462; Pf02852; Pf07992	7296	[GO:0001707]; GO:0001704; GO:0044767; GO:0048646; GO:0032502; GO:0044699; GO:0008150 [GO:0001890]; GO:0044702; GO:0044767; GO:0048513; GO:0048608; GO:0022414; GO:0044699; GO:0032502; GO:0048856; GO:0003006; GO:0008150 [GO:0004791]; GO:0016209; GO:0016668; GO:0003674; GO:0016651; GO:0016667; GO:0016491; GO:0003824 [GO:0005515]; GO:0005488; GO:0003674 [GO:0005634]; GO:0043231; GO:0043227; GO:004322…		0				0				0			99.96	6.32	3	3	530.86	24.96	10	16	1101.73	36.21	13	27	156.09	9.09	2	3	283.64	18.8	5	8	699.79	35.13	12	18	1198.52
Q99969	Retinoic acid receptor responder protein 2 OS=Homo sapiens GN=RARRES2 PE=1 SV=1 - [RARR2_HUMAN]	44.79	1	5	5	31	protein binding	extracellular	metabolic process; regulation of biological process; response to stimulus; defense response; cell differentiation		5919	[GO:0001523]; GO:0016101; GO:0006721; GO:0006720; GO:0044255; GO:0006629; GO:0044237; GO:0044763; GO:0044238; GO:0044710; GO:0071704; GO:0008152; GO:0009987; GO:0044699; GO:0008150 [GO:0001701]; GO:0043009; GO:0009792; GO:0009790; GO:0044767; GO:0048856; GO:0032502; GO:0044699; GO:0008150 [GO:0001934]; GO:0001932; GO:0031401; GO:0042327; GO:0031399; GO:0042325; GO:0032270; GO:0045937; GO:0032268;…		0				0				0				0			105.68	21.47	3	3		0			124.5	38.65	4	6					110.42	14.72	2	4	58.38
Q04917	14-3-3 protein eta OS=Homo sapiens GN=YWHAH PE=1 SV=4 - [1433F_HUMAN]	44.72	1	8	12	122	protein binding; catalytic activity	cytoplasm; cytosol; membrane	regulation of biological process; metabolic process; transport; cell death; response to stimulus; cell organization and biogenesis	Pf00244	7533	[GO:0002028]; GO:0010959; GO:0043269; GO:0051049; GO:0032879; GO:0050789; GO:0065007; GO:0008150 [GO:0003779]; GO:0008092; GO:0005515; GO:0005488; GO:0003674 [GO:0004497]; GO:0016491; GO:0003824; GO:0003674 [GO:0005159]; GO:0005102; GO:0005515; GO:0005488; GO:0003674 [GO:0005515]; GO:0005488; GO:0003674 [GO:0005737]; GO:0044424; GO:0044464; GO:0005575 [GO:0005829]; GO:0044444; GO:0044424; GO:0044…	326.42	26.02	6	11	458.14	29.67	7	19		0			493.21	35.77	9	19		0			215.4	16.26	5	11	282.97	33.33	8	13	264.35	28.05	7	11		0
Q92820	Gamma-glutamyl hydrolase OS=Homo sapiens GN=GGH PE=1 SV=2 - [GGH_HUMAN]	44.65	1	13	13	113	catalytic activity	extracellular; nucleus; vacuole; cytosol	metabolic process; response to stimulus	Pf00117; Pf07722	8836	[GO:0003824]; GO:0003674 [GO:0005576]; GO:0005575 [GO:0005615]; GO:0044421; GO:0005575 [GO:0005634]; GO:0043231; GO:0043227; GO:0043229; GO:0043226; GO:0044424; GO:0005575; GO:0044464 [GO:0005764]; GO:0000323; GO:0005773; GO:0043231; GO:0044444; GO:0043227; GO:0043229; GO:0044424; GO:0043226; GO:0044464; GO:0005575 [GO:0005829]; GO:0044444; GO:0044424; GO:0044464; GO:0005575 [GO:0006508]; GO:0019…	139.46	9.12	3	5	170.45	12.26	4	7	85.32	8.49	2	2	275.82	22.01	6	9	270.73	26.73	8	11	349.41	22.96	7	13	726.95	37.74	10	24	254.27	26.42	7	9	197.72	14.47	4	5	226.59
Q13162	Peroxiredoxin-4 OS=Homo sapiens GN=PRDX4 PE=1 SV=1 - [PRDX4_HUMAN]	44.65	1	7	10	64	antioxidant activity; catalytic activity; protein binding	extracellular; nucleus; cytoplasm; mitochondrion	metabolic process; regulation of biological process	Pf00578; Pf08534; Pf10417	10549	[GO:0004601]; GO:0016209; GO:0016684; GO:0003674; GO:0016491; GO:0003824 [GO:0005515]; GO:0005488; GO:0003674 [GO:0005576]; GO:0005575 [GO:0005615]; GO:0044421; GO:0005575 [GO:0005634]; GO:0043231; GO:0043227; GO:0043229; GO:0043226; GO:0044424; GO:0005575; GO:0044464 [GO:0005737]; GO:0044424; GO:0044464; GO:0005575 [GO:0005739]; GO:0043231; GO:0044444; GO:0043227; GO:0043229; GO:0044424; GO:0043…		0			39.02	7.75	2	2									213.69	23.62	6	8	270.32	23.62	6	11		0			221.15	15.87	5	7		0			384.69
P61158	Actin-related protein 3 OS=Homo sapiens GN=ACTR3 PE=1 SV=3 - [ARP3_HUMAN]	44.5	1	10	10	45	nucleotide binding; protein binding	membrane; cytoplasm; cytosol; cytoskeleton	cellular component movement; cell division; response to stimulus; regulation of biological process; cell organization and biogenesis; defense response	Pf00022	10096	[GO:0000139]; GO:0031090; GO:0044431; GO:0098588; GO:0016020; GO:0044422; GO:0044444; GO:0044446; GO:0005575; GO:0044424; GO:0044464 [GO:0000166]; GO:0036094; GO:1901265; GO:0005488; GO:0097159; GO:1901363; GO:0003674 [GO:0002102]; GO:0043232; GO:0043234; GO:0044430; GO:0043228; GO:0043229; GO:0032991; GO:0044446; GO:0043226; GO:0044424; GO:0005575; GO:0044422; GO:0044464 [GO:0003779]; GO:0008092…		0				0											148.86	22.97	5	5	175.33	25.6	5	6	134.05	18.66	3	5	319.27	30.86	8	12	189.01	23.44	5	5	65.48
P49720	Proteasome subunit beta type-3 OS=Homo sapiens GN=PSMB3 PE=1 SV=2 - [PSB3_HUMAN]	44.39	1	6	6	30	catalytic activity; protein binding	proteasome; nucleus; cytoplasm; mitochondrion; Golgi; cytosol; cytoskeleton	metabolic process; regulation of biological process; cell death; response to stimulus	Pf00227	5691	[GO:0000075]; GO:0022402; GO:0044763; GO:0009987; GO:0044699; GO:0008150 [GO:0000082]; GO:0044772; GO:0044843; GO:0044770; GO:1903047; GO:0022402; GO:0044763; GO:0009987; GO:0044699; GO:0008150 [GO:0000084]; GO:0051320; GO:0022403; GO:0044848; GO:0008150 [GO:0000209]; GO:0016567; GO:0032446; GO:0070647; GO:0006464; GO:0036211; GO:0044267; GO:0019538; GO:0043412; GO:0044260; GO:0043170; GO:0044238…																	68.57	12.2	2	2	193.74	12.2	2	4	121.65	17.07	2	3	211.56	19.02	3	4	124.64	16.59	2	2	289.34
Q9HAT2	Sialate O-acetylesterase OS=Homo sapiens GN=SIAE PE=1 SV=1 - [SIAE_HUMAN]	44.36	1	14	14	53	catalytic activity	extracellular; vacuole	regulation of biological process; metabolic process	Pf03629	54414	[GO:0001681]; GO:0008126; GO:0034338; GO:0052689; GO:0016788; GO:0016787; GO:0003824; GO:0003674 [GO:0002682]; GO:0050789; GO:0065007; GO:0008150 [GO:0004091] [GO:0005576]; GO:0005575 [GO:0005615]; GO:0044421; GO:0005575 [GO:0005764]; GO:0000323; GO:0005773; GO:0043231; GO:0044444; GO:0043227; GO:0043229; GO:0044424; GO:0043226; GO:0044464; GO:0005575 [GO:0005975]; GO:0044238; GO:0071704; GO:0008…		0			74.3	5.16	2	2		0				0			713.95	44.36	14	28	412.79	19.5	8	11		0			184.75	10.52	3	3	174.98	13.38	4	5	128.06
O75787	Renin receptor OS=Homo sapiens GN=ATP6AP2 PE=1 SV=2 - [RENR_HUMAN]	44.29	1	12	12	51	catalytic activity; receptor activity; transporter activity; protein binding	membrane	metabolic process; transport; response to stimulus; cell death; regulation of biological process	Pf07850	10159	[GO:0002003]; GO:0016486; GO:0006518; GO:0016485; GO:0042445; GO:0043603; GO:1901564; GO:0051604; GO:0008152; GO:0010817; GO:0034641; GO:0006807; GO:0071704; GO:0019538; GO:0008150; GO:0065008; GO:0044237; GO:0043170; GO:0044238; GO:0065007; GO:0009987 [GO:0004190]; GO:0004175; GO:0070001; GO:0070011; GO:0008233; GO:0016787; GO:0003824; GO:0003674 [GO:0004872]; GO:0003674 [GO:0005215]; GO:0003674…					87.65	7.71	3	4					147.59	13.43	3	4									524.55	34.29	8	16	153.09	19.43	5	5		0			133.09
Q7Z304	MAM domain-containing protein 2 OS=Homo sapiens GN=MAMDC2 PE=2 SV=3 - [MAMC2_HUMAN]	44.17	1	24	24	114		extracellular; endoplasmic reticulum; membrane	metabolic process	Pf00629	256691	[GO:0005539]; GO:0097367; GO:0005488; GO:0003674 [GO:0005576]; GO:0005575 [GO:0005578]; GO:0031012; GO:0044421; GO:0005575 [GO:0005614]; GO:0005578; GO:0031012; GO:0044421; GO:0005575 [GO:0005783]; GO:0043231; GO:0044444; GO:0043227; GO:0043229; GO:0044424; GO:0043226; GO:0044464; GO:0005575 [GO:0016020]; GO:0005575 [GO:0019800]; GO:0018149; GO:0018209; GO:0030204; GO:0006464; GO:0018193; GO:0006…	191.82	8.6	7	8	340.12	15.74	7	9		0			257.87	13.85	9	9	693.06	38.05	19	23	263.82	24.49	12	13	664.48	30.76	17	19	659.91	26.38	14	21	43.33	2.77	2	2	184.06
Q9Y240	C-type lectin domain family 11 member A OS=Homo sapiens GN=CLEC11A PE=1 SV=1 - [CLC11_HUMAN]	43.96	1	13	13	70	protein binding	extracellular; cytoplasm	regulation of biological process	Pf00059	6320	[GO:0005576]; GO:0005575 [GO:0005615]; GO:0044421; GO:0005575 [GO:0005737]; GO:0044424; GO:0044464; GO:0005575 [GO:0005813]; GO:0005815; GO:0043232; GO:0044430; GO:0043228; GO:0043229; GO:0044446; GO:0043226; GO:0044424; GO:0044422; GO:0005575; GO:0044464 [GO:0008083]; GO:0005102; GO:0005515; GO:0005488; GO:0003674 [GO:0008284]; GO:0042127; GO:0048522; GO:0050794; GO:0048518; GO:0050789; GO:00650…	32.18	6.81	2	2	116.84	10.53	3	4	80.52	11.15	3	3	189.81	13.62	4	7	232.18	26.01	8	8	263.5	29.72	9	11	201.71	18.58	5	7	224.46	18.89	5	6	107.77	16.72	5	5	143.95
P01876	Ig alpha-1 chain C region OS=Homo sapiens GN=IGHA1 PE=1 SV=2 - [IGHA1_HUMAN]	43.91	2	9	9	63	protein binding	extracellular	response to stimulus; metabolic process; defense response; regulation of biological process	Pf07654; Pf08205	3493	[GO:0001895]; GO:0001894; GO:0060249; GO:0042592; GO:0065008; GO:0065007; GO:0008150 [GO:0003094]; GO:0097205; GO:0003014; GO:0003008; GO:0044707; GO:0032501; GO:0044699; GO:0008150 [GO:0003823]; GO:0005488; GO:0003674 [GO:0005515]; GO:0005488; GO:0003674 [GO:0005576]; GO:0005575 [GO:0005615]; GO:0044421; GO:0005575 [GO:0006955]; GO:0002376; GO:0050896; GO:0008150 [GO:0018298]; GO:0006464; GO:003…	163.99	13.03	4	5		0							133.56	8.78	3	4	234.58	22.38	5	6	409.19	36.83	7	13	278.4	22.38	5	8	379.08	22.38	5	11	235.2	22.38	5	6	142.55
P05231	Interleukin-6 OS=Homo sapiens GN=IL6 PE=1 SV=1 - [IL6_HUMAN]	43.87	1	9	9	43	protein binding	extracellular	cell death; response to stimulus; cellular component movement; regulation of biological process; defense response; cell growth; cell organization and biogenesis; cellular homeostasis; cell proliferation; transport	Pf00489	3569	[GO:0001781]; GO:0006925; GO:0033028; GO:0071887; GO:0097285; GO:0006915; GO:0012501; GO:0008219; GO:0016265; GO:0044763; GO:0044699; GO:0009987; GO:0008150 [GO:0002384]; GO:0002251; GO:0006955; GO:0002376; GO:0050896; GO:0008150 [GO:0002446]; GO:0002444; GO:0002443; GO:0002252; GO:0002376; GO:0008150 [GO:0002548]; GO:0030595; GO:0097529; GO:0050900; GO:0060326; GO:0002376; GO:0016477; GO:0006935…					209.64	22.17	5	10	157.86	16.51	3	5					113.48	14.15	3	3	175.56	28.3	6	6													83.97
Q12907	Vesicular integral-membrane protein VIP36 OS=Homo sapiens GN=LMAN2 PE=1 SV=1 - [LMAN2_HUMAN]	43.82	1	11	11	53	protein binding; metal ion binding	membrane; endoplasmic reticulum; Golgi; cell surface	transport; regulation of biological process	Pf03388	10960	[GO:0000139]; GO:0031090; GO:0044431; GO:0098588; GO:0016020; GO:0044422; GO:0044444; GO:0044446; GO:0005575; GO:0044424; GO:0044464 [GO:0001948]; GO:0005515; GO:0097367; GO:0005488; GO:0003674 [GO:0005537]; GO:0048029; GO:0030246; GO:0005488; GO:0003674 [GO:0005615]; GO:0044421; GO:0005575 [GO:0005783]; GO:0043231; GO:0044444; GO:0043227; GO:0043229; GO:0044424; GO:0043226; GO:0044464; GO:000557…		0								0			127.56	11.8	3	4	71.59	9.83	3	3	264.42	25.56	6	8	464.8	43.82	10	15	284.7	25.56	7	9					58.02
P16152	Carbonyl reductase [NADPH] 1 OS=Homo sapiens GN=CBR1 PE=1 SV=3 - [CBR1_HUMAN]	43.68	2	9	9	36	nucleotide binding; catalytic activity	cytoplasm; cytosol	metabolic process; cell differentiation	Pf00106; Pf01370; Pf08659	873	[GO:0000166]; GO:0036094; GO:1901265; GO:0005488; GO:0097159; GO:1901363; GO:0003674 [GO:0003824]; GO:0003674 [GO:0004090]; GO:0016616; GO:0016614; GO:0016491; GO:0003824; GO:0003674 [GO:0005737]; GO:0044424; GO:0044464; GO:0005575 [GO:0005829]; GO:0044444; GO:0044424; GO:0044464; GO:0005575 [GO:0008152]; GO:0008150 [GO:0008168]; GO:0016741; GO:0016740; GO:0003824; GO:0003674 [GO:0016491]; GO:000…						0								0			148.4	24.19	5	5	334.6	35.74	6	8	251.66	42.96	8	8	75.41	8.3	2	2	104.44	10.11	2	2	176.79
Q16555	Dihydropyrimidinase-related protein 2 OS=Homo sapiens GN=DPYSL2 PE=1 SV=1 - [DPYL2_HUMAN]	43.53	1	15	15	26	catalytic activity; protein binding	cytoplasm; mitochondrion; cytosol; cytoskeleton; membrane	response to stimulus; metabolic process; transport; cell organization and biogenesis; regulation of biological process; development; cellular component movement; cell differentiation	Pf01979; Pf07969	1808	[GO:0001975]; GO:0014075; GO:0010243; GO:0009719; GO:0010033; GO:1901698; GO:0050896; GO:0042221; GO:0008150 [GO:0004157]; GO:0016812; GO:0016810; GO:0016787; GO:0003824; GO:0003674 [GO:0005515]; GO:0005488; GO:0003674 [GO:0005737]; GO:0044424; GO:0044464; GO:0005575 [GO:0005739]; GO:0043231; GO:0044444; GO:0043227; GO:0043229; GO:0044424; GO:0043226; GO:0044464; GO:0005575 [GO:0005829]; GO:00444…																	79.94	4.72	2	2	64.63	7.52	2	2									350.42	35.31	12	13	319.66
P08476	Inhibin beta A chain OS=Homo sapiens GN=INHBA PE=1 SV=2 - [INHBA_HUMAN]	43.43	1	18	18	108	protein binding	extracellular	cell differentiation; regulation of biological process; defense response; response to stimulus; cell communication; metabolic process; transport	Pf00019; Pf00688	3624	[GO:0000082]; GO:0044772; GO:0044843; GO:0044770; GO:1903047; GO:0022402; GO:0044763; GO:0009987; GO:0044699; GO:0008150 [GO:0001541]; GO:0022602; GO:0044702; GO:0044767; GO:0048608; GO:0044699; GO:0048511; GO:0022414; GO:0032502; GO:0003006; GO:0048856; GO:0008150 [GO:0001707]; GO:0001704; GO:0044767; GO:0048646; GO:0032502; GO:0044699; GO:0008150 [GO:0001942]; GO:0008544; GO:0022405; GO:0044767…		0			159.45	15.96	5	6		0			317.16	15.02	5	10	184.8	19.48	7	9	81.55	9.15	3	4	606.69	36.62	14	24	325.34	26.76	9	10	298.57	19.95	6	7	272.55
O76061	Stanniocalcin-2 OS=Homo sapiens GN=STC2 PE=1 SV=1 - [STC2_HUMAN]	43.38	1	9	9	244	protein binding	extracellular; endoplasmic reticulum; Golgi	cellular homeostasis; response to stimulus; regulation of biological process; cell communication	Pf03298	8614	[GO:0005179]; GO:0005102; GO:0005515; GO:0005488; GO:0003674 [GO:0005576]; GO:0005575 [GO:0005615]; GO:0044421; GO:0005575 [GO:0005783]; GO:0043231; GO:0044444; GO:0043227; GO:0043229; GO:0044424; GO:0043226; GO:0044464; GO:0005575 [GO:0005794]; GO:0043231; GO:0044444; GO:0043227; GO:0043229; GO:0044424; GO:0043226; GO:0044464; GO:0005575 [GO:0006874]; GO:0006875; GO:0055074; GO:0072503; GO:00300…	278.82	6.62	2	10	397.69	9.6	3	13	383.32	14.57	4	10	360.11	6.62	2	10	1199.82	38.74	7	47	689.59	37.75	7	29	803.55	33.44	6	30	507.16	28.15	4	17	357.28	24.83	5	15	490.36
O15144	Actin-related protein 2/3 complex subunit 2 OS=Homo sapiens GN=ARPC2 PE=1 SV=1 - [ARPC2_HUMAN]	43.33	1	10	10	44	protein binding; structural molecule activity	cytoplasm; endosome; Golgi; cytosol; cytoskeleton; membrane	cellular component movement; regulation of biological process; cell organization and biogenesis; response to stimulus; defense response	Pf04045	10109	[GO:0003779]; GO:0008092; GO:0005515; GO:0005488; GO:0003674 [GO:0005200]; GO:0005198; GO:0003674 [GO:0005515]; GO:0005488; GO:0003674 [GO:0005737]; GO:0044424; GO:0044464; GO:0005575 [GO:0005768]; GO:0043231; GO:0044444; GO:0043227; GO:0043229; GO:0044424; GO:0043226; GO:0044464; GO:0005575 [GO:0005794]; GO:0043231; GO:0044444; GO:0043227; GO:0043229; GO:0044424; GO:0043226; GO:0044464; GO:00055…	154.29	17	6	8	103.56	7.67	3	4					61.09	6.33	2	2	80.7	9.67	3	4	114.43	14.33	4	5	136.8	33.33	6	6	97.83	13.67	4	4	81.49	14	2	2
O00560	Syntenin-1 OS=Homo sapiens GN=SDCBP PE=1 SV=1 - [SDCB1_HUMAN]	43.29	1	7	7	43	protein binding	nucleus; cytoplasm; endoplasmic reticulum; membrane; cytosol; cytoskeleton	cell organization and biogenesis; transport; regulation of biological process; response to stimulus; cell communication; cellular component movement	Pf00595	6386	[GO:0001948]; GO:0005515; GO:0097367; GO:0005488; GO:0003674 [GO:0005109]; GO:0001664; GO:0005102; GO:0005515; GO:0005488; GO:0003674 [GO:0005137]; GO:0005126; GO:0070851; GO:0005102; GO:0005515; GO:0005488; GO:0003674 [GO:0005515]; GO:0005488; GO:0003674 [GO:0005615]; GO:0044421; GO:0005575 [GO:0005634]; GO:0043231; GO:0043227; GO:0043229; GO:0043226; GO:0044424; GO:0005575; GO:0044464 [GO:00057…																	63.2	13.76	3	3	219.29	36.24	5	6	482.1	32.55	5	11	69.45	17.79	2	3		0			146.71
P31949	Protein S100-A11 OS=Homo sapiens GN=S100A11 PE=1 SV=2 - [S10AB_HUMAN]	42.86	1	4	4	28	metal ion binding; protein binding	nucleus; cytoplasm	regulation of biological process; response to stimulus	Pf00036; Pf01023	6282	[GO:0001726]; GO:0042995; GO:0044464; GO:0005575 [GO:0005509]; GO:0046872; GO:0043169; GO:0043167; GO:0005488; GO:0003674 [GO:0005515]; GO:0005488; GO:0003674 [GO:0005615]; GO:0044421; GO:0005575 [GO:0005634]; GO:0043231; GO:0043227; GO:0043229; GO:0043226; GO:0044424; GO:0005575; GO:0044464 [GO:0005730]; GO:0043232; GO:0044428; GO:0043228; GO:0043229; GO:0044446; GO:0043226; GO:0044424; GO:00444…		0			117.7	17.14	2	3					88.6	27.62	3	3		0			136.83	19.05	2	5	63.55	23.81	2	2	84.46	27.62	3	3	39.44	17.14	2	2	161.03
P07686	Beta-hexosaminidase subunit beta OS=Homo sapiens GN=HEXB PE=1 SV=3 - [HEXB_HUMAN]	42.81	1	21	22	113	catalytic activity; protein binding	vacuole; membrane; organelle lumen	metabolic process; cellular homeostasis; cell organization and biogenesis; response to stimulus; cell death; regulation of biological process; reproduction; cellular component movement	Pf00728; Pf02838	3074	[GO:0001501]; GO:0048731; GO:0048856; GO:0032502; GO:0008150 [GO:0001669]; GO:0030141; GO:0097223; GO:0016023; GO:0044464; GO:0031410; GO:0031988; GO:0043231; GO:0005575; GO:0031982; GO:0043229; GO:0044444; GO:0043227; GO:0043226; GO:0044424 [GO:0004553]; GO:0016798; GO:0016787; GO:0003824; GO:0003674 [GO:0004563]; GO:0015929; GO:0004553; GO:0016798; GO:0016787; GO:0003824; GO:0003674 [GO:0005764…		0			78.45	4.5	2	3					29.16	4.14	2	2	843.63	37.95	18	36	652.99	32.37	14	26	201.24	14.57	6	9	112.07	15.29	5	6	198.53	17.09	7	9	277.95
Q641Q3	Meteorin-like protein OS=Homo sapiens GN=METRNL PE=2 SV=1 - [METRL_HUMAN]	42.77	1	10	10	34	protein binding	extracellular	response to stimulus; cell differentiation; regulation of biological process		284207	[GO:0003674] [GO:0005179]; GO:0005102; GO:0005515; GO:0005488; GO:0003674 [GO:0005576]; GO:0005575 [GO:0005615]; GO:0044421; GO:0005575 [GO:0009409]; GO:0006950; GO:0009266; GO:0050896; GO:0009628; GO:0008150 [GO:0014850]; GO:0014823; GO:0050896; GO:0008150 [GO:0045444]; GO:0030154; GO:0048869; GO:0044763; GO:0044767; GO:0009987; GO:0044699; GO:0032502; GO:0008150 [GO:0050728]; GO:0031348; GO:003…					180.4	13.83	4	6					112.71	10.61	3	4					40.13	6.43	2	2	225.82	37.3	8	9	38.67	6.43	2	2
P28066	Proteasome subunit alpha type-5 OS=Homo sapiens GN=PSMA5 PE=1 SV=3 - [PSA5_HUMAN]	42.74	1	7	7	41	catalytic activity; protein binding	proteasome; nucleus; cytoplasm; cytosol	metabolic process; regulation of biological process; cell death; response to stimulus	Pf00227; Pf10584	5686	[GO:0000075]; GO:0022402; GO:0044763; GO:0009987; GO:0044699; GO:0008150 [GO:0000082]; GO:0044772; GO:0044843; GO:0044770; GO:1903047; GO:0022402; GO:0044763; GO:0009987; GO:0044699; GO:0008150 [GO:0000084]; GO:0051320; GO:0022403; GO:0044848; GO:0008150 [GO:0000209]; GO:0016567; GO:0032446; GO:0070647; GO:0006464; GO:0036211; GO:0044267; GO:0019538; GO:0043412; GO:0044260; GO:0043170; GO:0044238…	131.94	17.43	3	5	261.71	17.43	3	7					72.16	17.43	3	3		0			165.87	26.56	5	6	106.72	17.01	3	3	63.3	8.3	2	2		0			174.01
P02788	Lactotransferrin OS=Homo sapiens GN=LTF PE=1 SV=6 - [TRFL_HUMAN]	42.68	1	22	22	156	DNA binding; catalytic activity; metal ion binding; protein binding; enzyme regulator activity	extracellular; nucleus; cytoplasm; organelle lumen	regulation of biological process; defense response; response to stimulus; metabolic process; transport; cellular homeostasis; cell organization and biogenesis	Pf00405	4057	[GO:0001503]; GO:0044707; GO:0032501; GO:0044699; GO:0008150 [GO:0001817]; GO:0051239; GO:0050789; GO:0065007; GO:0008150 [GO:0001895]; GO:0001894; GO:0060249; GO:0042592; GO:0065008; GO:0065007; GO:0008150 [GO:0002227]; GO:0002385; GO:0045087; GO:0002251; GO:0006952; GO:0006955; GO:0006950; GO:0002376; GO:0050896; GO:0008150 [GO:0002376]; GO:0008150 [GO:0003677]; GO:0003676; GO:0097159; GO:19013…	189.63	2.96	2	6	199.56	2.96	2	9	477.96	2.96	2	35	195.52	2.96	2	5	184.5	4.79	3	8	943.65	41.41	21	29	280.69	4.79	3	12	425.42	4.79	3	16	42.11	2.96	2	2	216.01
P21741	Midkine OS=Homo sapiens GN=MDK PE=1 SV=1 - [MK_HUMAN]	42.66	1	7	7	32	protein binding	extracellular	defense response; response to stimulus; regulation of biological process; development; cellular component movement; cell differentiation	Pf01091; Pf05196	4192	[GO:0001662]; GO:0002209; GO:0042596; GO:0044708; GO:0006952; GO:0007610; GO:0033555; GO:0044699; GO:0006950; GO:0050896; GO:0044707; GO:0008150; GO:0032501 [GO:0005576]; GO:0005575 [GO:0007165]; GO:0050794; GO:0051716; GO:0050789; GO:0009987; GO:0050896; GO:0065007; GO:0008150 [GO:0007219]; GO:0007166; GO:0007165; GO:0050794; GO:0051716; GO:0050789; GO:0009987; GO:0050896; GO:0065007; GO:0008150…	123.46	31.47	3	4	98.12	16.78	2	2					444.12	36.36	5	13		0							116.16	41.96	6	7	88.36	18.18	2	4
Q15404	Ras suppressor protein 1 OS=Homo sapiens GN=RSU1 PE=1 SV=3 - [RSU1_HUMAN]	42.6	1	8	8	50	protein binding	cytosol	regulation of biological process; response to stimulus; cell organization and biogenesis	Pf12799	6251	[GO:0005515]; GO:0005488; GO:0003674 [GO:0005829]; GO:0044444; GO:0044424; GO:0044464; GO:0005575 [GO:0007165]; GO:0050794; GO:0051716; GO:0050789; GO:0009987; GO:0050896; GO:0065007; GO:0008150 [GO:0007265]; GO:0007264; GO:0035556; GO:0007165; GO:0050794; GO:0051716; GO:0050789; GO:0009987; GO:0050896; GO:0065007; GO:0008150 [GO:0034329]; GO:0022607; GO:0034330; GO:0016043; GO:0044763; GO:007184…														0			56.24	15.16	3	4	212.92	21.3	5	8	169.5	20.58	4	7	282.37	15.16	3	7	152.23	21.3	3	5	232.41
P02790	Hemopexin OS=Homo sapiens GN=HPX PE=1 SV=2 - [HEMO_HUMAN]	42.42	1	16	16	166	catalytic activity; protein binding; metal ion binding; transporter activity	extracellular; organelle lumen	regulation of biological process; transport; cellular homeostasis; metabolic process	Pf00045	3263	[GO:0002639]; GO:0002637; GO:0002702; GO:0002700; GO:0002699; GO:0002697; GO:0002684; GO:0002682; GO:0048518; GO:0050789; GO:0065007; GO:0008150 [GO:0002925]; GO:0002891; GO:0002922; GO:0002923; GO:0002714; GO:0002889; GO:0002920; GO:0050778; GO:0002708; GO:0002712; GO:0002824; GO:0050776; GO:0002684; GO:0048584; GO:0002705; GO:0002706; GO:0002822; GO:0002821; GO:0002682; GO:0048583; GO:0048518; …	168.72	14.5	6	9	155.75	12.99	4	5	205.04	18.18	5	6	114.35	11.26	5	7	238.15	18.4	6	11	348.28	25.32	7	13	830.14	29.87	10	27	930.98	38.1	13	34	428.25	32.68	11	20	340.02
Q96CG8	Collagen triple helix repeat-containing protein 1 OS=Homo sapiens GN=CTHRC1 PE=1 SV=1 - [CTHR1_HUMAN]	42.39	1	9	9	156	protein binding	extracellular; cytoplasm	cellular component movement; regulation of biological process; response to stimulus; cell organization and biogenesis	Pf01391	115908	[GO:0005109]; GO:0001664; GO:0005102; GO:0005515; GO:0005488; GO:0003674 [GO:0005576]; GO:0005575 [GO:0005578]; GO:0031012; GO:0044421; GO:0005575 [GO:0005581]; GO:0005575; GO:0043234; GO:0032991 [GO:0005615]; GO:0044421; GO:0005575 [GO:0005737]; GO:0044424; GO:0044464; GO:0005575 [GO:0016477]; GO:0048870; GO:0006928; GO:0040011; GO:0044763; GO:0008150; GO:0009987; GO:0044699 [GO:0017147]; GO:000…	641.66	30.04	6	17	411.15	13.17	3	10	310.72	16.05	3	6	1131.05	38.27	7	27	200.38	19.75	5	7	244.99	25.93	6	10	804.77	42.39	9	23	571.33	34.98	8	17	79.42	9.88	3	3	283.62
Q8N474	Secreted frizzled-related protein 1 OS=Homo sapiens GN=SFRP1 PE=1 SV=1 - [SFRP1_HUMAN]	42.36	1	9	9	73	catalytic activity; protein binding; receptor activity; signal transducer activity	extracellular; cytosol; membrane; cell surface	cell differentiation; regulation of biological process; metabolic process; development; cell communication; response to stimulus	Pf01392; Pf01759	6422	[GO:0001649]; GO:0030154; GO:0048869; GO:0044763; GO:0044767; GO:0009987; GO:0044699; GO:0032502; GO:0008150 [GO:0001657]; GO:0035295; GO:0072164; GO:0048856; GO:0072163; GO:0032502; GO:0072073; GO:0008150; GO:0060429; GO:0009888 [GO:0001756]; GO:0009952; GO:0035282; GO:0048646; GO:0003002; GO:0032502; GO:0007389; GO:0008150; GO:0044707; GO:0044767; GO:0032501; GO:0044699 [GO:0001843]; GO:0060606…					103.44	8.92	2	3	242.49	24.52	6	8	148.18	14.01	3	4	118.87	10.19	2	3	171.23	23.89	4	6	194.27	29.94	6	9	121.91	17.52	4	6					65.71
P07711	Cathepsin L1 OS=Homo sapiens GN=CTSL1 PE=1 SV=2 - [CATL1_HUMAN]	42.34	1	13	13	147	protein binding; catalytic activity	extracellular; nucleus; vacuole; organelle lumen	regulation of biological process; response to stimulus; metabolic process; cell organization and biogenesis; defense response; cell death	Pf00112; Pf08246	1514	[GO:0001968]; GO:0005515; GO:0005488; GO:0003674 [GO:0002224]; GO:0002221; GO:0002758; GO:0002218; GO:0002757; GO:0002253; GO:0045089; GO:0002764; GO:0002376; GO:0050778; GO:0031349; GO:0045088; GO:0007165; GO:0050776; GO:0008150; GO:0002684; GO:0048584; GO:0031347; GO:0050794; GO:0051716; GO:0002682; GO:0048583; GO:0048518; GO:0080134; GO:0050789; GO:0009987; GO:0050896; GO:0065007 [GO:0002250];…	203.1	13.81	4	7	443.29	21.02	7	13	98.58	12.01	3	3	263.84	23.72	6	9	677.09	21.02	8	26	595.26	28.53	9	22	532.62	33.63	9	22	93.13	6.61	2	4	233.99	20.42	5	8	365.16
Q86UD1	Out at first protein homolog OS=Homo sapiens GN=OAF PE=2 SV=1 - [OAF_HUMAN]	42.12	1	8	8	25					220323	[GO:0070062]; GO:0031988; GO:0065010; GO:0031982; GO:0043227; GO:0043230; GO:0043226; GO:0044421; GO:0005575		0				0							114.4	7.33	2	3	68.94	7.33	2	2	64.59	6.59	2	2	352.56	38.1	7	9		0
P07093	Glia-derived nexin OS=Homo sapiens GN=SERPINE2 PE=1 SV=1 - [GDN_HUMAN]	41.96	1	15	15	143	enzyme regulator activity; protein binding	extracellular; cytosol	development; coagulation; regulation of biological process; response to stimulus; cell differentiation; transport; cell organization and biogenesis	Pf00079	5270	[GO:0004867]; GO:0004866; GO:0030414; GO:0061135; GO:0004857; GO:0061134; GO:0030234; GO:0003674 [GO:0005102]; GO:0005515; GO:0005488; GO:0003674 [GO:0005515]; GO:0005488; GO:0003674 [GO:0005539]; GO:0097367; GO:0005488; GO:0003674 [GO:0005576]; GO:0005575 [GO:0005615]; GO:0044421; GO:0005575 [GO:0005829]; GO:0044444; GO:0044424; GO:0044464; GO:0005575 [GO:0007275]; GO:0044707; GO:0044767; GO:003…	157.2	6.03	2	3	330.49	18.84	7	10	76.55	5.78	2	2	171.34	8.79	3	3	411.87	30.15	9	16	542.77	27.64	9	18	166.67	10.05	3	4	998.83	34.92	13	28	282.33	13.57	4	8	703.33
P40925	Malate dehydrogenase, cytoplasmic OS=Homo sapiens GN=MDH1 PE=1 SV=4 - [MDHC_HUMAN]	41.92	1	11	11	106	nucleotide binding; catalytic activity	cytoplasm; mitochondrion; cytosol	metabolic process	Pf00056; Pf02866	4190	[GO:0000166]; GO:0036094; GO:1901265; GO:0005488; GO:0097159; GO:1901363; GO:0003674 [GO:0003824]; GO:0003674 [GO:0004470]; GO:0016615; GO:0016614; GO:0016491; GO:0003824; GO:0003674 [GO:0005615]; GO:0044421; GO:0005575 [GO:0005737]; GO:0044424; GO:0044464; GO:0005575 [GO:0005739]; GO:0043231; GO:0044444; GO:0043227; GO:0043229; GO:0044424; GO:0043226; GO:0044464; GO:0005575 [GO:0005813]; GO:0005…	502.96	17.96	5	12	358.34	17.96	5	9	165.99	11.08	3	3	338.38	17.96	5	7	286.63	29.64	8	9	429.09	38.02	10	16	292.62	29.04	8	10	393.79	33.83	9	11	163.43	22.16	5	5	274.69
Q04695	Keratin, type I cytoskeletal 17 OS=Homo sapiens GN=KRT17 PE=1 SV=2 - [K1C17_HUMAN]	41.9	1	7	19	107	structural molecule activity; protein binding; receptor activity; signal transducer activity	cytoplasm	regulation of biological process; response to stimulus; cell organization and biogenesis	Pf00038; Pf07888	3872	[GO:0002009]; GO:0048729; GO:0009653; GO:0044767; GO:0032502; GO:0044699; GO:0008150 [GO:0005198]; GO:0003674 [GO:0005200]; GO:0005198; GO:0003674 [GO:0005515]; GO:0005488; GO:0003674 [GO:0005737]; GO:0044424; GO:0044464; GO:0005575 [GO:0005882]; GO:0043234; GO:0044430; GO:0032991; GO:0044446; GO:0005575; GO:0044422; GO:0044424; GO:0044464 [GO:0007165]; GO:0050794; GO:0051716; GO:0050789; GO:0009…						0								0				0			1119.68	37.73	18	34		0			531.55	20.37	10	18		0
P25787	Proteasome subunit alpha type-2 OS=Homo sapiens GN=PSMA2 PE=1 SV=2 - [PSA2_HUMAN]	41.88	1	8	8	65	catalytic activity; protein binding	proteasome; nucleus; cytoplasm; cytosol	metabolic process; regulation of biological process; cell death; response to stimulus	Pf00227; Pf10584	5683	[GO:0000075]; GO:0022402; GO:0044763; GO:0009987; GO:0044699; GO:0008150 [GO:0000082]; GO:0044772; GO:0044843; GO:0044770; GO:1903047; GO:0022402; GO:0044763; GO:0009987; GO:0044699; GO:0008150 [GO:0000084]; GO:0051320; GO:0022403; GO:0044848; GO:0008150 [GO:0000209]; GO:0016567; GO:0032446; GO:0070647; GO:0006464; GO:0036211; GO:0044267; GO:0019538; GO:0043412; GO:0044260; GO:0043170; GO:0044238…																	98.02	26.92	4	4	315.6	41.88	8	12	95.97	20.51	4	4	236.41	27.35	5	7	140.68	26.07	4	5	371.47
P35442	Thrombospondin-2 OS=Homo sapiens GN=THBS2 PE=1 SV=2 - [TSP2_HUMAN]	41.81	1	38	42	364	metal ion binding; protein binding	extracellular	regulation of biological process	Pf00090; Pf00093; Pf05735; Pf12947	7058	[GO:0005509]; GO:0046872; GO:0043169; GO:0043167; GO:0005488; GO:0003674 [GO:0005515]; GO:0005488; GO:0003674 [GO:0005576]; GO:0005575 [GO:0005604]; GO:0044420; GO:0044421; GO:0005575 [GO:0007155]; GO:0022610; GO:0008150 [GO:0008201]; GO:0005539; GO:0043168; GO:1901681; GO:0097367; GO:0043167; GO:0005488; GO:0003674 [GO:0016525]; GO:0045765; GO:0051093; GO:2000181; GO:0022603; GO:1901342; GO:0048…	143.21	5.03	5	7	657.94	18.17	13	14	408.24	10.07	8	9	459.73	10.58	10	16	1441.25	30.2	29	59	818.62	24.49	23	34	1081.16	22.61	21	34	265.24	11.77	10	11	840.78	26.45	25	44	1542.77
Q10471	Polypeptide N-acetylgalactosaminyltransferase 2 OS=Homo sapiens GN=GALNT2 PE=1 SV=1 - [GALT2_HUMAN]	41.68	1	18	18	101	catalytic activity; metal ion binding	membrane; extracellular; Golgi	metabolic process	Pf00535; Pf00652	2590	[GO:0000139]; GO:0031090; GO:0044431; GO:0098588; GO:0016020; GO:0044422; GO:0044444; GO:0044446; GO:0005575; GO:0044424; GO:0044464 [GO:0002378]; GO:0009059; GO:0043170; GO:1901576; GO:0071704; GO:0009058; GO:0008152; GO:0008150 [GO:0004653]; GO:0008376; GO:0008194; GO:0016758; GO:0016757; GO:0016740; GO:0003824; GO:0003674 [GO:0005576]; GO:0005575 [GO:0005794]; GO:0043231; GO:0044444; GO:004322…	51.07	5.43	3	3	120.34	7.36	4	5	136.3	8.41	4	4	259.11	18.04	8	9	732.62	30.82	12	22	275.5	16.29	6	10	664.7	34.33	14	17	565.4	26.27	10	14	125.81	10.86	4	4
P32119	Peroxiredoxin-2 OS=Homo sapiens GN=PRDX2 PE=1 SV=5 - [PRDX2_HUMAN]	41.41	1	7	8	79	antioxidant activity; catalytic activity	cytoplasm; cytosol	response to stimulus; metabolic process; regulation of biological process	Pf00578; Pf08534; Pf10417	7001	[GO:0004601]; GO:0016209; GO:0016684; GO:0003674; GO:0016491; GO:0003824 [GO:0005737]; GO:0044424; GO:0044464; GO:0005575 [GO:0005829]; GO:0044444; GO:0044424; GO:0044464; GO:0005575 [GO:0006979]; GO:0006950; GO:0050896; GO:0008150 [GO:0008379]; GO:0004601; GO:0051920; GO:0016209; GO:0016684; GO:0003674; GO:0016491; GO:0003824 [GO:0016209]; GO:0003674 [GO:0016491]; GO:0003824; GO:0003674 [GO:0019…	108.78	14.65	3	3	110.52	14.65	3	3					125.34	13.13	2	4	225.03	22.73	5	8	315.86	29.29	7	12	367.02	22.22	5	8	347	27.78	6	11	327.26	23.74	5	9	278.38
Q9ULV4	Coronin-1C OS=Homo sapiens GN=CORO1C PE=1 SV=1 - [COR1C_HUMAN]	41.14	1	14	14	83	protein binding	cytoplasm; cytoskeleton; membrane	transport; regulation of biological process; response to stimulus; cell organization and biogenesis	Pf00400; Pf08953; Pf08954	23603	[GO:0003779]; GO:0008092; GO:0005515; GO:0005488; GO:0003674 [GO:0005515]; GO:0005488; GO:0003674 [GO:0005737]; GO:0044424; GO:0044464; GO:0005575 [GO:0005856]; GO:0043232; GO:0043228; GO:0043229; GO:0043226; GO:0044424; GO:0005575; GO:0044464 [GO:0005886]; GO:0016020; GO:0044464; GO:0005575 [GO:0006909]; GO:0006897; GO:0044765; GO:0016192; GO:0006810; GO:0044699; GO:1902578; GO:0051234; GO:00081…	171.03	6.75	3	4	122.95	7.38	3	4	59.07	5.27	2	2	146.52	6.75	3	4	62.46	5.49	2	4	250.18	12.45	5	7	289.07	31.65	9	10	422.45	18.57	7	11	161.37	23.63	6	6	612.92
P22692	Insulin-like growth factor-binding protein 4 OS=Homo sapiens GN=IGFBP4 PE=1 SV=2 - [IBP4_HUMAN]	41.09	1	10	10	93	protein binding	extracellular	regulation of biological process; metabolic process; defense response; response to stimulus; cell proliferation	Pf00086; Pf00219	3487	[GO:0001501]; GO:0048731; GO:0048856; GO:0032502; GO:0008150 [GO:0001558]; GO:0040008; GO:0050794; GO:0051128; GO:0050789; GO:0065007; GO:0008150 [GO:0005520]; GO:0019838; GO:0005515; GO:0005488; GO:0003674 [GO:0005576]; GO:0005575 [GO:0005615]; GO:0044421; GO:0005575 [GO:0006259]; GO:0044260; GO:0090304; GO:0043170; GO:0044237; GO:0006139; GO:0071704; GO:0008152; GO:0009987; GO:0006725; GO:00346…	222.15	17.83	3	6	239.92	17.83	3	6		0			470.61	31.78	5	12	180.1	25.58	5	8	207.98	25.58	5	8	547.67	41.09	10	19	330.32	34.88	6	11	101.52	12.02	2	3
P35556	Fibrillin-2 OS=Homo sapiens GN=FBN2 PE=1 SV=3 - [FBN2_HUMAN]	40.9	1	81	84	429	structural molecule activity; metal ion binding; protein binding	extracellular	cell organization and biogenesis; regulation of biological process	Pf00683; Pf07645; Pf12662; Pf12947	2201	[GO:0001527]; GO:0043205; GO:0044420; GO:0044421; GO:0005575 [GO:0005201]; GO:0005198; GO:0003674 [GO:0005509]; GO:0046872; GO:0043169; GO:0043167; GO:0005488; GO:0003674 [GO:0005515]; GO:0005488; GO:0003674 [GO:0005576]; GO:0005575 [GO:0005578]; GO:0031012; GO:0044421; GO:0005575 [GO:0009653]; GO:0032502; GO:0008150 [GO:0022617]; GO:0022411; GO:0030198; GO:0016043; GO:0044763; GO:0043062; GO:007…	1193.03	8.86	22	35	578.16	7.35	15	17	183.8	3.57	9	10	2125.87	12.23	32	68	1163.16	15.52	35	44	1002.28	15.21	31	38	3305.49	31.66	62	105	2683.68	28.43	55	77	95.32	2.44	5	7
Q99538	Legumain OS=Homo sapiens GN=LGMN PE=1 SV=1 - [LGMN_HUMAN]	40.88	1	16	16	76	catalytic activity	vacuole; endosome; organelle lumen	response to stimulus; regulation of biological process; metabolic process; defense response	Pf01650	5641	[GO:0001101]; GO:0042221; GO:0050896; GO:0008150 [GO:0002224]; GO:0002221; GO:0002758; GO:0002218; GO:0002757; GO:0002253; GO:0045089; GO:0002764; GO:0002376; GO:0050778; GO:0031349; GO:0045088; GO:0007165; GO:0050776; GO:0008150; GO:0002684; GO:0048584; GO:0031347; GO:0050794; GO:0051716; GO:0002682; GO:0048583; GO:0048518; GO:0080134; GO:0050789; GO:0009987; GO:0050896; GO:0065007 [GO:0003014];…																	976.45	39.26	15	30	692.08	28.18	12	21		0				0			569.7	24.71	9	15	318.97
P29279	Connective tissue growth factor OS=Homo sapiens GN=CTGF PE=1 SV=2 - [CTGF_HUMAN]	40.69	1	11	11	65	protein binding	extracellular; Golgi; cytosol; membrane	regulation of biological process; metabolic process; response to stimulus; cellular component movement; cell differentiation; cell proliferation; transport	Pf00007; Pf00090; Pf00093; Pf00219	1490	[GO:0001502]; GO:0098743; GO:0008150 [GO:0001503]; GO:0044707; GO:0032501; GO:0044699; GO:0008150 [GO:0001525]; GO:0044767; GO:0048646; GO:0032502; GO:0044699; GO:0008150 [GO:0001558]; GO:0040008; GO:0050794; GO:0051128; GO:0050789; GO:0065007; GO:0008150 [GO:0001934]; GO:0001932; GO:0031401; GO:0042327; GO:0031399; GO:0042325; GO:0032270; GO:0045937; GO:0032268; GO:0019220; GO:0031325; GO:005124…	137.09	16.05	5	7	49.32	6.59	2	3					434.43	28.65	9	15	86.62	14.04	4	6	204.08	24.93	7	10	257.17	26.07	6	7	165.74	22.35	6	8		0			94.01
P13647	Keratin, type II cytoskeletal 5 OS=Homo sapiens GN=KRT5 PE=1 SV=3 - [K2C5_HUMAN]	40.51	1	13	26	228	catalytic activity; motor activity; structural molecule activity; protein binding	nucleus; cytoplasm; mitochondrion; cytosol; membrane	cell organization and biogenesis	Pf00038; Pf01576; Pf02994; Pf03961; Pf05701	3852	[GO:0003774]; GO:0017111; GO:0016462; GO:0016818; GO:0016817; GO:0016787; GO:0003824; GO:0003674 [GO:0005198]; GO:0003674 [GO:0005200]; GO:0005198; GO:0003674 [GO:0005515]; GO:0005488; GO:0003674 [GO:0005634]; GO:0043231; GO:0043227; GO:0043229; GO:0043226; GO:0044424; GO:0005575; GO:0044464 [GO:0005737]; GO:0044424; GO:0044464; GO:0005575 [GO:0005739]; GO:0043231; GO:0044444; GO:0043227; GO:0043…		0			104.65	10.34	5	6		0			165.96	9.83	6	7	629.81	26.1	15	22	1398.78	38.64	24	52	353.21	14.07	9	15	1222.16	28.14	18	40	421.12	16.1	11	16	612.25
P28300	Protein-lysine 6-oxidase OS=Homo sapiens GN=LOX PE=1 SV=2 - [LYOX_HUMAN]	40.29	1	11	11	87	catalytic activity; metal ion binding; protein binding	extracellular; nucleus	metabolic process; response to stimulus; cell organization and biogenesis	Pf01186	4015	[GO:0001568]; GO:0044767; GO:0048856; GO:0032502; GO:0044699; GO:0008150 [GO:0004720]; GO:0016641; GO:0016638; GO:0016491; GO:0003824; GO:0003674 [GO:0005507]; GO:0046914; GO:0046872; GO:0043169; GO:0043167; GO:0005488; GO:0003674 [GO:0005515]; GO:0005488; GO:0003674 [GO:0005576]; GO:0005575 [GO:0005578]; GO:0031012; GO:0044421; GO:0005575 [GO:0005581]; GO:0005575; GO:0043234; GO:0032991 [GO:0005…					99.36	8.63	3	4	167.52	11.75	3	4	123.12	7.91	2	4	96.9	8.63	2	3	63.39	7.91	2	3	279.34	30.7	8	10	165.42	14.15	4	5	45.6	11.75	3	3	510.35
P30508	HLA class I histocompatibility antigen, Cw-12 alpha chain OS=Homo sapiens GN=HLA-C PE=1 SV=2 - [1C12_HUMAN]	40.16	10	5	10	32	protein binding; receptor activity; signal transducer activity	membrane; extracellular; endoplasmic reticulum; Golgi; cell surface	regulation of biological process; response to stimulus; defense response	Pf00129; Pf07654	3107	[GO:0000139]; GO:0031090; GO:0044431; GO:0098588; GO:0016020; GO:0044422; GO:0044444; GO:0044446; GO:0005575; GO:0044424; GO:0044464 [GO:0001916]; GO:0001912; GO:0001914; GO:0002711; GO:0001910; GO:0002705; GO:0031343; GO:0002709; GO:0002708; GO:0002824; GO:0002703; GO:0031341; GO:0002699; GO:0048518; GO:0002706; GO:0002822; GO:0002821; GO:0002697; GO:0050789; GO:0002684; GO:0002819; GO:0050778; …	209.11	16.39	4	5	180.11	16.39	4	5		0			375.13	28.42	7	9		0							137.27	21.86	5	5		0							59.02
P47756	F-actin-capping protein subunit beta OS=Homo sapiens GN=CAPZB PE=1 SV=4 - [CAPZB_HUMAN]	40.07	1	10	10	37	protein binding	cytoplasm; cytosol; cytoskeleton; membrane	cellular component movement; cell organization and biogenesis; coagulation; regulation of biological process	Pf01115	832	[GO:0001669]; GO:0030141; GO:0097223; GO:0016023; GO:0044464; GO:0031410; GO:0031988; GO:0043231; GO:0005575; GO:0031982; GO:0043229; GO:0044444; GO:0043227; GO:0043226; GO:0044424 [GO:0003779]; GO:0008092; GO:0005515; GO:0005488; GO:0003674 [GO:0005737]; GO:0044424; GO:0044464; GO:0005575 [GO:0005829]; GO:0044444; GO:0044424; GO:0044464; GO:0005575 [GO:0005856]; GO:0043232; GO:0043228; GO:004322…	289.09	26.71	6	9	302.36	26.71	6	9					191.54	21.66	5	6		0							104.65	24.19	5	6		0							66.68
P01859	Ig gamma-2 chain C region OS=Homo sapiens GN=IGHG2 PE=1 SV=2 - [IGHG2_HUMAN]	39.88	1	7	12	260	protein binding	extracellular; membrane	response to stimulus; metabolic process; regulation of biological process; defense response	Pf07654; Pf08205	3501	[GO:0003823]; GO:0005488; GO:0003674 [GO:0005515]; GO:0005488; GO:0003674 [GO:0005576]; GO:0005575 [GO:0005615]; GO:0044421; GO:0005575 [GO:0006955]; GO:0002376; GO:0050896; GO:0008150 [GO:0006956]; GO:0002252; GO:0002253; GO:0006959; GO:0072376; GO:0002376; GO:0050778; GO:0006955; GO:0019538; GO:0044710; GO:0050896; GO:0008150; GO:0002684; GO:0048584; GO:0050776; GO:0043170; GO:0044238; GO:00081…	768.83	14.42	4	26	536.15	27.61	6	16	462.42	20.86	4	14	756.05	19.63	5	27	601.55	37.12	9	25	599.54	26.69	8	24	573.55	34.97	9	28	934.34	38.34	11	35	389.48	26.69	8	18	506.45
Q93063	Exostosin-2 OS=Homo sapiens GN=EXT2 PE=1 SV=1 - [EXT2_HUMAN]	39.69	1	20	20	59	catalytic activity; protein binding	membrane; endoplasmic reticulum; Golgi	metabolic process; regulation of biological process; response to stimulus; cell differentiation	Pf03016; Pf09258	2132	[GO:0000139]; GO:0031090; GO:0044431; GO:0098588; GO:0016020; GO:0044422; GO:0044444; GO:0044446; GO:0005575; GO:0044424; GO:0044464 [GO:0001503]; GO:0044707; GO:0032501; GO:0044699; GO:0008150 [GO:0001707]; GO:0001704; GO:0044767; GO:0048646; GO:0032502; GO:0044699; GO:0008150 [GO:0005783]; GO:0043231; GO:0044444; GO:0043227; GO:0043229; GO:0044424; GO:0043226; GO:0044464; GO:0005575 [GO:0005789…	43.38	2.79	2	2		0			177.65	11.14	5	5	77.34	4.18	3	3	1004.57	27.86	14	21	353.6	16.43	7	10	194.98	13.23	5	5	159.58	4.18	2	2	211.64	9.89	4	4	143.17
O43556	Epsilon-sarcoglycan OS=Homo sapiens GN=SGCE PE=1 SV=6 - [SGCE_HUMAN]	39.36	1	11	11	25	metal ion binding	cytoplasm; Golgi; cytoskeleton; membrane		Pf05510	8910	[GO:0005509]; GO:0046872; GO:0043169; GO:0043167; GO:0005488; GO:0003674 [GO:0005737]; GO:0044424; GO:0044464; GO:0005575 [GO:0005794]; GO:0043231; GO:0044444; GO:0043227; GO:0043229; GO:0044424; GO:0043226; GO:0044464; GO:0005575 [GO:0005856]; GO:0043232; GO:0043228; GO:0043229; GO:0043226; GO:0044424; GO:0005575; GO:0044464 [GO:0005886]; GO:0016020; GO:0044464; GO:0005575 [GO:0005887]; GO:00160…		0				0							104.71	5.95	2	3		0			80.58	11.44	3	3	414.88	35.47	9	13	66.49	11.44	4	4					55.27
Q9UL46	Proteasome activator complex subunit 2 OS=Homo sapiens GN=PSME2 PE=1 SV=4 - [PSME2_HUMAN]	39.33	1	6	6	9		proteasome; cytosol; membrane	metabolic process; regulation of biological process; cell death; response to stimulus	Pf02251; Pf02252	5721	[GO:0000075]; GO:0022402; GO:0044763; GO:0009987; GO:0044699; GO:0008150 [GO:0000082]; GO:0044772; GO:0044843; GO:0044770; GO:1903047; GO:0022402; GO:0044763; GO:0009987; GO:0044699; GO:0008150 [GO:0000084]; GO:0051320; GO:0022403; GO:0044848; GO:0008150 [GO:0000209]; GO:0016567; GO:0032446; GO:0070647; GO:0006464; GO:0036211; GO:0044267; GO:0019538; GO:0043412; GO:0044260; GO:0043170; GO:0044238…																						0			81.46	15.9	2	2	86.83	14.23	2	2		0
P98160	Basement membrane-specific heparan sulfate proteoglycan core protein OS=Homo sapiens GN=HSPG2 PE=1 SV=4 - [PGBM_HUMAN]	39.13	1	113	113	778	protein binding; metal ion binding	extracellular; organelle lumen; membrane	metabolic process; cell differentiation; regulation of biological process; response to stimulus; cell organization and biogenesis	Pf00047; Pf00052; Pf00053; Pf00054; Pf00057; Pf02210; Pf07679; Pf07686	3339	[GO:0001523]; GO:0016101; GO:0006721; GO:0006720; GO:0044255; GO:0006629; GO:0044237; GO:0044763; GO:0044238; GO:0044710; GO:0071704; GO:0008152; GO:0009987; GO:0044699; GO:0008150 [GO:0001525]; GO:0044767; GO:0048646; GO:0032502; GO:0044699; GO:0008150 [GO:0001958]; GO:0036075; GO:0001503; GO:0044707; GO:0032501; GO:0044699; GO:0008150 [GO:0002062]; GO:0030154; GO:0048869; GO:0044763; GO:0044767…	964.56	2	7	22	1340.17	2.8	10	33	805.16	2.62	8	18	2255.93	3.42	12	48	1524.94	7.95	25	41	2194.89	12.09	37	60	2702.22	5.88	19	63	1858.88	6.76	21	46	2924.35	24.07	75	107	4551.44
P04632	Calpain small subunit 1 OS=Homo sapiens GN=CAPNS1 PE=1 SV=1 - [CPNS1_HUMAN]	38.81	1	6	6	15	catalytic activity; metal ion binding; protein binding	cytoplasm; cytosol; membrane	metabolic process; regulation of biological process; cell organization and biogenesis		826	[GO:0004198]; GO:0004197; GO:0004175; GO:0008234; GO:0070011; GO:0008233; GO:0016787; GO:0003824; GO:0003674 [GO:0005509]; GO:0046872; GO:0043169; GO:0043167; GO:0005488; GO:0003674 [GO:0005515]; GO:0005488; GO:0003674 [GO:0005737]; GO:0044424; GO:0044464; GO:0005575 [GO:0005829]; GO:0044444; GO:0044424; GO:0044464; GO:0005575 [GO:0005886]; GO:0016020; GO:0044464; GO:0005575 [GO:0006508]; GO:0019…																		0			53.09	12.69	2	2	89.84	12.69	2	2		0							201.82
P19013	Keratin, type II cytoskeletal 4 OS=Homo sapiens GN=KRT4 PE=1 SV=4 - [K2C4_HUMAN]	38.76	1	12	15	82	structural molecule activity; protein binding	nucleus; cell surface; cytoskeleton	cell organization and biogenesis; cell differentiation; regulation of biological process	Pf00038; Pf10234	3851	[GO:0005198]; GO:0003674 [GO:0005515]; GO:0005488; GO:0003674 [GO:0005634]; GO:0043231; GO:0043227; GO:0043229; GO:0043226; GO:0044424; GO:0005575; GO:0044464 [GO:0005882]; GO:0043234; GO:0044430; GO:0032991; GO:0044446; GO:0005575; GO:0044422; GO:0044424; GO:0044464 [GO:0007010]; GO:0006996; GO:0009987; GO:0016043; GO:0008150; GO:0071840 [GO:0009986]; GO:0044464; GO:0005575 [GO:0030855]; GO:0030…		0				0				0				0				0			554.18	20.04	10	20	762.71	38.76	15	21	250.28	7.3	4	9		0
P05109	Protein S100-A8 OS=Homo sapiens GN=S100A8 PE=1 SV=1 - [S10A8_HUMAN]	38.71	1	4	4	8	metal ion binding; protein binding	extracellular; nucleus; cytoplasm; cytosol; cytoskeleton; membrane	cellular component movement; defense response; response to stimulus; metabolic process; cell death; regulation of biological process	Pf01023	6279	[GO:0001816]; GO:0044707; GO:0032501; GO:0044699; GO:0008150 [GO:0002376]; GO:0008150 [GO:0002523]; GO:0050900; GO:0002376; GO:0016477; GO:0008150; GO:0048870; GO:0006928; GO:0040011; GO:0044763; GO:0009987; GO:0044699 [GO:0002526]; GO:0006954; GO:0006952; GO:0006950; GO:0050896; GO:0008150 [GO:0002544]; GO:0006954; GO:0006952; GO:0006950; GO:0050896; GO:0008150 [GO:0005509]; GO:0046872; GO:00431…																					216.26	38.71	4	8						0
Q6IBS0	Twinfilin-2 OS=Homo sapiens GN=TWF2 PE=1 SV=2 - [TWF2_HUMAN]	38.68	1	9	9	39	protein binding; nucleotide binding; RNA binding	cytoplasm; cytoskeleton	regulation of biological process; cell organization and biogenesis; response to stimulus	Pf00241	11344	[GO:0003779]; GO:0008092; GO:0005515; GO:0005488; GO:0003674 [GO:0003785]; GO:0003779; GO:0008092; GO:0005515; GO:0005488; GO:0003674 [GO:0005080]; GO:0019901; GO:0019900; GO:0019899; GO:0005515; GO:0005488; GO:0003674 [GO:0005524]; GO:0032550; GO:0032559; GO:0035639; GO:0001883; GO:0032549; GO:0030554; GO:0032555; GO:0043168; GO:1901265; GO:0001882; GO:0017076; GO:0032553; GO:0043167; GO:0097159…	43.98	7.45	2	2		0											49.55	10.32	2	2	209.92	29.51	6	7	220.4	14.61	3	4	345.11	29.51	6	8		0			93.25
P68032	Actin, alpha cardiac muscle 1 OS=Homo sapiens GN=ACTC1 PE=1 SV=1 - [ACTC_HUMAN]	38.46	2	5	14	453	nucleotide binding; catalytic activity; protein binding	cytoplasm; cytosol; cytoskeleton; membrane	metabolic process; cell death; cellular component movement; cell organization and biogenesis; response to stimulus; regulation of biological process	Pf00022	70	[GO:0000166]; GO:0036094; GO:1901265; GO:0005488; GO:0097159; GO:1901363; GO:0003674 [GO:0005524]; GO:0032550; GO:0032559; GO:0035639; GO:0001883; GO:0032549; GO:0030554; GO:0032555; GO:0043168; GO:1901265; GO:0001882; GO:0017076; GO:0032553; GO:0043167; GO:0097159; GO:1901363; GO:0036094; GO:0097367; GO:0000166; GO:0005488; GO:0003674 [GO:0005615]; GO:0044421; GO:0005575 [GO:0005737]; GO:0044424…		0				0				0				0				0				0				0			1253.44	37.14	13	43	708.47	31.56	10	26
P55083	Microfibril-associated glycoprotein 4 OS=Homo sapiens GN=MFAP4 PE=1 SV=2 - [MFAP4_HUMAN]	38.43	1	6	6	37	protein binding	extracellular	regulation of biological process; response to stimulus; cell organization and biogenesis	Pf00147	4239	[GO:0001527]; GO:0043205; GO:0044420; GO:0044421; GO:0005575 [GO:0003674] [GO:0005102]; GO:0005515; GO:0005488; GO:0003674 [GO:0005515]; GO:0005488; GO:0003674 [GO:0005576]; GO:0005575 [GO:0005578]; GO:0031012; GO:0044421; GO:0005575 [GO:0007155]; GO:0022610; GO:0008150 [GO:0007165]; GO:0050794; GO:0051716; GO:0050789; GO:0009987; GO:0050896; GO:0065007; GO:0008150 [GO:0009650]; GO:0009411; GO:00…													214.85	9.41	2	7	190.86	19.61	4	6		0			603.39	38.43	6	16		0
Q92520	Protein FAM3C OS=Homo sapiens GN=FAM3C PE=1 SV=1 - [FAM3C_HUMAN]	38.33	1	9	9	27	protein binding	extracellular; cytoplasm; Golgi; membrane	development; cell organization and biogenesis; regulation of biological process; response to stimulus; cell differentiation; cell proliferation		10447	[GO:0003408]; GO:0044767; GO:0048646; GO:0032502; GO:0044699; GO:0008150 [GO:0005109]; GO:0001664; GO:0005102; GO:0005515; GO:0005488; GO:0003674 [GO:0005125]; GO:0005102; GO:0005515; GO:0005488; GO:0003674 [GO:0005576]; GO:0005575 [GO:0005578]; GO:0031012; GO:0044421; GO:0005575 [GO:0005615]; GO:0044421; GO:0005575 [GO:0005737]; GO:0044424; GO:0044464; GO:0005575 [GO:0005794]; GO:0043231; GO:004…		0			97.87	11.01	2	2					162.4	15.86	4	7		0			242.9	17.62	4	5	386.64	22.03	5	7	171.39	7.49	2	3
Q7Z7M9	Polypeptide N-acetylgalactosaminyltransferase 5 OS=Homo sapiens GN=GALNT5 PE=1 SV=1 - [GALT5_HUMAN]	38.3	1	39	39	286	catalytic activity; metal ion binding	membrane; Golgi	metabolic process	Pf00535; Pf00652	11227	[GO:0000139]; GO:0031090; GO:0044431; GO:0098588; GO:0016020; GO:0044422; GO:0044444; GO:0044446; GO:0005575; GO:0044424; GO:0044464 [GO:0004653]; GO:0008376; GO:0008194; GO:0016758; GO:0016757; GO:0016740; GO:0003824; GO:0003674 [GO:0005575] [GO:0005794]; GO:0043231; GO:0044444; GO:0043227; GO:0043229; GO:0044424; GO:0043226; GO:0044464; GO:0005575 [GO:0006024]; GO:0006023; GO:0030203; GO:000602…	889.68	12.98	11	26	1047.06	17.34	11	27	741.04	13.83	10	19	607.71	10.64	9	20	514.6	17.02	11	18	562.7	16.17	12	15	1600.06	33.62	30	51	2090.68	31.6	27	64	96.49	2.66	2	2
Q02809	Procollagen-lysine,2-oxoglutarate 5-dioxygenase 1 OS=Homo sapiens GN=PLOD1 PE=1 SV=2 - [PLOD1_HUMAN]	38.24	1	23	23	92	metal ion binding; catalytic activity; protein binding	endoplasmic reticulum; membrane	response to stimulus; metabolic process; cell organization and biogenesis	Pf03171	5351	[GO:0001666]; GO:0006950; GO:0036293; GO:0050896; GO:0070482; GO:0008150; GO:0009628 [GO:0005506]; GO:0046914; GO:0046872; GO:0043169; GO:0043167; GO:0005488; GO:0003674 [GO:0005783]; GO:0043231; GO:0044444; GO:0043227; GO:0043229; GO:0044424; GO:0043226; GO:0044464; GO:0005575 [GO:0005789]; GO:0031090; GO:0044425; GO:0044432; GO:0098588; GO:0098589; GO:0016020; GO:0044422; GO:0005575; GO:0044444…	120.73	3.16	2	4	62.24	3.16	2	2	54.28	2.61	2	2	155.91	5.36	4	6	918.99	30.12	18	28	439.94	21.87	12	14	218.28	10.45	5	7	235.31	8.8	5	6	81.41	9.63	4	4	167.8
P54802	Alpha-N-acetylglucosaminidase OS=Homo sapiens GN=NAGLU PE=1 SV=2 - [ANAG_HUMAN]	38.22	1	19	19	56	catalytic activity	vacuole; organelle lumen	metabolic process; cell organization and biogenesis; response to stimulus	Pf05089; Pf12971; Pf12972	4669	[GO:0004561]; GO:0015929; GO:0004553; GO:0016798; GO:0016787; GO:0003824; GO:0003674 [GO:0005764]; GO:0000323; GO:0005773; GO:0043231; GO:0044444; GO:0043227; GO:0043229; GO:0044424; GO:0043226; GO:0044464; GO:0005575 [GO:0005975]; GO:0044238; GO:0071704; GO:0008152; GO:0008150 [GO:0006027]; GO:0006026; GO:0030203; GO:0006022; GO:0009057; GO:1901136; GO:1901565; GO:0043170; GO:1901135; GO:1901564…										0							879.42	32.44	16	25	411.78	20.86	10	12		0			92.83	5.11	2	3	484.72	20.86	9	11	187.71
Q9BRA2	Thioredoxin domain-containing protein 17 OS=Homo sapiens GN=TXNDC17 PE=1 SV=1 - [TXD17_HUMAN]	38.21	1	4	4	10	antioxidant activity; catalytic activity; protein binding	cytoplasm; cytosol	regulation of biological process; response to stimulus; metabolic process	Pf06110	84817	[GO:0004601]; GO:0016209; GO:0016684; GO:0003674; GO:0016491; GO:0003824 [GO:0005515]; GO:0005488; GO:0003674 [GO:0005737]; GO:0044424; GO:0044464; GO:0005575 [GO:0005829]; GO:0044444; GO:0044424; GO:0044464; GO:0005575 [GO:0009055]; GO:0003674 [GO:0033209]; GO:0019221; GO:0071356; GO:0007166; GO:0071345; GO:0034612; GO:0007165; GO:0034097; GO:0071310; GO:0050794; GO:0051716; GO:0010033; GO:00708…					86.21	19.51	2	2						0				0			67.88	18.7	2	2	52.86	19.51	2	2	75.27	18.7	2	2
Q9HB71	Calcyclin-binding protein OS=Homo sapiens GN=CACYBP PE=1 SV=2 - [CYBP_HUMAN]	38.16	1	6	6	11	protein binding	nucleus; cytoplasm	regulation of biological process; cell differentiation; response to stimulus	Pf04969; Pf05002; Pf09032	27101	[GO:0005515]; GO:0005488; GO:0003674 [GO:0005634]; GO:0043231; GO:0043227; GO:0043229; GO:0043226; GO:0044424; GO:0005575; GO:0044464 [GO:0005641]; GO:0031970; GO:0044428; GO:0031974; GO:0044446; GO:0005575; GO:0044422; GO:0044424; GO:0044464 [GO:0005730]; GO:0043232; GO:0044428; GO:0043228; GO:0043229; GO:0044446; GO:0043226; GO:0044424; GO:0044422; GO:0005575; GO:0044464 [GO:0005737]; GO:004442…					38.86	8.77	2	2																					53.17	14.04	2	2					133.26
P46926	Glucosamine-6-phosphate isomerase 1 OS=Homo sapiens GN=GNPDA1 PE=1 SV=1 - [GNPI1_HUMAN]	38.06	1	7	7	19	catalytic activity	cytoplasm	metabolic process	Pf01182	10007	[GO:0004342]; GO:0016861; GO:0019239; GO:0016860; GO:0003824; GO:0016853; GO:0003674 [GO:0005737]; GO:0044424; GO:0044464; GO:0005575 [GO:0005975]; GO:0044238; GO:0071704; GO:0008152; GO:0008150 [GO:0006043]; GO:0006041; GO:1901072; GO:1901071; GO:0046348; GO:0006040; GO:1901136; GO:1901135; GO:1901575; GO:0071704; GO:0009056; GO:0008152; GO:0008150 [GO:0006044]; GO:1901071; GO:0006040; GO:190113…						0											57.69	14.19	3	3	162.1	33.22	6	6		0			94.9	10.73	2	2					184.54
Q13510	Acid ceramidase OS=Homo sapiens GN=ASAH1 PE=1 SV=5 - [ASAH1_HUMAN]	37.97	1	12	12	65	catalytic activity	vacuole; organelle lumen	metabolic process; cell death; response to stimulus	Pf02275	427	[GO:0003824]; GO:0003674 [GO:0005764]; GO:0000323; GO:0005773; GO:0043231; GO:0044444; GO:0043227; GO:0043229; GO:0044424; GO:0043226; GO:0044464; GO:0005575 [GO:0006629]; GO:0044238; GO:0044710; GO:0071704; GO:0008152; GO:0044699; GO:0008150 [GO:0006644]; GO:0006796; GO:0019637; GO:0044255; GO:0006793; GO:0071704; GO:0006629; GO:0044237; GO:0044763; GO:0008152; GO:0044238; GO:0044710; GO:0009987…																	603.35	29.37	9	20	799.91	37.97	12	28						0			238.32	22.53	6	7	388.03
P22061	Protein-L-isoaspartate(D-aspartate) O-methyltransferase OS=Homo sapiens GN=PCMT1 PE=1 SV=4 - [PIMT_HUMAN]	37.89	1	5	5	16	catalytic activity	cytoplasm; endoplasmic reticulum	metabolic process	Pf01135; Pf01209; Pf05175; Pf06325; Pf08241; Pf12847	5110	[GO:0004719]; GO:0008757; GO:0051998; GO:0008168; GO:0008276; GO:0010340; GO:0016741; GO:0008171; GO:0016740; GO:0003824; GO:0003674 [GO:0005737]; GO:0044424; GO:0044464; GO:0005575 [GO:0005783]; GO:0043231; GO:0044444; GO:0043227; GO:0043229; GO:0044424; GO:0043226; GO:0044464; GO:0005575 [GO:0006464]; GO:0036211; GO:0044267; GO:0019538; GO:0043412; GO:0044260; GO:0043170; GO:0044238; GO:0044237…																						0			216.67	37.89	5	7	122.11	11.45	2	2
Q14315	Filamin-C OS=Homo sapiens GN=FLNC PE=1 SV=3 - [FLNC_HUMAN]	37.8	1	62	73	403	protein binding	cytoplasm; cytosol; cytoskeleton; membrane	cell organization and biogenesis	Pf00307; Pf00630	2318	[GO:0003779]; GO:0008092; GO:0005515; GO:0005488; GO:0003674 [GO:0005515]; GO:0005488; GO:0003674 [GO:0005737]; GO:0044424; GO:0044464; GO:0005575 [GO:0005829]; GO:0044444; GO:0044424; GO:0044464; GO:0005575 [GO:0005856]; GO:0043232; GO:0043228; GO:0043229; GO:0043226; GO:0044424; GO:0005575; GO:0044464 [GO:0005886]; GO:0016020; GO:0044464; GO:0005575 [GO:0008092]; GO:0005515; GO:0005488; GO:0003…	742.07	7.63	16	24	382.96	4.59	9	10	504.17	7.78	14	16	139.42	2.09	4	5	1507.39	21.61	44	53	1485.51	19.23	40	51	367.78	4.07	10	12	2059.71	24.95	48	63	1584.76	23.78	48	65	1635.88
Q9BRK5	45 kDa calcium-binding protein OS=Homo sapiens GN=SDF4 PE=1 SV=1 - [CAB45_HUMAN]	37.57	1	11	11	94	metal ion binding; protein binding	cytoplasm; endosome; Golgi; organelle lumen; membrane	transport; response to stimulus; cell differentiation		51150	[GO:0005509]; GO:0046872; GO:0043169; GO:0043167; GO:0005488; GO:0003674 [GO:0005515]; GO:0005488; GO:0003674 [GO:0005737]; GO:0044424; GO:0044464; GO:0005575 [GO:0005770]; GO:0005768; GO:0043231; GO:0044444; GO:0043227; GO:0043229; GO:0044424; GO:0043226; GO:0044464; GO:0005575 [GO:0005794]; GO:0043231; GO:0044444; GO:0043227; GO:0043229; GO:0044424; GO:0043226; GO:0044464; GO:0005575 [GO:000579…	255.85	14.09	4	6	429.41	18.51	6	14	131.22	11.33	3	4	275.09	23.76	7	11	160.37	19.06	6	9	219.82	21.27	8	10	194.52	23.48	6	7	188.69	19.34	7	8	107.69	16.3	4	4
Q6YHK3	CD109 antigen OS=Homo sapiens GN=CD109 PE=1 SV=2 - [CD109_HUMAN]	37.51	1	47	47	577	enzyme regulator activity; protein binding	extracellular; membrane	regulation of biological process	Pf00207; Pf01835; Pf07677; Pf07678; Pf07703; Pf10569; Pf11974	135228	[GO:0004866]; GO:0030414; GO:0061135; GO:0004857; GO:0061134; GO:0030234; GO:0003674 [GO:0004867]; GO:0004866; GO:0030414; GO:0061135; GO:0004857; GO:0061134; GO:0030234; GO:0003674 [GO:0005576]; GO:0005575 [GO:0005615]; GO:0044421; GO:0005575 [GO:0005886]; GO:0016020; GO:0044464; GO:0005575 [GO:0010466]; GO:0045861; GO:0051346; GO:0052547; GO:0010955; GO:0030162; GO:0032269; GO:0043086; GO:00513…	310.84	5.26	7	11	2138.25	24.22	24	50	875.86	14.81	13	22	382.62	7.89	12	16	3234.08	32.32	39	100	2297.07	24.36	31	75	2925.68	28.86	31	83	2900.08	31.07	36	77	838.91	19.58	23	34	1558.78
Q53FA7	Quinone oxidoreductase PIG3 OS=Homo sapiens GN=TP53I3 PE=1 SV=2 - [QORX_HUMAN]	37.35	1	11	11	42	catalytic activity; metal ion binding; protein binding; nucleotide binding		metabolic process; regulation of biological process; response to stimulus	Pf00107; Pf01455; Pf08240	9540	[GO:0003960]; GO:0016655; GO:0016651; GO:0016491; GO:0003824; GO:0003674 [GO:0005575] [GO:0006739]; GO:0046496; GO:0019362; GO:0006733; GO:0009117; GO:0072524; GO:0006732; GO:0006753; GO:0034641; GO:0046483; GO:1901360; GO:1901564; GO:0051186; GO:0006796; GO:0019637; GO:0055086; GO:0006807; GO:0044237; GO:0071704; GO:0006793; GO:0006139; GO:0044281; GO:0044763; GO:0008152; GO:0009987; GO:0006725;…	82.09	14.76	5	6		0											117	17.47	6	6	183.31	26.51	8	9	71.23	18.07	5	5	116.46	18.07	6	6					72.59
P01011	Alpha-1-antichymotrypsin OS=Homo sapiens GN=SERPINA3 PE=1 SV=2 - [AACT_HUMAN]	37.35	1	13	13	36	DNA binding; enzyme regulator activity; protein binding	extracellular; nucleus	defense response; response to stimulus; regulation of biological process	Pf00079	12	[GO:0003677]; GO:0003676; GO:0097159; GO:1901363; GO:0005488; GO:0003674 [GO:0004867]; GO:0004866; GO:0030414; GO:0061135; GO:0004857; GO:0061134; GO:0030234; GO:0003674 [GO:0005515]; GO:0005488; GO:0003674 [GO:0005576]; GO:0005575 [GO:0005615]; GO:0044421; GO:0005575 [GO:0005622]; GO:0044464; GO:0005575 [GO:0005634]; GO:0043231; GO:0043227; GO:0043229; GO:0043226; GO:0044424; GO:0005575; GO:0044…					70.76	7.57	3	3		0				0			757.45	32.15	10	20	284.59	20.33	7	7						0			143.72	9.22	3	3
P13639	Elongation factor 2 OS=Homo sapiens GN=EEF2 PE=1 SV=4 - [EF2_HUMAN]	37.3	1	24	24	91	nucleotide binding; RNA binding; catalytic activity; translation regulator activity; protein binding	nucleus; cytoplasm; cytosol; membrane	metabolic process; cell death; regulation of biological process	Pf00009; Pf00679; Pf03144; Pf03764	1938	[GO:0000166]; GO:0036094; GO:1901265; GO:0005488; GO:0097159; GO:1901363; GO:0003674 [GO:0003746]; GO:0008135; GO:0003723; GO:0003676; GO:0097159; GO:1901363; GO:0005488; GO:0003674 [GO:0003924]; GO:0017111; GO:0016462; GO:0016818; GO:0016817; GO:0016787; GO:0003824; GO:0003674 [GO:0005525]; GO:0032550; GO:0032561; GO:0035639; GO:0001883; GO:0032549; GO:0019001; GO:0032555; GO:0043168; GO:1901265…	234.28	7.11	6	7	120.78	2.91	2	3	137.21	2.91	2	3	70.84	3.03	2	2	116.44	7.58	3	4	116.42	7.93	5	5	176.39	12.24	6	8	220.68	12.24	7	11	332.79	21.33	11	13	902.49
P08294	Extracellular superoxide dismutase [Cu-Zn] OS=Homo sapiens GN=SOD3 PE=1 SV=2 - [SODE_HUMAN]	37.08	1	7	7	58	antioxidant activity; catalytic activity; metal ion binding; protein binding	extracellular; nucleus; cytoplasm; mitochondrion; organelle lumen; cytosol	response to stimulus; metabolic process	Pf00080	6649	[GO:0001666]; GO:0006950; GO:0036293; GO:0050896; GO:0070482; GO:0008150; GO:0009628 [GO:0004784]; GO:0016209; GO:0016721; GO:0003674; GO:0016491; GO:0003824 [GO:0005507]; GO:0046914; GO:0046872; GO:0043169; GO:0043167; GO:0005488; GO:0003674 [GO:0005515]; GO:0005488; GO:0003674 [GO:0005576]; GO:0005575 [GO:0005615]; GO:0044421; GO:0005575 [GO:0005634]; GO:0043231; GO:0043227; GO:0043229; GO:0043…		0			37.74	14.58	2	2					184.8	11.25	2	4	392.25	25.83	5	11	602.43	37.08	7	14	257.3	22.08	4	6	299.7	26.67	5	7					129.9
P05156	Complement factor I OS=Homo sapiens GN=CFI PE=1 SV=2 - [CFAI_HUMAN]	37.05	1	16	16	151	catalytic activity; receptor activity; protein binding; metal ion binding	extracellular; membrane	metabolic process; transport; regulation of biological process; response to stimulus; defense response	Pf00057; Pf00089; Pf00530	3426	[GO:0002376]; GO:0008150 [GO:0003824]; GO:0003674 [GO:0004252]; GO:0004175; GO:0008236; GO:0070011; GO:0017171; GO:0008233; GO:0016787; GO:0003824; GO:0003674 [GO:0005044]; GO:0038024; GO:0004872; GO:0003674 [GO:0005515]; GO:0005488; GO:0003674 [GO:0005576]; GO:0005575 [GO:0005615]; GO:0044421; GO:0005575 [GO:0006508]; GO:0019538; GO:0043170; GO:0044238; GO:0071704; GO:0008152; GO:0008150 [GO:000…	489.59	15.78	7	13	186.46	12.52	6	8	216.24	13.21	6	6	627.98	20.93	8	14	278.17	16.12	8	11	351.74	15.78	8	9	477.93	21.96	10	16	650.53	32.59	14	25	255.59	20.41	7	9	288.27
P52907	F-actin-capping protein subunit alpha-1 OS=Homo sapiens GN=CAPZA1 PE=1 SV=3 - [CAZA1_HUMAN]	36.71	1	7	8	42	protein binding	extracellular; cytoplasm; cytosol; cytoskeleton	cell organization and biogenesis; cellular component movement; coagulation; defense response; response to stimulus; regulation of biological process	Pf01267	829	[GO:0003779]; GO:0008092; GO:0005515; GO:0005488; GO:0003674 [GO:0005515]; GO:0005488; GO:0003674 [GO:0005576]; GO:0005575 [GO:0005737]; GO:0044424; GO:0044464; GO:0005575 [GO:0005829]; GO:0044444; GO:0044424; GO:0044464; GO:0005575 [GO:0005856]; GO:0043232; GO:0043228; GO:0043229; GO:0043226; GO:0044424; GO:0005575; GO:0044464 [GO:0006461]; GO:0065003; GO:0071822; GO:0022607; GO:0043933; GO:0016…	181.17	13.99	4	6		0							188.68	25.87	5	8		0				0			179.09	20.98	4	5	234.66	33.57	6	7		0			201.43
Q9Y646	Plasma glutamate carboxypeptidase OS=Homo sapiens GN=PGCP PE=1 SV=1 - [PGCP_HUMAN]	36.65	1	12	12	53	catalytic activity; protein binding; metal ion binding	extracellular; cytoplasm; vacuole; endoplasmic reticulum; Golgi	metabolic process	Pf04389	10404	[GO:0004180]; GO:0008238; GO:0070011; GO:0008233; GO:0016787; GO:0003824; GO:0003674 [GO:0004181]; GO:0004180; GO:0008235; GO:0008238; GO:0008237; GO:0070011; GO:0008233; GO:0016787; GO:0003824; GO:0003674 [GO:0005576]; GO:0005575 [GO:0005615]; GO:0044421; GO:0005575 [GO:0005737]; GO:0044424; GO:0044464; GO:0005575 [GO:0005764]; GO:0000323; GO:0005773; GO:0043231; GO:0044444; GO:0043227; GO:00432…		0											96.91	5.72	2	2	901.3	36.65	12	25	357.62	27.75	9	11	223.51	15.25	5	5	164.38	11.44	4	4	164.08	11.02	4	4	110.56
P08572	Collagen alpha-2(IV) chain OS=Homo sapiens GN=COL4A2 PE=1 SV=4 - [CO4A2_HUMAN]	36.57	1	35	35	312	structural molecule activity; protein binding	extracellular; organelle lumen	metabolic process; cellular component movement; regulation of biological process; cell organization and biogenesis; response to stimulus	Pf01413	1284	[GO:0001525]; GO:0044767; GO:0048646; GO:0032502; GO:0044699; GO:0008150 [GO:0005201]; GO:0005198; GO:0003674 [GO:0005515]; GO:0005488; GO:0003674 [GO:0005576]; GO:0005575 [GO:0005578]; GO:0031012; GO:0044421; GO:0005575 [GO:0005581]; GO:0005575; GO:0043234; GO:0032991 [GO:0005587]; GO:0005581; GO:0044420; GO:0044421; GO:0098642; GO:0098651; GO:0005575; GO:0043234; GO:0032991 [GO:0005604]; GO:004…	662.31	5.72	7	21	864.94	20.39	18	29	459.72	14.31	13	19	1147.61	9.87	13	36	104.34	1.46	2	3	89.96	2.1	3	3	2180.94	30.26	29	78	996.01	18.81	19	33	594.55	13.43	14	22	550.13
P00441	Superoxide dismutase [Cu-Zn] OS=Homo sapiens GN=SOD1 PE=1 SV=2 - [SODC_HUMAN]	36.36	1	3	3	10	antioxidant activity; catalytic activity; metal ion binding; protein binding	extracellular; nucleus; cytoplasm; mitochondrion; organelle lumen; cytosol; membrane	regulation of biological process; response to stimulus; transport; metabolic process; cellular homeostasis; coagulation; cellular component movement; cell death; cell organization and biogenesis	Pf00080	6647	[GO:0000187]; GO:0032147; GO:0043406; GO:0045860; GO:0043405; GO:0043410; GO:0071902; GO:0001934; GO:0033674; GO:0045859; GO:0043408; GO:0071900; GO:0042327; GO:1902533; GO:0001932; GO:0031401; GO:0043549; GO:0051347; GO:0042325; GO:1902531; GO:0045937; GO:0009967; GO:0031399; GO:0032270; GO:0051338; GO:0043085; GO:0019220; GO:0009966; GO:0010562; GO:0010647; GO:0023056; GO:0048584; GO:0032268; G…						0												0			99.22	36.36	3	4	66.34	32.47	2	2		0							63.55
Q16394	Exostosin-1 OS=Homo sapiens GN=EXT1 PE=1 SV=2 - [EXT1_HUMAN]	36.33	1	15	15	69	catalytic activity; protein binding	membrane; endoplasmic reticulum; Golgi	metabolic process; regulation of biological process; response to stimulus; cellular component movement	Pf03016; Pf09258	2131	[GO:0000139]; GO:0031090; GO:0044431; GO:0098588; GO:0016020; GO:0044422; GO:0044444; GO:0044446; GO:0005575; GO:0044424; GO:0044464 [GO:0001501]; GO:0048731; GO:0048856; GO:0032502; GO:0008150 [GO:0001503]; GO:0044707; GO:0032501; GO:0044699; GO:0008150 [GO:0005783]; GO:0043231; GO:0044444; GO:0043227; GO:0043229; GO:0044424; GO:0043226; GO:0044464; GO:0005575 [GO:0005789]; GO:0031090; GO:004442…									124.91	3.49	2	2	83.37	5.09	3	3	692.62	33.38	13	18	356.19	16.89	6	9	271.74	15.68	6	8	431.88	19.17	8	11	152.92	10.05	4	4	208.28
Q9NRN5	Olfactomedin-like protein 3 OS=Homo sapiens GN=OLFML3 PE=2 SV=1 - [OLFL3_HUMAN]	36.21	1	13	13	80	protein binding	extracellular	development	Pf02191	56944	[GO:0005515]; GO:0005488; GO:0003674 [GO:0005576]; GO:0005575 [GO:0007275]; GO:0044707; GO:0044767; GO:0032501; GO:0044699; GO:0032502; GO:0008150									144.44	13.05	3	3	158.5	8.37	3	6	629.39	26.85	11	26	429.36	16.26	7	15	389.16	18.97	7	10	76.6	13.3	5	5	227.43	19.46	6	7	48.93
Q9UM22	Mammalian ependymin-related protein 1 OS=Homo sapiens GN=EPDR1 PE=1 SV=2 - [EPDR1_HUMAN]	36.16	1	7	7	21	metal ion binding	extracellular; vacuole		Pf00811	54749	[GO:0005509]; GO:0046872; GO:0043169; GO:0043167; GO:0005488; GO:0003674 [GO:0005576]; GO:0005575 [GO:0005764]; GO:0000323; GO:0005773; GO:0043231; GO:0044444; GO:0043227; GO:0043229; GO:0044424; GO:0043226; GO:0044464; GO:0005575 [GO:0007160]; GO:0031589; GO:0007155; GO:0022610; GO:0008150 [GO:0070062]; GO:0031988; GO:0065010; GO:0031982; GO:0043227; GO:0043230; GO:0043226; GO:0044421; GO:0005575		0				0								0			280.39	22.77	5	8	265.36	36.16	7	11						0							29.92
P00568	Adenylate kinase isoenzyme 1 OS=Homo sapiens GN=AK1 PE=1 SV=3 - [KAD1_HUMAN]	36.08	1	5	5	7	nucleotide binding; catalytic activity	cytoplasm; cytosol; membrane	metabolic process; regulation of biological process	Pf00406; Pf06414	203	[GO:0000166]; GO:0036094; GO:1901265; GO:0005488; GO:0097159; GO:1901363; GO:0003674 [GO:0001520]; GO:0044447; GO:0044441; GO:0044444; GO:0044422; GO:0044463; GO:0044424; GO:0005575; GO:0044464 [GO:0004017]; GO:0016776; GO:0019201; GO:0016772; GO:0019205; GO:0016740; GO:0016301; GO:0003824; GO:0003674 [GO:0004550]; GO:0016776; GO:0019205; GO:0016772; GO:0016301; GO:0016740; GO:0003824; GO:0003674…	65.18	17.01	3	3	46.31	10.82	2	2						0							41.77	19.07	2	2		0
Q9UBQ6	Exostosin-like 2 OS=Homo sapiens GN=EXTL2 PE=1 SV=1 - [EXTL2_HUMAN]	36.06	1	8	8	41	catalytic activity; metal ion binding	extracellular; endoplasmic reticulum; membrane	metabolic process	Pf09258	2135	[GO:0001888]; GO:0008375; GO:0008194; GO:0016758; GO:0016757; GO:0016740; GO:0003824; GO:0003674 [GO:0005576]; GO:0005575 [GO:0005783]; GO:0043231; GO:0044444; GO:0043227; GO:0043229; GO:0044424; GO:0043226; GO:0044464; GO:0005575 [GO:0005789]; GO:0031090; GO:0044425; GO:0044432; GO:0098588; GO:0098589; GO:0016020; GO:0044422; GO:0005575; GO:0044444; GO:0044446; GO:0044424; GO:0044464 [GO:0006044…	81.44	9.09	3	3	50.06	5.45	2	2		0			121.61	12.42	3	4	82.96	8.79	3	3	34.02	7.88	2	2	305.69	32.42	7	16	96.42	14.55	4	5
P14550	Alcohol dehydrogenase [NADP+] OS=Homo sapiens GN=AKR1A1 PE=1 SV=3 - [AK1A1_HUMAN]	36	1	7	8	42	catalytic activity	cytosol; membrane	metabolic process	Pf00248	10327	[GO:0004032]; GO:0008106; GO:0004033; GO:0016616; GO:0016614; GO:0016491; GO:0003824; GO:0003674 [GO:0005615]; GO:0044421; GO:0005575 [GO:0005829]; GO:0044444; GO:0044424; GO:0044464; GO:0005575 [GO:0006006]; GO:0019318; GO:0005996; GO:0044723; GO:0005975; GO:0044710; GO:0044238; GO:0071704; GO:0008152; GO:0044699; GO:0008150 [GO:0006081]; GO:0044237; GO:0044710; GO:0044763; GO:0071704; GO:000815…	90.46	8.92	2	3	79.21	8.92	2	2					55.14	8.92	2	2	141.95	11.38	3	4	249.7	29.23	6	8	103.71	12	3	3	264.12	29.23	6	7					178.6
P61086	Ubiquitin-conjugating enzyme E2 K OS=Homo sapiens GN=UBE2K PE=1 SV=3 - [UBE2K_HUMAN]	36	1	4	4	6	nucleotide binding; catalytic activity; protein binding	cytoplasm	metabolic process; regulation of biological process; response to stimulus	Pf00179; Pf00627	3093	[GO:0000166]; GO:0036094; GO:1901265; GO:0005488; GO:0097159; GO:1901363; GO:0003674 [GO:0004842]; GO:0016740; GO:0003824; GO:0003674 [GO:0005515]; GO:0005488; GO:0003674 [GO:0005524]; GO:0032550; GO:0032559; GO:0035639; GO:0001883; GO:0032549; GO:0030554; GO:0032555; GO:0043168; GO:1901265; GO:0001882; GO:0017076; GO:0032553; GO:0043167; GO:0097159; GO:1901363; GO:0036094; GO:0097367; GO:0000166…		0				0								0							45.93	22	2	2	30.42	27.5	2	2	51.96	13.5	2	2
Q14767	Latent-transforming growth factor beta-binding protein 2 OS=Homo sapiens GN=LTBP2 PE=1 SV=3 - [LTBP2_HUMAN]	35.86	1	47	47	388	metal ion binding; protein binding	extracellular; cell surface; membrane	transport; regulation of biological process; response to stimulus	Pf00683; Pf06247; Pf07645; Pf12662	4053	[GO:0005509]; GO:0046872; GO:0043169; GO:0043167; GO:0005488; GO:0003674 [GO:0005515]; GO:0005488; GO:0003674 [GO:0005576]; GO:0005575 [GO:0005578]; GO:0031012; GO:0044421; GO:0005575 [GO:0005615]; GO:0044421; GO:0005575 [GO:0006605]; GO:0006886; GO:1902582; GO:0015031; GO:0046907; GO:0044765; GO:0008104; GO:0045184; GO:0071702; GO:0006810; GO:0051649; GO:0044699; GO:1902578; GO:0033036; GO:00512…	887.56	12.9	18	29	1302.97	18.67	22	40	1852.52	20.04	25	50	1279.67	13.34	20	35	689.5	14.17	19	28	615.59	15.38	20	25	1038.99	20.32	27	37	1080.88	20.98	25	35	740.31	16.31	22	34	627.78
P52566	Rho GDP-dissociation inhibitor 2 OS=Homo sapiens GN=ARHGDIB PE=1 SV=3 - [GDIR2_HUMAN]	35.82	1	4	4	11	enzyme regulator activity	cytoplasm; cytosol; cytoskeleton	cellular component movement; response to stimulus; regulation of biological process; development; cell organization and biogenesis	Pf02115	397	[GO:0005094]; GO:0005092; GO:0005083; GO:0030695; GO:0060589; GO:0030234; GO:0003674 [GO:0005096]; GO:0008047; GO:0030695; GO:0030234; GO:0060589; GO:0003674 [GO:0005737]; GO:0044424; GO:0044464; GO:0005575 [GO:0005829]; GO:0044444; GO:0044424; GO:0044464; GO:0005575 [GO:0005856]; GO:0043232; GO:0043228; GO:0043229; GO:0043226; GO:0044424; GO:0005575; GO:0044464 [GO:0006928]; GO:0044763; GO:00099…	40.48	10.45	2	2										0				0							156.75	35.82	4	6	99.99	22.89	3	3
Q07000	HLA class I histocompatibility antigen, Cw-15 alpha chain OS=Homo sapiens GN=HLA-C PE=1 SV=1 - [1C15_HUMAN]	35.79	1	5	9	28	protein binding	membrane; endoplasmic reticulum; Golgi; cell surface	regulation of biological process; response to stimulus	Pf00129; Pf07654		[GO:0000139]; GO:0031090; GO:0044431; GO:0098588; GO:0016020; GO:0044422; GO:0044444; GO:0044446; GO:0005575; GO:0044424; GO:0044464 [GO:0001916]; GO:0001912; GO:0001914; GO:0002711; GO:0001910; GO:0002705; GO:0031343; GO:0002709; GO:0002708; GO:0002824; GO:0002703; GO:0031341; GO:0002699; GO:0048518; GO:0002706; GO:0002822; GO:0002821; GO:0002697; GO:0050789; GO:0002684; GO:0002819; GO:0050778; …	209.11	16.39	4	5	180.11	16.39	4	5		0				0												0				0
Q9UBX5	Fibulin-5 OS=Homo sapiens GN=FBLN5 PE=1 SV=1 - [FBLN5_HUMAN]	35.71	1	14	14	157	protein binding; metal ion binding	extracellular; cytoplasm	regulation of biological process; cell organization and biogenesis	Pf07645; Pf12662; Pf12947	10516	[GO:0001558]; GO:0040008; GO:0050794; GO:0051128; GO:0050789; GO:0065007; GO:0008150 [GO:0005178]; GO:0005102; GO:0032403; GO:0050839; GO:0005515; GO:0005488; GO:0003674 [GO:0005509]; GO:0046872; GO:0043169; GO:0043167; GO:0005488; GO:0003674 [GO:0005515]; GO:0005488; GO:0003674 [GO:0005576]; GO:0005575 [GO:0005578]; GO:0031012; GO:0044421; GO:0005575 [GO:0005615]; GO:0044421; GO:0005575 [GO:0005…	350.22	16.74	7	12	195.48	6.92	3	10	316.15	14.29	6	10	764.27	25.45	11	26	113.69	7.14	3	3	91.83	7.14	3	3	601.03	30.8	11	24	587.33	19.64	8	21	156.83	11.16	5	5	264.09
P00738	Haptoglobin OS=Homo sapiens GN=HP PE=1 SV=1 - [HPT_HUMAN]	35.71	1	13	13	57	catalytic activity; protein binding; antioxidant activity	extracellular; organelle lumen	metabolic process; cellular homeostasis; defense response; response to stimulus; regulation of biological process	Pf00089	3240	[GO:0002376]; GO:0008150 [GO:0003824]; GO:0003674 [GO:0004252]; GO:0004175; GO:0008236; GO:0070011; GO:0017171; GO:0008233; GO:0016787; GO:0003824; GO:0003674 [GO:0005515]; GO:0005488; GO:0003674 [GO:0005576]; GO:0005575 [GO:0005615]; GO:0044421; GO:0005575 [GO:0006508]; GO:0019538; GO:0043170; GO:0044238; GO:0071704; GO:0008152; GO:0008150 [GO:0006879]; GO:0046916; GO:0055072; GO:0006875; GO:005…	118.59	5.17	2	4		0							145.69	5.17	3	7	70.04	7.14	3	3	119.82	8.13	3	3	230.05	29.06	10	11	223.46	17.98	7	8	266.05	23.65	8	10	192.9
P15291	Beta-1,4-galactosyltransferase 1 OS=Homo sapiens GN=B4GALT1 PE=1 SV=5 - [B4GT1_HUMAN]	35.18	1	8	9	83	catalytic activity; protein binding; metal ion binding	membrane; extracellular; Golgi; cell surface	defense response; response to stimulus; metabolic process; regulation of biological process; cell organization and biogenesis; reproduction; cellular component movement	Pf02709	2683	[GO:0000138]; GO:0031985; GO:0031984; GO:0044431; GO:0044446; GO:0044444; GO:0044422; GO:0044424; GO:0005575; GO:0044464 [GO:0000139]; GO:0031090; GO:0044431; GO:0098588; GO:0016020; GO:0044422; GO:0044444; GO:0044446; GO:0005575; GO:0044424; GO:0044464 [GO:0002064]; GO:0048468; GO:0048856; GO:0048869; GO:0032502; GO:0044763; GO:0044767; GO:0008150; GO:0009987; GO:0044699 [GO:0002526]; GO:0006954…		0			62.65	4.77	2	2	83.02	7.04	3	3	156.58	12.06	4	5	261.59	22.61	5	8	348.84	22.36	5	9	461.66	27.14	6	9	741.28	22.36	5	14	347.89	19.35	4	5	305.37
P15586	N-acetylglucosamine-6-sulfatase OS=Homo sapiens GN=GNS PE=1 SV=3 - [GNS_HUMAN]	35.14	1	15	15	81	catalytic activity; protein binding; metal ion binding	vacuole; organelle lumen	metabolic process	Pf00884; Pf01663	2799	[GO:0003824]; GO:0003674 [GO:0005515]; GO:0005488; GO:0003674 [GO:0005539]; GO:0097367; GO:0005488; GO:0003674 [GO:0005764]; GO:0000323; GO:0005773; GO:0043231; GO:0044444; GO:0043227; GO:0043229; GO:0044424; GO:0043226; GO:0044464; GO:0005575 [GO:0005975]; GO:0044238; GO:0071704; GO:0008152; GO:0008150 [GO:0006027]; GO:0006026; GO:0030203; GO:0006022; GO:0009057; GO:1901136; GO:1901565; GO:00431…																	1127.25	35.14	15	38	745.2	25.91	10	25									314.44	15.22	6	10	197.17
Q96FW1	Ubiquitin thioesterase OTUB1 OS=Homo sapiens GN=OTUB1 PE=1 SV=2 - [OTUB1_HUMAN]	35.06	1	8	8	27	nucleotide binding; catalytic activity; protein binding	cytoplasm; cytosol	metabolic process; regulation of biological process; response to stimulus; defense response	Pf02338; Pf10275	55611	[GO:0000151]; GO:0044424; GO:1902494; GO:1990234; GO:0044464; GO:0043234; GO:0005575; GO:0032991 [GO:0000166]; GO:0036094; GO:1901265; GO:0005488; GO:0097159; GO:1901363; GO:0003674 [GO:0000209]; GO:0016567; GO:0032446; GO:0070647; GO:0006464; GO:0036211; GO:0044267; GO:0019538; GO:0043412; GO:0044260; GO:0043170; GO:0044238; GO:0044237; GO:0071704; GO:0008152; GO:0009987; GO:0008150 [GO:0002224]…	49.64	8.86	2	3	72.17	15.5	3	4									42.94	7.01	2	2	54.07	10.33	2	2	55.99	7.01	2	2	35.58	9.96	2	2					123.64
Q02742	Beta-1,3-galactosyl-O-glycosyl-glycoprotein beta-1,6-N-acetylglucosaminyltransferase OS=Homo sapiens GN=GCNT1 PE=2 SV=2 - [GCNT1_HUMAN]	35.05	1	11	11	29	catalytic activity; protein binding	membrane; Golgi	metabolic process; response to stimulus	Pf02485	2650	[GO:0000139]; GO:0031090; GO:0044431; GO:0098588; GO:0016020; GO:0044422; GO:0044444; GO:0044446; GO:0005575; GO:0044424; GO:0044464 [GO:0003829]; GO:0008375; GO:0008194; GO:0016758; GO:0016757; GO:0016740; GO:0003824; GO:0003674 [GO:0005515]; GO:0005488; GO:0003674 [GO:0005615]; GO:0044421; GO:0005575 [GO:0005794]; GO:0043231; GO:0044444; GO:0043227; GO:0043229; GO:0044424; GO:0043226; GO:004446…					87.05	5.37	2	2					46.48	5.14	2	2	33.34	4.67	2	2	106.53	10.28	4	5	51.93	11.21	3	3	51.18	5.61	2	2		0
Q9BWD1	Acetyl-CoA acetyltransferase, cytosolic OS=Homo sapiens GN=ACAT2 PE=1 SV=2 - [THIC_HUMAN]	35.01	1	8	8	22	catalytic activity	nucleus; cytoplasm; mitochondrion	metabolic process	Pf00108; Pf00109; Pf02803	39	[GO:0003824]; GO:0003674 [GO:0003985]; GO:0003988; GO:0016453; GO:0016408; GO:0016407; GO:0016747; GO:0016746; GO:0016740; GO:0003824; GO:0003674 [GO:0005634]; GO:0043231; GO:0043227; GO:0043229; GO:0043226; GO:0044424; GO:0005575; GO:0044464 [GO:0005730]; GO:0043232; GO:0044428; GO:0043228; GO:0043229; GO:0044446; GO:0043226; GO:0044424; GO:0044422; GO:0005575; GO:0044464 [GO:0005737]; GO:004442…																					98.4	17.88	4	4	78.72	28.21	5	6	47.06	12.85	2	2	53.61	16.12	3	3	59.29
P22352	Glutathione peroxidase 3 OS=Homo sapiens GN=GPX3 PE=1 SV=2 - [GPX3_HUMAN]	34.96	1	7	7	117	antioxidant activity; catalytic activity; protein binding	extracellular	response to stimulus; metabolic process; cell organization and biogenesis	Pf00255	2878	[GO:0002238]; GO:0010033; GO:0043207; GO:0042221; GO:0009605; GO:0009607; GO:0050896; GO:0008150 [GO:0004601]; GO:0016209; GO:0016684; GO:0003674; GO:0016491; GO:0003824 [GO:0004602]; GO:0004601; GO:0016209; GO:0016684; GO:0003674; GO:0016491; GO:0003824 [GO:0005576]; GO:0005575 [GO:0005615]; GO:0044421; GO:0005575 [GO:0006749]; GO:0006518; GO:0006575; GO:0006790; GO:0043603; GO:1901564; GO:00065…	343.6	19.47	4	9	451.85	19.47	4	12	170.02	19.47	3	5	481.4	25.66	4	12	526.76	31.86	6	17	428.55	31.86	6	18	253.5	34.96	7	14	225.23	29.2	5	6	57.77	18.14	3	3	54.45
Q02388	Collagen alpha-1(VII) chain OS=Homo sapiens GN=COL7A1 PE=1 SV=2 - [CO7A1_HUMAN]	34.92	1	74	74	345	enzyme regulator activity; protein binding	extracellular; organelle lumen	regulation of biological process; cell organization and biogenesis; metabolic process	Pf00014; Pf00041; Pf00092; Pf01391; Pf09423	1294	[GO:0004867]; GO:0004866; GO:0030414; GO:0061135; GO:0004857; GO:0061134; GO:0030234; GO:0003674 [GO:0005515]; GO:0005488; GO:0003674 [GO:0005576]; GO:0005575 [GO:0005578]; GO:0031012; GO:0044421; GO:0005575 [GO:0005581]; GO:0005575; GO:0043234; GO:0032991 [GO:0005590]; GO:0005583; GO:0030934; GO:0005581; GO:0044420; GO:0044421; GO:0005575; GO:0043234; GO:0032991 [GO:0005604]; GO:0044420; GO:0044…	432.9	3.4	7	11	301.04	4.93	9	10	124.48	3.16	5	5	258.21	2.11	5	6	843.58	12.74	27	29	877.93	12.33	27	31	3336.45	30.67	62	96	3720.66	29.38	60	94	137.24	5.23	10	10	118.08
P02545	Prelamin-A/C OS=Homo sapiens GN=LMNA PE=1 SV=1 - [LMNA_HUMAN]	34.79	1	22	22	74	structural molecule activity; protein binding	nucleus; membrane; cytoplasm; cytosol	cell death; cell organization and biogenesis; regulation of biological process; response to stimulus; transport; metabolic process	Pf00038; Pf00932; Pf12128	4000	[GO:0000278]; GO:0007049; GO:0044763; GO:0009987; GO:0044699; GO:0008150 [GO:0005198]; GO:0003674 [GO:0005515]; GO:0005488; GO:0003674 [GO:0005634]; GO:0043231; GO:0043227; GO:0043229; GO:0043226; GO:0044424; GO:0005575; GO:0044464 [GO:0005635]; GO:0031967; GO:0044428; GO:0031975; GO:0044446; GO:0044464; GO:0044422; GO:0044424; GO:0005575 [GO:0005637]; GO:0019866; GO:0031965; GO:0031090; GO:00444…	161.03	13.25	7	8	190.55	11.14	6	8		0			127.12	5.57	3	3	96.96	3.77	3	4	176.15	14.61	8	9	176.03	10.69	6	6	242.8	17.02	11	11	320.25	14.76	9	10	298.66
Q9Y4K0	Lysyl oxidase homolog 2 OS=Homo sapiens GN=LOXL2 PE=1 SV=1 - [LOXL2_HUMAN]	34.75	1	19	19	129	catalytic activity; receptor activity; metal ion binding; protein binding	extracellular; nucleus; chromosome; membrane	response to stimulus; cell organization and biogenesis; cell proliferation; metabolic process; regulation of biological process; transport; cellular component movement	Pf00530; Pf01186	4017	[GO:0001666]; GO:0006950; GO:0036293; GO:0050896; GO:0070482; GO:0008150; GO:0009628 [GO:0001837]; GO:0000904; GO:0000902; GO:0032989; GO:0009653; GO:0016043; GO:0048869; GO:0032502; GO:0071840; GO:0044763; GO:0044767; GO:0008150; GO:0009987; GO:0044699 [GO:0001935]; GO:0050673; GO:0008283; GO:0044699; GO:0008150 [GO:0002040]; GO:0001525; GO:0044767; GO:0048646; GO:0032502; GO:0044699; GO:0008150…	127.73	5.94	4	4	218.5	6.46	5	6	822.14	17.57	10	20	355.92	10.59	7	9	401.63	15.5	9	11	219.37	11.24	6	7	322.75	17.18	9	10	233.57	6.72	4	6	374.67	13.7	7	9	709.35
P04222	HLA class I histocompatibility antigen, Cw-3 alpha chain OS=Homo sapiens GN=HLA-C PE=1 SV=2 - [1C03_HUMAN]	34.7	1	5	9	27	protein binding; receptor activity; signal transducer activity	membrane; extracellular; endoplasmic reticulum; Golgi; cell surface	regulation of biological process; response to stimulus; defense response	Pf00129; Pf07654	3107	[GO:0000139]; GO:0031090; GO:0044431; GO:0098588; GO:0016020; GO:0044422; GO:0044444; GO:0044446; GO:0005575; GO:0044424; GO:0044464 [GO:0001916]; GO:0001912; GO:0001914; GO:0002711; GO:0001910; GO:0002705; GO:0031343; GO:0002709; GO:0002708; GO:0002824; GO:0002703; GO:0031341; GO:0002699; GO:0048518; GO:0002706; GO:0002822; GO:0002821; GO:0002697; GO:0050789; GO:0002684; GO:0002819; GO:0050778; …		0				0				0				0											195.65	20.22	5	5	136.73	17.21	4	4
P07900	Heat shock protein HSP 90-alpha OS=Homo sapiens GN=HSP90AA1 PE=1 SV=5 - [HS90A_HUMAN]	34.7	1	13	21	84	nucleotide binding; RNA binding; protein binding; catalytic activity; enzyme regulator activity	extracellular; nucleus; cytoplasm; mitochondrion; cytosol; membrane; cell surface; organelle lumen	cellular component movement; metabolic process; transport; response to stimulus; regulation of biological process; cell death; cell organization and biogenesis; defense response	Pf00183; Pf02518	3320	[GO:0000086]; GO:0044772; GO:0044839; GO:0044770; GO:1903047; GO:0022402; GO:0044763; GO:0009987; GO:0044699; GO:0008150 [GO:0000166]; GO:0036094; GO:1901265; GO:0005488; GO:0097159; GO:1901363; GO:0003674 [GO:0000278]; GO:0007049; GO:0044763; GO:0009987; GO:0044699; GO:0008150 [GO:0001764]; GO:0016477; GO:0048870; GO:0006928; GO:0040011; GO:0044763; GO:0008150; GO:0009987; GO:0044699 [GO:0002134…		0			236.61	9.43	6	8	108.07	3.69	2	2		0			251.88	9.15	6	8	220.55	6.56	4	6	112.11	3.55	2	2	362.11	13.66	8	10	385.42	18.72	11	14	500.03
P23381	Tryptophanyl-tRNA synthetase, cytoplasmic OS=Homo sapiens GN=WARS PE=1 SV=2 - [SYWC_HUMAN]	34.39	1	9	9	34	nucleotide binding; catalytic activity; protein binding	nucleus; cytoplasm; cytosol	metabolic process; regulation of biological process	Pf00458; Pf00579	7453	[GO:0000166]; GO:0036094; GO:1901265; GO:0005488; GO:0097159; GO:1901363; GO:0003674 [GO:0001525]; GO:0044767; GO:0048646; GO:0032502; GO:0044699; GO:0008150 [GO:0004812]; GO:0016876; GO:0016875; GO:0016874; GO:0003824; GO:0003674 [GO:0004830]; GO:0004812; GO:0016876; GO:0016875; GO:0016874; GO:0003824; GO:0003674 [GO:0005515]; GO:0005488; GO:0003674 [GO:0005524]; GO:0032550; GO:0032559; GO:00356…						0											94.68	9.55	3	3	132.88	15.29	4	5		0			182.78	12.74	3	5	105.82	16.99	4	4	302.48
P09972	Fructose-bisphosphate aldolase C OS=Homo sapiens GN=ALDOC PE=1 SV=2 - [ALDOC_HUMAN]	34.34	1	7	10	105	catalytic activity; protein binding	cytoplasm; mitochondrion; cytosol; cytoskeleton	response to stimulus; metabolic process; cell death; cell differentiation; cell organization and biogenesis	Pf00274	230	[GO:0001666]; GO:0006950; GO:0036293; GO:0050896; GO:0070482; GO:0008150; GO:0009628 [GO:0003824]; GO:0003674 [GO:0004332]; GO:0016832; GO:0016830; GO:0016829; GO:0003824; GO:0003674 [GO:0005515]; GO:0005488; GO:0003674 [GO:0005737]; GO:0044424; GO:0044464; GO:0005575 [GO:0005739]; GO:0043231; GO:0044444; GO:0043227; GO:0043229; GO:0044424; GO:0043226; GO:0044464; GO:0005575 [GO:0005829]; GO:0044…	54.18	11.26	3	3	43.51	9.62	3	3		0				0			673.06	21.15	5	16	736.99	21.15	6	20	362.45	21.15	5	9	686.65	21.7	6	14	356.77	14.84	3	5	421.19
P10909	Clusterin OS=Homo sapiens GN=CLU PE=1 SV=1 - [CLUS_HUMAN]	34.08	1	16	16	245	protein binding; catalytic activity	extracellular; nucleus; cytoplasm; mitochondrion; endoplasmic reticulum; cytosol; membrane; organelle lumen	cell organization and biogenesis; transport; metabolic process; cell death; regulation of biological process; response to stimulus; coagulation; defense response; cell proliferation	Pf01093	1191	[GO:0000902]; GO:0032989; GO:0009653; GO:0016043; GO:0048869; GO:0032502; GO:0071840; GO:0044763; GO:0044767; GO:0008150; GO:0009987; GO:0044699 [GO:0001774]; GO:0042116; GO:0002274; GO:0045321; GO:0001775; GO:0002376; GO:0044763; GO:0008150; GO:0009987; GO:0044699 [GO:0001836]; GO:0008637; GO:0007005; GO:0006996; GO:0009987; GO:0016043; GO:0008150; GO:0071840 [GO:0002376]; GO:0008150 [GO:0002576…	1122.83	25.17	9	24	112.52	8.69	2	2	308.48	15.14	4	5	1453.18	28.73	11	32	1155.53	33.18	15	36	710.69	26.95	12	23	1972.22	32.07	15	56	1783.1	31.85	14	51	288.35	21.16	7	9
P34096	Ribonuclease 4 OS=Homo sapiens GN=RNASE4 PE=1 SV=3 - [RNAS4_HUMAN]	34.01	1	5	5	36	catalytic activity	extracellular	metabolic process	Pf00074	6038	[GO:0003676]; GO:0097159; GO:1901363; GO:0005488; GO:0003674 [GO:0004518]; GO:0016788; GO:0016787; GO:0003824; GO:0003674 [GO:0004519]; GO:0004518; GO:0016788; GO:0016787; GO:0003824; GO:0003674 [GO:0004522]; GO:0016892; GO:0004521; GO:0016894; GO:0004519; GO:0004540; GO:0004518; GO:0016788; GO:0016787; GO:0003824; GO:0003674 [GO:0005576]; GO:0005575 [GO:0006379]; GO:0006397; GO:0090305; GO:00063…	137.44	12.93	2	3		0			117.96	19.05	2	3	254.13	19.73	3	7		0			59.88	19.73	3	3	163.84	34.01	5	8	109.6	28.57	4	4
Q13822	Ectonucleotide pyrophosphatase/phosphodiesterase family member 2 OS=Homo sapiens GN=ENPP2 PE=1 SV=3 - [ENPP2_HUMAN]	33.95	1	24	24	71	catalytic activity; receptor activity; metal ion binding; protein binding	extracellular; membrane	metabolic process; transport; cellular component movement; response to stimulus; regulation of biological process	Pf01033; Pf01223; Pf01663	5168	[GO:0003676]; GO:0097159; GO:1901363; GO:0005488; GO:0003674 [GO:0003824]; GO:0003674 [GO:0004528]; GO:0004527; GO:0008081; GO:0004518; GO:0042578; GO:0016788; GO:0016787; GO:0003824; GO:0003674 [GO:0004551]; GO:0016462; GO:0016818; GO:0016817; GO:0016787; GO:0003824; GO:0003674 [GO:0004622]; GO:0004620; GO:0052689; GO:0016298; GO:0016788; GO:0016787; GO:0003824; GO:0003674 [GO:0005044]; GO:00380…					158.57	6.14	4	4	289.06	6.26	4	7					640.4	28.62	19	23	435.07	20.86	14	17									102.42	7.42	4	4	74.33
P59998	Actin-related protein 2/3 complex subunit 4 OS=Homo sapiens GN=ARPC4 PE=1 SV=3 - [ARPC4_HUMAN]	33.93	1	5	5	22	protein binding	cytoplasm; cytosol; cytoskeleton	cell organization and biogenesis; regulation of biological process; response to stimulus; defense response	Pf05856	10093	[GO:0003779]; GO:0008092; GO:0005515; GO:0005488; GO:0003674 [GO:0005515]; GO:0005488; GO:0003674 [GO:0005737]; GO:0044424; GO:0044464; GO:0005575 [GO:0005829]; GO:0044444; GO:0044424; GO:0044464; GO:0005575 [GO:0005856]; GO:0043232; GO:0043228; GO:0043229; GO:0043226; GO:0044424; GO:0005575; GO:0044464 [GO:0005885]; GO:0043234; GO:0044430; GO:0032991; GO:0044446; GO:0005575; GO:0044422; GO:00444…		0				0											60.23	16.07	3	3	136.85	17.86	3	4		0			272.36	33.93	5	6	57.17	16.07	3	3
P21246	Pleiotrophin OS=Homo sapiens GN=PTN PE=1 SV=1 - [PTN_HUMAN]	33.93	1	5	5	13	enzyme regulator activity; protein binding	extracellular; endoplasmic reticulum	regulation of biological process; response to stimulus	Pf01091; Pf05196	5764	[GO:0001503]; GO:0044707; GO:0032501; GO:0044699; GO:0008150 [GO:0004864]; GO:0019212; GO:0019888; GO:0004857; GO:0019208; GO:0030234; GO:0003674 [GO:0005576]; GO:0005575 [GO:0005615]; GO:0044421; GO:0005575 [GO:0005783]; GO:0043231; GO:0044444; GO:0043227; GO:0043229; GO:0044424; GO:0043226; GO:0044464; GO:0005575 [GO:0007185]; GO:0007167; GO:0007166; GO:0007165; GO:0050794; GO:0051716; GO:00507…		0				0				0			56.81	10.12	2	4									151.23	23.81	3	5	76.68	29.17	3	4
P28072	Proteasome subunit beta type-6 OS=Homo sapiens GN=PSMB6 PE=1 SV=4 - [PSB6_HUMAN]	33.89	1	5	5	24	catalytic activity	proteasome; nucleus; cytoplasm; cytosol	metabolic process; regulation of biological process; cell death; response to stimulus	Pf00227	5694	[GO:0000075]; GO:0022402; GO:0044763; GO:0009987; GO:0044699; GO:0008150 [GO:0000082]; GO:0044772; GO:0044843; GO:0044770; GO:1903047; GO:0022402; GO:0044763; GO:0009987; GO:0044699; GO:0008150 [GO:0000084]; GO:0051320; GO:0022403; GO:0044848; GO:0008150 [GO:0000209]; GO:0016567; GO:0032446; GO:0070647; GO:0006464; GO:0036211; GO:0044267; GO:0019538; GO:0043412; GO:0044260; GO:0043170; GO:0044238…	117.58	8.79	2	3	187.14	8.79	2	4					105.25	8.79	2	2		0			78.58	8.37	2	2	63.99	20.5	2	2		0			42.94	8.37	2	2	141.88
P08571	Monocyte differentiation antigen CD14 OS=Homo sapiens GN=CD14 PE=1 SV=2 - [CD14_HUMAN]	33.87	1	8	8	16	receptor activity; signal transducer activity; protein binding	extracellular; membrane; cell surface	regulation of biological process; response to stimulus; transport; cell death; defense response		929	[GO:0001530]; GO:0008289; GO:0097367; GO:0005488; GO:0003674 [GO:0001847]; GO:0004888; GO:0038023; GO:0004871; GO:0004872; GO:0060089; GO:0003674 [GO:0002224]; GO:0002221; GO:0002758; GO:0002218; GO:0002757; GO:0002253; GO:0045089; GO:0002764; GO:0002376; GO:0050778; GO:0031349; GO:0045088; GO:0007165; GO:0050776; GO:0008150; GO:0002684; GO:0048584; GO:0031347; GO:0050794; GO:0051716; GO:0002682;…						0												0			65.89	5.07	2	2										0			103.47
O00462	Beta-mannosidase OS=Homo sapiens GN=MANBA PE=1 SV=3 - [MANBA_HUMAN]	33.79	1	26	26	95	catalytic activity	vacuole	metabolic process	Pf02836; Pf02837	4126	[GO:0004553]; GO:0016798; GO:0016787; GO:0003824; GO:0003674 [GO:0004567]; GO:0015923; GO:0004553; GO:0016798; GO:0016787; GO:0003824; GO:0003674 [GO:0005537]; GO:0048029; GO:0030246; GO:0005488; GO:0003674 [GO:0005764]; GO:0000323; GO:0005773; GO:0043231; GO:0044444; GO:0043227; GO:0043229; GO:0044424; GO:0043226; GO:0044464; GO:0005575 [GO:0005975]; GO:0044238; GO:0071704; GO:0008152; GO:000815…	113.32	5.01	4	5	307.48	11.15	7	8		0			73.28	3.75	3	3	810.02	27.08	20	26	578.5	23.55	17	20	85.89	4.55	3	3	373.1	13.88	10	12	283.61	12.4	7	8	260.81
Q04760	Lactoylglutathione lyase OS=Homo sapiens GN=GLO1 PE=1 SV=4 - [LGUL_HUMAN]	33.7	1	5	5	10	catalytic activity; metal ion binding	cytoplasm	metabolic process; regulation of biological process; cell differentiation	Pf00903; Pf12681	2739	[GO:0004462]; GO:0016846; GO:0016829; GO:0003824; GO:0003674 [GO:0005737]; GO:0044424; GO:0044464; GO:0005575 [GO:0005975]; GO:0044238; GO:0071704; GO:0008152; GO:0008150 [GO:0006357]; GO:0006355; GO:0010468; GO:1903506; GO:2000112; GO:0060255; GO:2001141; GO:0010556; GO:0031326; GO:0019222; GO:0051252; GO:0009889; GO:0031323; GO:0050789; GO:0019219; GO:0050794; GO:0065007; GO:0051171; GO:0080090…					30.75	9.78	2	2										0				0			46.76	14.67	2	3	105.2	18.48	3	3					45.29
Q96KP4	Cytosolic non-specific dipeptidase OS=Homo sapiens GN=CNDP2 PE=1 SV=2 - [CNDP2_HUMAN]	33.68	1	11	11	26	catalytic activity; metal ion binding	cytoplasm; cytosol	metabolic process	Pf01546; Pf07687	55748	[GO:0000096]; GO:0006520; GO:0006790; GO:0019752; GO:0044238; GO:1901564; GO:0044237; GO:0043436; GO:0008152; GO:0006807; GO:0071704; GO:0009987; GO:0006082; GO:0008150; GO:0044281; GO:0044763; GO:0044710; GO:0044699 [GO:0004180]; GO:0008238; GO:0070011; GO:0008233; GO:0016787; GO:0003824; GO:0003674 [GO:0005737]; GO:0044424; GO:0044464; GO:0005575 [GO:0005829]; GO:0044444; GO:0044424; GO:0044464…						0											151.74	20.42	6	6	185.02	27.79	8	10					50.34	6.53	2	2	64.68	8.84	4	4	64.23
P41159	Leptin OS=Homo sapiens GN=LEP PE=1 SV=1 - [LEP_HUMAN]	33.53	1	5	5	10	protein binding	extracellular; cytoplasm	regulation of biological process; response to stimulus; metabolic process; transport; cell communication	Pf02024	3952	[GO:0000122]; GO:0006357; GO:0045892; GO:0006355; GO:0010629; GO:1903507; GO:2000113; GO:0010468; GO:1903506; GO:2000112; GO:0010605; GO:1902679; GO:0010558; GO:0031327; GO:0060255; GO:2001141; GO:0010556; GO:0031326; GO:0009892; GO:0051253; GO:0009890; GO:0031324; GO:0019222; GO:0051252; GO:0009889; GO:0031323; GO:0048519; GO:0045934; GO:0048523; GO:0050789; GO:0019219; GO:0050794; GO:0051172; G…					110.09	15.57	2	4						0												0
Q99727	Metalloproteinase inhibitor 4 OS=Homo sapiens GN=TIMP4 PE=1 SV=1 - [TIMP4_HUMAN]	33.48	1	6	6	31	enzyme regulator activity; protein binding; metal ion binding	extracellular	response to stimulus; regulation of biological process	Pf00965	7079	[GO:0004857]; GO:0030234; GO:0003674 [GO:0005515]; GO:0005488; GO:0003674 [GO:0005576]; GO:0005575 [GO:0005615]; GO:0044421; GO:0005575 [GO:0007417]; GO:0048731; GO:0048856; GO:0032502; GO:0008150 [GO:0008150] [GO:0008191]; GO:0004866; GO:0048551; GO:0030414; GO:0061135; GO:0004857; GO:0010576; GO:0061134; GO:0030234; GO:0003674 [GO:0009725]; GO:0009719; GO:0010033; GO:0050896; GO:0042221; GO:000…	152.16	11.61	2	3		0							264.75	24.55	5	7	57.29	14.29	2	2	67.74	14.29	2	2	260.6	33.48	6	8	116.64	20.09	4	4
P14324	Farnesyl pyrophosphate synthase OS=Homo sapiens GN=FDPS PE=1 SV=4 - [FPPS_HUMAN]	33.41	1	12	12	58	catalytic activity; RNA binding; metal ion binding	nucleus; cytoplasm; mitochondrion; cytosol	metabolic process	Pf00348	2224	[GO:0004161]; GO:0004659; GO:0016765; GO:0016740; GO:0003824; GO:0003674 [GO:0004337]; GO:0004659; GO:0016765; GO:0016740; GO:0003824; GO:0003674 [GO:0005634]; GO:0043231; GO:0043227; GO:0043229; GO:0043226; GO:0044424; GO:0005575; GO:0044464 [GO:0005730]; GO:0043232; GO:0044428; GO:0043228; GO:0043229; GO:0044446; GO:0043226; GO:0044424; GO:0044422; GO:0005575; GO:0044464 [GO:0005737]; GO:004442…	130.13	11.93	5	5	79.98	6.44	2	2					120.93	7.16	3	4	65.54	7.4	2	2	140.87	16.95	6	6	114	23.39	5	6	175.95	16.95	6	7	72.73	9.79	3	3	162.95
Q13404	Ubiquitin-conjugating enzyme E2 variant 1 OS=Homo sapiens GN=UBE2V1 PE=1 SV=2 - [UB2V1_HUMAN]	33.33	1	5	5	20	protein binding; catalytic activity	nucleus; cytoplasm; cytosol	metabolic process; regulation of biological process; response to stimulus; cell differentiation; defense response	Pf00179	7335	[GO:0000151]; GO:0044424; GO:1902494; GO:1990234; GO:0044464; GO:0043234; GO:0005575; GO:0032991 [GO:0000209]; GO:0016567; GO:0032446; GO:0070647; GO:0006464; GO:0036211; GO:0044267; GO:0019538; GO:0043412; GO:0044260; GO:0043170; GO:0044238; GO:0044237; GO:0071704; GO:0008152; GO:0009987; GO:0008150 [GO:0002224]; GO:0002221; GO:0002758; GO:0002218; GO:0002757; GO:0002253; GO:0045089; GO:0002764;…	57.75	27.89	4	4	72.29	26.53	4	4						0			34.7	12.93	2	2	59.48	12.93	2	2	37.49	12.93	2	2	42.26	12.93	2	2					47.69
Q13219	Pappalysin-1 OS=Homo sapiens GN=PAPPA PE=1 SV=3 - [PAPP1_HUMAN]	33.07	1	38	38	164	catalytic activity; metal ion binding	extracellular; membrane	metabolic process; cell differentiation; response to stimulus	Pf00066; Pf00084; Pf05572	5069	[GO:0004175]; GO:0070011; GO:0008233; GO:0016787; GO:0003824; GO:0003674 [GO:0005576]; GO:0005575 [GO:0005615]; GO:0044421; GO:0005575 [GO:0006508]; GO:0019538; GO:0043170; GO:0044238; GO:0071704; GO:0008152; GO:0008150 [GO:0007565]; GO:0044703; GO:0044706; GO:0022414; GO:0051704; GO:0032501; GO:0008150 [GO:0008233]; GO:0016787; GO:0003824; GO:0003674 [GO:0008237]; GO:0070011; GO:0008233; GO:0016…	211.28	4.43	5	6	197.42	3.93	4	4	184.72	2.83	3	3		0			895.18	25.45	29	33	1029.57	26.37	30	43	224.18	7.68	9	9	1229.08	28.09	30	38	78.85	3.2	4	4	43.97
P01616	Ig kappa chain V-II region MIL OS=Homo sapiens PE=1 SV=1 - [KV203_HUMAN]	33.04	1	1	2	2	protein binding	extracellular; membrane	metabolic process; regulation of biological process; response to stimulus; defense response	Pf07686		[GO:0003823]; GO:0005488; GO:0003674 [GO:0005515]; GO:0005488; GO:0003674 [GO:0005576]; GO:0005575 [GO:0005886]; GO:0016020; GO:0044464; GO:0005575 [GO:0006956]; GO:0002252; GO:0002253; GO:0006959; GO:0072376; GO:0002376; GO:0050778; GO:0006955; GO:0019538; GO:0044710; GO:0050896; GO:0008150; GO:0002684; GO:0048584; GO:0050776; GO:0043170; GO:0044238; GO:0008152; GO:0044699; GO:0002682; GO:004851…		0				0												0				0				0				0							84.21
O60888	Protein CutA OS=Homo sapiens GN=CUTA PE=1 SV=2 - [CUTA_HUMAN]	32.96	1	3	3	6	protein binding	membrane	response to stimulus; cell organization and biogenesis	Pf03091	51596	[GO:0005515]; GO:0005488; GO:0003674 [GO:0008104]; GO:0033036; GO:0051179; GO:0008150 [GO:0010038]; GO:0010035; GO:0042221; GO:0050896; GO:0008150 [GO:0016020]; GO:0005575 [GO:0019899]; GO:0005515; GO:0005488; GO:0003674 [GO:0051260]; GO:0051259; GO:0006461; GO:0065003; GO:0071822; GO:0022607; GO:0043933; GO:0016043; GO:0071840; GO:0008150 [GO:0070062]; GO:0031988; GO:0065010; GO:0031982; GO:0043…																		0				0			108.55	32.96	3	3		0
Q8WVQ1	Soluble calcium-activated nucleotidase 1 OS=Homo sapiens GN=CANT1 PE=1 SV=1 - [CANT1_HUMAN]	32.92	1	9	9	26	signal transducer activity; metal ion binding; catalytic activity	endoplasmic reticulum; membrane; Golgi	regulation of biological process; response to stimulus; metabolic process	Pf06079	124583	[GO:0004871]; GO:0060089; GO:0003674 [GO:0005509]; GO:0046872; GO:0043169; GO:0043167; GO:0005488; GO:0003674 [GO:0005783]; GO:0043231; GO:0044444; GO:0043227; GO:0043229; GO:0044424; GO:0043226; GO:0044464; GO:0005575 [GO:0005789]; GO:0031090; GO:0044425; GO:0044432; GO:0098588; GO:0098589; GO:0016020; GO:0044422; GO:0005575; GO:0044444; GO:0044446; GO:0044424; GO:0044464 [GO:0005794]; GO:004323…		0				0				0			47.2	5.74	2	2	48.64	4.74	2	2	82.75	13.97	4	4	155.51	21.45	5	5	75.13	10.47	4	4
P62826	GTP-binding nuclear protein Ran OS=Homo sapiens GN=RAN PE=1 SV=3 - [RAN_HUMAN]	32.87	1	6	6	12	nucleotide binding; catalytic activity; protein binding; RNA binding	chromosome; nucleus; cytoplasm; cytosol; membrane	transport; metabolic process; cell organization and biogenesis; regulation of biological process; response to stimulus; cell division	Pf00025; Pf00071; Pf01926; Pf08477	5901	[GO:0000055]; GO:0000054; GO:0033753; GO:0071428; GO:0051649; GO:0051656; GO:0071426; GO:0051234; GO:0051168; GO:1902582; GO:0051179; GO:0006913; GO:0044765; GO:0046907; GO:0008150; GO:0016482; GO:0051169; GO:0006810; GO:0044699; GO:1902578 [GO:0000056]; GO:0000054; GO:0033753; GO:0071428; GO:0051649; GO:0051656; GO:0071426; GO:0051234; GO:0051168; GO:1902582; GO:0051179; GO:0006913; GO:0044765; …	33.95	11.11	2	2	40.42	11.11	2	2					68.12	14.81	3	3									72.22	9.72	2	2		0
P01617	Ig kappa chain V-II region TEW OS=Homo sapiens PE=1 SV=1 - [KV204_HUMAN]	32.74	1	1	2	6	protein binding	extracellular; membrane	response to stimulus; metabolic process; regulation of biological process; defense response	Pf07686	440786	[GO:0003823]; GO:0005488; GO:0003674 [GO:0005515]; GO:0005488; GO:0003674 [GO:0005576]; GO:0005575 [GO:0005886]; GO:0016020; GO:0044464; GO:0005575 [GO:0006955]; GO:0002376; GO:0050896; GO:0008150 [GO:0006956]; GO:0002252; GO:0002253; GO:0006959; GO:0072376; GO:0002376; GO:0050778; GO:0006955; GO:0019538; GO:0044710; GO:0050896; GO:0008150; GO:0002684; GO:0048584; GO:0050776; GO:0043170; GO:00442…		0				0												0				0				0			180.18	32.74	2	4					85.56
P27797	Calreticulin OS=Homo sapiens GN=CALR PE=1 SV=1 - [CALR_HUMAN]	32.61	1	9	9	97	protein binding; DNA binding; RNA binding; metal ion binding	extracellular; nucleus; cytoplasm; endoplasmic reticulum; organelle lumen; Golgi; cytosol; cell surface; membrane	regulation of biological process; cell organization and biogenesis; metabolic process; transport; cellular homeostasis; response to stimulus; cell differentiation	Pf00262	811	[GO:0000122]; GO:0006357; GO:0045892; GO:0006355; GO:0010629; GO:1903507; GO:2000113; GO:0010468; GO:1903506; GO:2000112; GO:0010605; GO:1902679; GO:0010558; GO:0031327; GO:0060255; GO:2001141; GO:0010556; GO:0031326; GO:0009892; GO:0051253; GO:0009890; GO:0031324; GO:0019222; GO:0051252; GO:0009889; GO:0031323; GO:0048519; GO:0045934; GO:0048523; GO:0050789; GO:0019219; GO:0050794; GO:0051172; G…	266.84	13.91	5	11	413.84	13.91	5	13	379.6	19.66	6	16	374.24	13.91	5	13	131.85	9.11	3	6	230.26	22.54	6	9	183.25	16.07	4	5	285.88	16.07	4	9		0			137.02
Q13907	Isopentenyl-diphosphate Delta-isomerase 1 OS=Homo sapiens GN=IDI1 PE=1 SV=2 - [IDI1_HUMAN]	32.6	1	6	6	18	metal ion binding; catalytic activity	mitochondrion; cytosol	metabolic process; response to stimulus	Pf00293	3422	[GO:0000287]; GO:0046872; GO:0043169; GO:0043167; GO:0005488; GO:0003674 [GO:0004452]; GO:0016863; GO:0016860; GO:0016853; GO:0003824; GO:0003674 [GO:0005739]; GO:0043231; GO:0044444; GO:0043227; GO:0043229; GO:0044424; GO:0043226; GO:0044464; GO:0005575 [GO:0005777]; GO:0042579; GO:0043231; GO:0044444; GO:0043227; GO:0043229; GO:0044424; GO:0043226; GO:0044464; GO:0005575 [GO:0005829]; GO:004444…		0				0							65.34	10.57	2	2		0			42.39	14.98	2	2	68.03	13.66	3	4	142.39	20.26	4	5
P02792	Ferritin light chain OS=Homo sapiens GN=FTL PE=1 SV=2 - [FRIL_HUMAN]	32.57	1	5	5	30	metal ion binding; protein binding; catalytic activity	cytosol; membrane	transport; cellular homeostasis; cell death; cell organization and biogenesis	Pf00210	2512	[GO:0005506]; GO:0046914; GO:0046872; GO:0043169; GO:0043167; GO:0005488; GO:0003674 [GO:0005515]; GO:0005488; GO:0003674 [GO:0005829]; GO:0044444; GO:0044424; GO:0044464; GO:0005575 [GO:0006826]; GO:0000041; GO:0030001; GO:0006812; GO:0006811; GO:0044765; GO:0006810; GO:0044699; GO:1902578; GO:0051234; GO:0008150; GO:0051179 [GO:0006879]; GO:0046916; GO:0055072; GO:0006875; GO:0055076; GO:003000…																	151.07	32	4	6	248.16	32.57	5	11	51.46	19.43	2	3	119.25	28	3	4					197.16
P01130	Low-density lipoprotein receptor OS=Homo sapiens GN=LDLR PE=1 SV=1 - [LDLR_HUMAN]	32.56	1	21	21	144	protein binding; receptor activity; metal ion binding	vacuole; endosome; Golgi; membrane; cell surface	metabolic process; transport; regulation of biological process; response to stimulus	Pf00057; Pf00058; Pf06247; Pf07645	3949	[GO:0001523]; GO:0016101; GO:0006721; GO:0006720; GO:0044255; GO:0006629; GO:0044237; GO:0044763; GO:0044238; GO:0044710; GO:0071704; GO:0008152; GO:0009987; GO:0044699; GO:0008150 [GO:0001948]; GO:0005515; GO:0097367; GO:0005488; GO:0003674 [GO:0005041]; GO:0030228; GO:0038024; GO:0004872; GO:0003674 [GO:0005509]; GO:0046872; GO:0043169; GO:0043167; GO:0005488; GO:0003674 [GO:0005515]; GO:000548…	202.92	7.67	6	9	131.73	7.79	6	7	69.01	2.56	2	3	512.97	13.95	11	23	597.6	22.91	15	20	278.2	11.51	8	10	1129.98	27.21	18	35	605.48	18.14	10	19	136.71	4.3	3	3	164.33
P07225	Vitamin K-dependent protein S OS=Homo sapiens GN=PROS1 PE=1 SV=1 - [PROS_HUMAN]	32.54	1	19	19	117	enzyme regulator activity; metal ion binding; protein binding	membrane; extracellular; organelle lumen; cell surface	transport; metabolic process; coagulation; regulation of biological process; defense response; response to stimulus; cellular component movement	Pf00054; Pf00594; Pf02210; Pf06247; Pf07645; Pf12662; Pf12947	5627	[GO:0000139]; GO:0031090; GO:0044431; GO:0098588; GO:0016020; GO:0044422; GO:0044444; GO:0044446; GO:0005575; GO:0044424; GO:0044464 [GO:0002576]; GO:0006887; GO:0016192; GO:0032940; GO:0006810; GO:0044763; GO:0046903; GO:0051649; GO:0051234; GO:0009987; GO:0044699; GO:0044765; GO:0051179; GO:0008150; GO:1902578 [GO:0004866]; GO:0030414; GO:0061135; GO:0004857; GO:0061134; GO:0030234; GO:0003674 …	286.5	13.61	8	8	188.4	7.54	5	5	228.16	10.8	5	5	388.17	12.43	7	10	812.17	31.36	18	23	547.29	26.78	16	17	506.28	21.01	10	12	716.82	19.23	9	13	159.65	6.8	3	3	137.56
P09104	Gamma-enolase OS=Homo sapiens GN=ENO2 PE=1 SV=3 - [ENOG_HUMAN]	32.49	1	6	9	57	metal ion binding; catalytic activity; protein binding	cytoplasm; cytosol; membrane	metabolic process; response to stimulus	Pf00113; Pf03952	2026	[GO:0000015]; GO:0044445; GO:1902494; GO:0044444; GO:0043234; GO:0044424; GO:0032991; GO:0044464; GO:0005575 [GO:0000287]; GO:0046872; GO:0043169; GO:0043167; GO:0005488; GO:0003674 [GO:0001917]; GO:0097458; GO:0044464; GO:0005575 [GO:0004634]; GO:0016836; GO:0016835; GO:0016829; GO:0003824; GO:0003674 [GO:0005615]; GO:0044421; GO:0005575 [GO:0005622]; GO:0044464; GO:0005575 [GO:0005737]; GO:0044…		0				0				0				0				0			445	27.42	8	11		0				0				0
P48637	Glutathione synthetase OS=Homo sapiens GN=GSS PE=1 SV=1 - [GSHB_HUMAN]	32.49	1	10	10	31	nucleotide binding; metal ion binding; catalytic activity; protein binding	cytosol	metabolic process; response to stimulus	Pf03199; Pf03917	2937	[GO:0000166]; GO:0036094; GO:1901265; GO:0005488; GO:0097159; GO:1901363; GO:0003674 [GO:0000287]; GO:0046872; GO:0043169; GO:0043167; GO:0005488; GO:0003674 [GO:0004363]; GO:0016881; GO:0016879; GO:0016874; GO:0003824; GO:0003674 [GO:0005524]; GO:0032550; GO:0032559; GO:0035639; GO:0001883; GO:0032549; GO:0030554; GO:0032555; GO:0043168; GO:1901265; GO:0001882; GO:0017076; GO:0032553; GO:0043167…																	290.34	14.77	5	8	485.81	32.49	10	15						0			100.81	8.65	2	2	168.69
P01861	Ig gamma-4 chain C region OS=Homo sapiens GN=IGHG4 PE=1 SV=1 - [IGHG4_HUMAN]	32.42	1	2	8	157	protein binding	extracellular; membrane	response to stimulus; metabolic process; regulation of biological process; defense response	Pf07654; Pf08205	3503	[GO:0003823]; GO:0005488; GO:0003674 [GO:0005515]; GO:0005488; GO:0003674 [GO:0005576]; GO:0005575 [GO:0005615]; GO:0044421; GO:0005575 [GO:0006955]; GO:0002376; GO:0050896; GO:0008150 [GO:0006956]; GO:0002252; GO:0002253; GO:0006959; GO:0072376; GO:0002376; GO:0050778; GO:0006955; GO:0019538; GO:0044710; GO:0050896; GO:0008150; GO:0002684; GO:0048584; GO:0050776; GO:0043170; GO:0044238; GO:00081…		0				0				0				0				0				0			474.19	32.42	8	19		0				0
P31947	14-3-3 protein sigma OS=Homo sapiens GN=SFN PE=1 SV=1 - [1433S_HUMAN]	32.26	1	3	7	70	protein binding; enzyme regulator activity	extracellular; nucleus; cytoplasm; cytosol; membrane	regulation of biological process; cell organization and biogenesis; cell death; response to stimulus; cell differentiation; cell proliferation	Pf00244	2810	[GO:0000079]; GO:0051726; GO:0071900; GO:0050794; GO:0045859; GO:0050789; GO:0001932; GO:0043549; GO:0065007; GO:0031399; GO:0042325; GO:0051338; GO:0008150; GO:0032268; GO:0019220; GO:0050790; GO:0031323; GO:0051246; GO:0051174; GO:0019222; GO:0065009; GO:0060255; GO:0080090 [GO:0001836]; GO:0008637; GO:0007005; GO:0006996; GO:0009987; GO:0016043; GO:0008150; GO:0071840 [GO:0005515]; GO:0005488;…		0				0				0				0				0			217.74	21.77	5	11		0				0				0			166.09
Q00888	Pregnancy-specific beta-1-glycoprotein 4 OS=Homo sapiens GN=PSG4 PE=2 SV=3 - [PSG4_HUMAN]	32.22	1	6	9	21	protein binding	extracellular	defense response; response to stimulus	Pf00047; Pf07679; Pf07686	5672	[GO:0005515]; GO:0005488; GO:0003674 [GO:0005576]; GO:0005575 [GO:0006952]; GO:0006950; GO:0050896; GO:0008150 [GO:0007565]; GO:0044703; GO:0044706; GO:0022414; GO:0051704; GO:0032501; GO:0008150 [GO:0070062]; GO:0031988; GO:0065010; GO:0031982; GO:0043227; GO:0043230; GO:0043226; GO:0044421; GO:0005575						0			85.61	6.44	2	2					51.07	8.59	2	2	66.23	10.5	3	3
P24592	Insulin-like growth factor-binding protein 6 OS=Homo sapiens GN=IGFBP6 PE=1 SV=1 - [IBP6_HUMAN]	32.08	1	7	7	74	protein binding	extracellular; cytoplasm; Golgi	regulation of biological process; response to stimulus; metabolic process	Pf00086; Pf00219	3489	[GO:0001558]; GO:0040008; GO:0050794; GO:0051128; GO:0050789; GO:0065007; GO:0008150 [GO:0005520]; GO:0019838; GO:0005515; GO:0005488; GO:0003674 [GO:0005576]; GO:0005575 [GO:0005615]; GO:0044421; GO:0005575 [GO:0005737]; GO:0044424; GO:0044464; GO:0005575 [GO:0005794]; GO:0043231; GO:0044444; GO:0043227; GO:0043229; GO:0044424; GO:0043226; GO:0044464; GO:0005575 [GO:0007165]; GO:0050794; GO:0051…	253.02	12.92	3	7	228.9	9.58	2	7	206.67	15.83	3	4	219.87	27.92	4	8	125.23	15.83	3	4	106.62	27.92	4	5	234.14	19.58	4	7	304	31.67	5	8	66.01	22.5	3	3
O95965	Integrin beta-like protein 1 OS=Homo sapiens GN=ITGBL1 PE=2 SV=1 - [ITGBL_HUMAN]	31.78	1	13	13	49	receptor activity; protein binding	extracellular	regulation of biological process; response to stimulus		9358	[GO:0004872]; GO:0003674 [GO:0005102]; GO:0005515; GO:0005488; GO:0003674 [GO:0005515]; GO:0005488; GO:0003674 [GO:0005576]; GO:0005575 [GO:0007155]; GO:0022610; GO:0008150 [GO:0007160]; GO:0031589; GO:0007155; GO:0022610; GO:0008150 [GO:0007229]; GO:0007166; GO:0007165; GO:0050794; GO:0051716; GO:0050789; GO:0009987; GO:0050896; GO:0065007; GO:0008150 [GO:0008305]; GO:0043234; GO:0043235; GO:004…	76.8	6.88	2	2	112.82	6.28	2	2		0				0			335.43	25.3	11	13	375.28	28.54	12	16		0			151.77	19.23	6	6	182.65	21.46	7	7
P61626	Lysozyme C OS=Homo sapiens GN=LYZ PE=1 SV=1 - [LYSC_HUMAN]	31.76	1	3	3	5	catalytic activity; protein binding	extracellular	defense response; response to stimulus; metabolic process	Pf00062	4069	[GO:0001895]; GO:0001894; GO:0060249; GO:0042592; GO:0065008; GO:0065007; GO:0008150 [GO:0003796]; GO:0004553; GO:0016798; GO:0016787; GO:0003824; GO:0003674 [GO:0003824]; GO:0003674 [GO:0005576]; GO:0005575 [GO:0005615]; GO:0044421; GO:0005575 [GO:0006954]; GO:0006952; GO:0006950; GO:0050896; GO:0008150 [GO:0008152]; GO:0008150 [GO:0016787]; GO:0003824; GO:0003674 [GO:0016798]; GO:0016787; GO:00…																					196.78	31.76	3	5		0
P53634	Dipeptidyl peptidase 1 OS=Homo sapiens GN=CTSC PE=1 SV=2 - [CATC_HUMAN]	31.75	1	12	13	56	catalytic activity; protein binding; enzyme regulator activity	vacuole; endoplasmic reticulum; Golgi; membrane	response to stimulus; metabolic process; cell death; regulation of biological process	Pf00112; Pf03051; Pf08773	1075	[GO:0001913]; GO:0001909; GO:0002456; GO:0044699; GO:0001906; GO:0002443; GO:0002449; GO:0002460; GO:0008150; GO:0002252; GO:0002250; GO:0002376; GO:0006955; GO:0050896 [GO:0004197]; GO:0004175; GO:0008234; GO:0070011; GO:0008233; GO:0016787; GO:0003824; GO:0003674 [GO:0004252]; GO:0004175; GO:0008236; GO:0070011; GO:0017171; GO:0008233; GO:0016787; GO:0003824; GO:0003674 [GO:0005515]; GO:0005488…																	562.84	28.08	11	20	367.15	23.76	7	13		0				0			234.48	20.52	7	8	300.86
O00754	Lysosomal alpha-mannosidase OS=Homo sapiens GN=MAN2B1 PE=1 SV=3 - [MA2B1_HUMAN]	31.65	1	20	20	49	catalytic activity; metal ion binding	vacuole	metabolic process; response to stimulus	Pf01074; Pf07748; Pf09261	4125	[GO:0003824]; GO:0003674 [GO:0004553]; GO:0016798; GO:0016787; GO:0003824; GO:0003674 [GO:0004559]; GO:0015923; GO:0004553; GO:0016798; GO:0016787; GO:0003824; GO:0003674 [GO:0005537]; GO:0048029; GO:0030246; GO:0005488; GO:0003674 [GO:0005764]; GO:0000323; GO:0005773; GO:0043231; GO:0044444; GO:0043227; GO:0043229; GO:0044424; GO:0043226; GO:0044464; GO:0005575 [GO:0005975]; GO:0044238; GO:00717…																	524.01	22.75	13	16	763.54	23.34	15	22		0			137.04	2.47	2	3	128.81	3.76	3	4	171.57
Q9Y490	Talin-1 OS=Homo sapiens GN=TLN1 PE=1 SV=3 - [TLN1_HUMAN]	31.64	1	45	45	122	protein binding; structural molecule activity	extracellular; cytoplasm; cytosol; cytoskeleton; membrane; cell surface	transport; cellular component movement; regulation of biological process; cell organization and biogenesis; coagulation; response to stimulus; metabolic process	Pf00373; Pf01608; Pf02174; Pf08913; Pf09141; Pf09379	7094	[GO:0001726]; GO:0042995; GO:0044464; GO:0005575 [GO:0002576]; GO:0006887; GO:0016192; GO:0032940; GO:0006810; GO:0044763; GO:0046903; GO:0051649; GO:0051234; GO:0009987; GO:0044699; GO:0044765; GO:0051179; GO:0008150; GO:1902578 [GO:0003779]; GO:0008092; GO:0005515; GO:0005488; GO:0003674 [GO:0005158]; GO:0005102; GO:0032403; GO:0005515; GO:0005488; GO:0003674 [GO:0005178]; GO:0005102; GO:003240…	211.35	2.99	6	8	147.57	2.56	3	3	51.33	0.94	2	2		0			235.51	6.53	10	10	94.39	5.31	6	6	280.83	7.16	7	9	1613.09	23.77	31	41	270	7.32	10	10	1175.11
P10599	Thioredoxin OS=Homo sapiens GN=TXN PE=1 SV=3 - [THIO_HUMAN]	31.43	1	4	4	28	protein binding; catalytic activity; RNA binding	extracellular; nucleus; cytoplasm; mitochondrion; cytosol	regulation of biological process; metabolic process; transport; cellular component movement; response to stimulus; cell communication; cell proliferation; defense response; cellular homeostasis	Pf00085	7295	[GO:0000122]; GO:0006357; GO:0045892; GO:0006355; GO:0010629; GO:1903507; GO:2000113; GO:0010468; GO:1903506; GO:2000112; GO:0010605; GO:1902679; GO:0010558; GO:0031327; GO:0060255; GO:2001141; GO:0010556; GO:0031326; GO:0009892; GO:0051253; GO:0009890; GO:0031324; GO:0019222; GO:0051252; GO:0009889; GO:0031323; GO:0048519; GO:0045934; GO:0048523; GO:0050789; GO:0019219; GO:0050794; GO:0051172; G…	104.27	20.95	2	3	104.94	20.95	2	3		0				0			80.73	22.86	2	2	34.38	19.05	3	3	91.23	31.43	4	4	108.92	31.43	4	5					107.71
Q9BXJ0	Complement C1q tumor necrosis factor-related protein 5 OS=Homo sapiens GN=C1QTNF5 PE=1 SV=1 - [C1QT5_HUMAN]	31.28	1	5	5	50	protein binding	extracellular		Pf00386	114902	[GO:0005515]; GO:0005488; GO:0003674 [GO:0005576]; GO:0005575 [GO:0005581]; GO:0005575; GO:0043234; GO:0032991 [GO:0070062]; GO:0031988; GO:0065010; GO:0031982; GO:0043227; GO:0043230; GO:0043226; GO:0044421; GO:0005575					43.01	9.05	2	2		0			226.06	19.75	3	9	125.38	23.46	4	7	89.07	23.46	4	4	280.16	27.57	4	12	32.03	11.52	2	2					69.73
P01620	Ig kappa chain V-III region SIE OS=Homo sapiens PE=1 SV=1 - [KV302_HUMAN]	31.19	4	2	2	11	protein binding	extracellular; membrane	response to stimulus; metabolic process; regulation of biological process; defense response	Pf07679; Pf07686		[GO:0003823]; GO:0005488; GO:0003674 [GO:0005515]; GO:0005488; GO:0003674 [GO:0005576]; GO:0005575 [GO:0005886]; GO:0016020; GO:0044464; GO:0005575 [GO:0006955]; GO:0002376; GO:0050896; GO:0008150 [GO:0006956]; GO:0002252; GO:0002253; GO:0006959; GO:0072376; GO:0002376; GO:0050778; GO:0006955; GO:0019538; GO:0044710; GO:0050896; GO:0008150; GO:0002684; GO:0048584; GO:0050776; GO:0043170; GO:00442…														0				0				0			256.6	31.19	2	3	326.05	31.19	2	4					194.92
Q9H299	SH3 domain-binding glutamic acid-rich-like protein 3 OS=Homo sapiens GN=SH3BGRL3 PE=1 SV=1 - [SH3L3_HUMAN]	31.18	1	3	3	24	enzyme regulator activity; catalytic activity; protein binding	nucleus; cytoplasm	cell organization and biogenesis; regulation of biological process; cellular homeostasis; metabolic process	Pf00462; Pf04908	83442	[GO:0005100]; GO:0005099; GO:0005083; GO:0005096; GO:0030695; GO:0008047; GO:0060589; GO:0030234; GO:0003674 [GO:0005634]; GO:0043231; GO:0043227; GO:0043229; GO:0043226; GO:0044424; GO:0005575; GO:0044464 [GO:0005737]; GO:0044424; GO:0044464; GO:0005575 [GO:0009055]; GO:0003674 [GO:0015035]; GO:0015036; GO:0016667; GO:0016491; GO:0003824; GO:0003674 [GO:0030027]; GO:0042995; GO:0044464; GO:00055…		0				0								0			82.66	31.18	2	3	132.96	31.18	3	6	144.53	31.18	2	4		0				0			100.09
P63241	Eukaryotic translation initiation factor 5A-1 OS=Homo sapiens GN=EIF5A PE=1 SV=2 - [IF5A1_HUMAN]	31.17	1	4	4	16	RNA binding; protein binding	nucleus; cytoplasm; endoplasmic reticulum; membrane; cytosol	transport; metabolic process; cell death; regulation of biological process	Pf01287	1984	[GO:0003723]; GO:0003676; GO:0097159; GO:1901363; GO:0005488; GO:0003674 [GO:0003746]; GO:0008135; GO:0003723; GO:0003676; GO:0097159; GO:1901363; GO:0005488; GO:0003674 [GO:0005515]; GO:0005488; GO:0003674 [GO:0005634]; GO:0043231; GO:0043227; GO:0043229; GO:0043226; GO:0044424; GO:0005575; GO:0044464 [GO:0005642]; GO:0044425; GO:0044464; GO:0005575 [GO:0005643]; GO:0044428; GO:0046930; GO:00444…																		0				0			179.24	23.38	3	5		0			65.57	22.73	2	2	98.01
P30501	HLA class I histocompatibility antigen, Cw-2 alpha chain OS=Homo sapiens GN=HLA-C PE=1 SV=1 - [1C02_HUMAN]	31.15	1	3	7	26	protein binding; receptor activity; signal transducer activity	membrane; extracellular; endoplasmic reticulum; Golgi; cell surface	regulation of biological process; response to stimulus; defense response	Pf00129; Pf07654	3107	[GO:0000139]; GO:0031090; GO:0044431; GO:0098588; GO:0016020; GO:0044422; GO:0044444; GO:0044446; GO:0005575; GO:0044424; GO:0044464 [GO:0001916]; GO:0001912; GO:0001914; GO:0002711; GO:0001910; GO:0002705; GO:0031343; GO:0002709; GO:0002708; GO:0002824; GO:0002703; GO:0031341; GO:0002699; GO:0048518; GO:0002706; GO:0002822; GO:0002821; GO:0002697; GO:0050789; GO:0002684; GO:0002819; GO:0050778; …	209.11	16.39	4	5	180.11	16.39	4	5		0				0												0				0
P51688	N-sulphoglucosamine sulphohydrolase OS=Homo sapiens GN=SGSH PE=1 SV=1 - [SPHM_HUMAN]	31.08	1	11	11	30	catalytic activity; metal ion binding	vacuole; organelle lumen	metabolic process	Pf00884; Pf01663	6448	[GO:0003824]; GO:0003674 [GO:0005764]; GO:0000323; GO:0005773; GO:0043231; GO:0044444; GO:0043227; GO:0043229; GO:0044424; GO:0043226; GO:0044464; GO:0005575 [GO:0005975]; GO:0044238; GO:0071704; GO:0008152; GO:0008150 [GO:0006027]; GO:0006026; GO:0030203; GO:0006022; GO:0009057; GO:1901136; GO:1901565; GO:0043170; GO:1901135; GO:1901564; GO:1901575; GO:0071704; GO:0006807; GO:0009056; GO:0008152…																	655.64	31.08	11	17	541.97	18.53	7	13
Q76M96	Coiled-coil domain-containing protein 80 OS=Homo sapiens GN=CCDC80 PE=1 SV=1 - [CCD80_HUMAN]	31.05	1	25	25	121	protein binding	extracellular	regulation of biological process; cell organization and biogenesis		151887	[GO:0001968]; GO:0005515; GO:0005488; GO:0003674 [GO:0005539]; GO:0097367; GO:0005488; GO:0003674 [GO:0005576]; GO:0005575 [GO:0005578]; GO:0031012; GO:0044421; GO:0005575 [GO:0005604]; GO:0044420; GO:0044421; GO:0005575 [GO:0005614]; GO:0005578; GO:0031012; GO:0044421; GO:0005575 [GO:0008201]; GO:0005539; GO:0043168; GO:1901681; GO:0097367; GO:0043167; GO:0005488; GO:0003674 [GO:0010811]; GO:001…		0				0			245.49	3.47	3	5					636.54	18	15	25	379.86	4.74	4	11		0			111.53	2.53	2	4	453.63	14.74	10	14	1207.17
P11142	Heat shock cognate 71 kDa protein OS=Homo sapiens GN=HSPA8 PE=1 SV=1 - [HSP7C_HUMAN]	30.96	2	12	15	52	nucleotide binding; protein binding; catalytic activity; RNA binding	nucleus; spliceosomal complex; cytoplasm; cytosol; membrane; cell surface	cell organization and biogenesis; metabolic process; regulation of biological process; transport; response to stimulus; cell communication; cellular component movement	Pf00012; Pf02463; Pf06723	3312	[GO:0000166]; GO:0036094; GO:1901265; GO:0005488; GO:0097159; GO:1901363; GO:0003674 [GO:0000902]; GO:0032989; GO:0009653; GO:0016043; GO:0048869; GO:0032502; GO:0071840; GO:0044763; GO:0044767; GO:0008150; GO:0009987; GO:0044699 [GO:0000974]; GO:0043234; GO:0032991; GO:0005575 [GO:0005102]; GO:0005515; GO:0005488; GO:0003674 [GO:0005515]; GO:0005488; GO:0003674 [GO:0005524]; GO:0032550; GO:00325…						0				0				0			231.48	12.07	6	8	226.46	14.86	7	9	90.92	5.57	3	4	273.06	15.63	7	7	240.66	16.87	8	8	177.2
O75083	WD repeat-containing protein 1 OS=Homo sapiens GN=WDR1 PE=1 SV=4 - [WDR1_HUMAN]	30.86	1	12	12	36	protein binding	extracellular; cytoplasm; cytosol; cytoskeleton	transport; coagulation	Pf00400; Pf04762; Pf08662	9948	[GO:0002102]; GO:0043232; GO:0043234; GO:0044430; GO:0043228; GO:0043229; GO:0032991; GO:0044446; GO:0043226; GO:0044424; GO:0005575; GO:0044422; GO:0044464 [GO:0002576]; GO:0006887; GO:0016192; GO:0032940; GO:0006810; GO:0044763; GO:0046903; GO:0051649; GO:0051234; GO:0009987; GO:0044699; GO:0044765; GO:0051179; GO:0008150; GO:1902578 [GO:0003779]; GO:0008092; GO:0005515; GO:0005488; GO:0003674 …																	205.48	16.01	7	9	238.87	16.67	7	11		0			108.55	10.23	4	4	215.47	14.36	5	5	236.27
O14793	Growth/differentiation factor 8 OS=Homo sapiens GN=MSTN PE=1 SV=1 - [GDF8_HUMAN]	30.67	1	9	9	29	protein binding	extracellular; cytoplasm	regulation of biological process; response to stimulus	Pf00019; Pf00688	2660	[GO:0005102]; GO:0005515; GO:0005488; GO:0003674 [GO:0005125]; GO:0005102; GO:0005515; GO:0005488; GO:0003674 [GO:0005515]; GO:0005488; GO:0003674 [GO:0005576]; GO:0005575 [GO:0005615]; GO:0044421; GO:0005575 [GO:0005737]; GO:0044424; GO:0044464; GO:0005575 [GO:0007179]; GO:0007178; GO:0071560; GO:0007167; GO:0071363; GO:0071495; GO:0071559; GO:0007166; GO:0070848; GO:0071310; GO:0009719; GO:0007…		0											609.6	28.53	8	19									279.85	24.8	7	10
P45877	Peptidyl-prolyl cis-trans isomerase C OS=Homo sapiens GN=PPIC PE=1 SV=1 - [PPIC_HUMAN]	30.66	1	4	4	30	catalytic activity; protein binding	cytoplasm	metabolic process; regulation of biological process; response to stimulus	Pf00160	5480	[GO:0000413]; GO:0018208; GO:0018193; GO:0006464; GO:0036211; GO:0044267; GO:0019538; GO:0043412; GO:0044260; GO:0043170; GO:0044238; GO:0044237; GO:0071704; GO:0008152; GO:0009987; GO:0008150 [GO:0003755]; GO:0016859; GO:0016853; GO:0003824; GO:0003674 [GO:0005737]; GO:0044424; GO:0044464; GO:0005575 [GO:0006457]; GO:0044267; GO:0019538; GO:0044260; GO:0043170; GO:0044238; GO:0044237; GO:0071704…	112.34	9.91	2	3	169.34	9.91	2	3					111.79	10.85	2	3	143.17	9.91	2	4	137.34	9.91	2	4	111.4	22.17	2	3	106.66	9.91	2	3
Q9UKK9	ADP-sugar pyrophosphatase OS=Homo sapiens GN=NUDT5 PE=1 SV=1 - [NUDT5_HUMAN]	30.59	1	4	4	5	metal ion binding; RNA binding; catalytic activity	nucleus; cytosol	metabolic process	Pf00293	11164	[GO:0000287]; GO:0046872; GO:0043169; GO:0043167; GO:0005488; GO:0003674 [GO:0003723]; GO:0003676; GO:0097159; GO:1901363; GO:0005488; GO:0003674 [GO:0005622]; GO:0044464; GO:0005575 [GO:0005634]; GO:0043231; GO:0043227; GO:0043229; GO:0043226; GO:0044424; GO:0005575; GO:0044464 [GO:0005829]; GO:0044444; GO:0044424; GO:0044464; GO:0005575 [GO:0006139]; GO:0006725; GO:0034641; GO:0044238; GO:00464…																													166.54	12.79	2	3
P37837	Transaldolase OS=Homo sapiens GN=TALDO1 PE=1 SV=2 - [TALDO_HUMAN]	30.56	1	10	10	31	catalytic activity	nucleus; cytoplasm; cytosol	metabolic process	Pf00923	6888	[GO:0003824]; GO:0003674 [GO:0004801]; GO:0016744; GO:0016740; GO:0003824; GO:0003674 [GO:0005634]; GO:0043231; GO:0043227; GO:0043229; GO:0043226; GO:0044424; GO:0005575; GO:0044464 [GO:0005737]; GO:0044424; GO:0044464; GO:0005575 [GO:0005829]; GO:0044444; GO:0044424; GO:0044464; GO:0005575 [GO:0005975]; GO:0044238; GO:0071704; GO:0008152; GO:0008150 [GO:0005999]; GO:0005997; GO:0019322; GO:0019…	143.52	15.43	5	6	80.29	6.53	2	2					113.44	5.04	2	4	93.75	6.23	2	2		0			74.26	8.9	3	3	84.36	8.9	3	3	37.64	5.64	2	2
P27695	DNA-(apurinic or apyrimidinic site) lyase OS=Homo sapiens GN=APEX1 PE=1 SV=2 - [APEX1_HUMAN]	30.5	1	6	6	17	DNA binding; RNA binding; catalytic activity; protein binding; metal ion binding	nucleus; cytoplasm; mitochondrion; endoplasmic reticulum; ribosome	metabolic process; response to stimulus; regulation of biological process; cellular homeostasis	Pf03372	328	[GO:0000737]; GO:0006308; GO:0090305; GO:0006259; GO:0034655; GO:0044265; GO:0090304; GO:0044260; GO:0006139; GO:0019439; GO:0044270; GO:0046700; GO:1901361; GO:0009057; GO:0044248; GO:0043170; GO:0044237; GO:0006725; GO:0034641; GO:0044238; GO:0046483; GO:1901360; GO:1901575; GO:0009056; GO:0071704; GO:0008152; GO:0009987; GO:0006807; GO:0008150 [GO:0000738]; GO:0006308; GO:0090305; GO:0006259; …						0															97.45	22.96	4	5		0			61.81	11.64	2	2					176.8
Q8NHP8	Putative phospholipase B-like 2 OS=Homo sapiens GN=PLBD2 PE=1 SV=2 - [PLBL2_HUMAN]	30.39	1	14	14	74	catalytic activity	vacuole; organelle lumen	metabolic process	Pf04916	196463	[GO:0005764]; GO:0000323; GO:0005773; GO:0043231; GO:0044444; GO:0043227; GO:0043229; GO:0044424; GO:0043226; GO:0044464; GO:0005575 [GO:0006629]; GO:0044238; GO:0044710; GO:0071704; GO:0008152; GO:0044699; GO:0008150 [GO:0016042]; GO:0006629; GO:0044712; GO:1901575; GO:0044238; GO:0044710; GO:0071704; GO:0009056; GO:0008152; GO:0044699; GO:0008150 [GO:0016787]; GO:0003824; GO:0003674 [GO:0043202…																	983.48	22.58	11	30	718.29	22.75	11	26									191.3	8.66	5	10	120.19
Q9BRK3	Matrix-remodeling-associated protein 8 OS=Homo sapiens GN=MXRA8 PE=1 SV=1 - [MXRA8_HUMAN]	30.32	1	11	11	71	protein binding	cell surface; membrane		Pf07686	54587	[GO:0003674] [GO:0005515]; GO:0005488; GO:0003674 [GO:0009986]; GO:0044464; GO:0005575 [GO:0016020]; GO:0005575 [GO:0016021]; GO:0044425; GO:0005575 [GO:0060857]; GO:0021782; GO:0060856; GO:0048468; GO:0048856; GO:0048869; GO:0032502; GO:0044763; GO:0044767; GO:0008150; GO:0009987; GO:0044699 [GO:0070062]; GO:0031988; GO:0065010; GO:0031982; GO:0043227; GO:0043230; GO:0043226; GO:0044421; GO:0005…	43.77	4.75	2	2		0							197.66	7.24	3	6	324.2	18.33	8	10	309.42	30.09	10	13	465.48	23.76	9	15	169.83	11.76	5	5		0			284.81
P60981	Destrin OS=Homo sapiens GN=DSTN PE=1 SV=3 - [DEST_HUMAN]	30.3	1	4	5	21	protein binding	cytoplasm; cytoskeleton	cellular component movement; cell organization and biogenesis; regulation of biological process	Pf00241	11034	[GO:0000910]; GO:0022402; GO:0044763; GO:0009987; GO:0044699; GO:0008150 [GO:0003779]; GO:0008092; GO:0005515; GO:0005488; GO:0003674 [GO:0005622]; GO:0044464; GO:0005575 [GO:0005737]; GO:0044424; GO:0044464; GO:0005575 [GO:0006928]; GO:0044763; GO:0009987; GO:0044699; GO:0008150 [GO:0008154]; GO:0007015; GO:0071822; GO:0043933; GO:0016043; GO:0071840; GO:0008150 [GO:0015629]; GO:0005856; GO:0043…	96.25	15.76	3	3	82.16	15.76	3	5						0				0			68.1	17.58	3	3	80.03	25.45	4	4		0			39.54	13.33	2	2
P00492	Hypoxanthine-guanine phosphoribosyltransferase OS=Homo sapiens GN=HPRT1 PE=1 SV=2 - [HPRT_HUMAN]	30.28	1	4	4	7	nucleotide binding; metal ion binding; catalytic activity; protein binding	cytoplasm; cytosol	response to stimulus; metabolic process; cell differentiation; regulation of biological process; cell proliferation; cell organization and biogenesis	Pf00156	3251	[GO:0000166]; GO:0036094; GO:1901265; GO:0005488; GO:0097159; GO:1901363; GO:0003674 [GO:0000287]; GO:0046872; GO:0043169; GO:0043167; GO:0005488; GO:0003674 [GO:0001975]; GO:0014075; GO:0010243; GO:0009719; GO:0010033; GO:1901698; GO:0050896; GO:0042221; GO:0008150 [GO:0004422]; GO:0016763; GO:0016757; GO:0016740; GO:0003824; GO:0003674 [GO:0005515]; GO:0005488; GO:0003674 [GO:0005737]; GO:00444…						0												0			115.87	16.51	3	3						0							139.07
P00505	Aspartate aminotransferase, mitochondrial OS=Homo sapiens GN=GOT2 PE=1 SV=3 - [AATM_HUMAN]	30.23	1	10	10	49	catalytic activity; RNA binding	mitochondrion; membrane; organelle lumen	metabolic process; transport; response to stimulus	Pf00155	2806	[GO:0003824]; GO:0003674 [GO:0004069]; GO:0008483; GO:0016769; GO:0016740; GO:0003824; GO:0003674 [GO:0005739]; GO:0043231; GO:0044444; GO:0043227; GO:0043229; GO:0044424; GO:0043226; GO:0044464; GO:0005575 [GO:0005743]; GO:0019866; GO:0031966; GO:0031090; GO:0044424; GO:0044429; GO:0016020; GO:0044422; GO:0044464; GO:0044444; GO:0044446; GO:0005575 [GO:0005759]; GO:0044429; GO:0070013; GO:004444…	135.15	6.05	2	3	93.27	4.65	2	3					119.97	6.05	2	2	217.83	17.44	6	6	440.53	28.37	9	12	133.08	12.09	3	3	277.94	20.93	6	7		0			210.18
P05155	Plasma protease C1 inhibitor OS=Homo sapiens GN=SERPING1 PE=1 SV=2 - [IC1_HUMAN]	30.2	1	16	16	267	enzyme regulator activity; protein binding	extracellular; organelle lumen	regulation of biological process; transport; metabolic process; response to stimulus; coagulation; defense response	Pf00079	710	[GO:0001869]; GO:0001868; GO:0045824; GO:0045916; GO:0030449; GO:0045088; GO:0031348; GO:0050777; GO:0002698; GO:0002921; GO:0010955; GO:2000258; GO:0002673; GO:0002697; GO:0002920; GO:0070613; GO:2000257; GO:0031347; GO:0050776; GO:0048585; GO:0002683; GO:1903318; GO:0051248; GO:0050727; GO:0002682; GO:1903317; GO:0048583; GO:0051246; GO:0080134; GO:0048519; GO:0010629; GO:0010605; GO:0032101; G…	470.07	9.6	4	14	834.24	15.8	7	22	981.51	19.8	9	26	549.59	11.6	5	17	1500.21	28.2	13	45	858.43	21.4	11	24	818.55	27.2	10	24	734.51	23	9	18	307.76	18.8	8	12	356.79
P02794	Ferritin heavy chain OS=Homo sapiens GN=FTH1 PE=1 SV=2 - [FRIH_HUMAN]	30.05	1	4	4	18	catalytic activity; metal ion binding; protein binding	nucleus; mitochondrion; cytosol	transport; cellular homeostasis; response to stimulus; regulation of biological process; metabolic process; cell organization and biogenesis	Pf00210	2495	[GO:0004322]; GO:0016724; GO:0016722; GO:0016491; GO:0003824; GO:0003674 [GO:0005506]; GO:0046914; GO:0046872; GO:0043169; GO:0043167; GO:0005488; GO:0003674 [GO:0005515]; GO:0005488; GO:0003674 [GO:0005634]; GO:0043231; GO:0043227; GO:0043229; GO:0043226; GO:0044424; GO:0005575; GO:0044464 [GO:0005739]; GO:0043231; GO:0044444; GO:0043227; GO:0043229; GO:0044424; GO:0043226; GO:0044464; GO:000557…																	82.63	16.94	3	4	117.38	16.94	3	5						0			45.76	13.11	2	2	120.57
P08238	Heat shock protein HSP 90-beta OS=Homo sapiens GN=HSP90AB1 PE=1 SV=4 - [HS90B_HUMAN]	29.97	2	10	20	99	nucleotide binding; RNA binding; protein binding; enzyme regulator activity	cytoplasm; mitochondrion; cytosol; cell surface; membrane	metabolic process; response to stimulus; cellular component movement; regulation of biological process; defense response; cell organization and biogenesis	Pf00183; Pf02518	3326	[GO:0000166]; GO:0036094; GO:1901265; GO:0005488; GO:0097159; GO:1901363; GO:0003674 [GO:0001890]; GO:0044702; GO:0044767; GO:0048513; GO:0048608; GO:0022414; GO:0044699; GO:0032502; GO:0048856; GO:0003006; GO:0008150 [GO:0002134]; GO:0032551; GO:0032557; GO:0043168; GO:0001884; GO:0032549; GO:0019103; GO:0032553; GO:0043167; GO:0001882; GO:0000166; GO:0097367; GO:0005488; GO:0036094; GO:0097159;…	383.15	11.88	7	10	291.21	9.53	6	8		0			70.48	3.45	2	2	336.49	13.95	8	11	264.66	8.56	5	7	112.11	3.59	2	2	608.22	18.92	10	13	487.96	17.82	10	13	623.07
P08246	Neutrophil elastase OS=Homo sapiens GN=ELANE PE=1 SV=1 - [ELNE_HUMAN]	29.96	1	5	5	5	protein binding; catalytic activity	extracellular; cytoplasm; cell surface	regulation of biological process; response to stimulus; defense response; metabolic process; cellular homeostasis; transport; cell organization and biogenesis; cellular component movement	Pf00089; Pf09342	1991	[GO:0000122]; GO:0006357; GO:0045892; GO:0006355; GO:0010629; GO:1903507; GO:2000113; GO:0010468; GO:1903506; GO:2000112; GO:0010605; GO:1902679; GO:0010558; GO:0031327; GO:0060255; GO:2001141; GO:0010556; GO:0031326; GO:0009892; GO:0051253; GO:0009890; GO:0031324; GO:0019222; GO:0051252; GO:0009889; GO:0031323; GO:0048519; GO:0045934; GO:0048523; GO:0050789; GO:0019219; GO:0050794; GO:0051172; G…																					171.31	29.96	5	5
Q16706	Alpha-mannosidase 2 OS=Homo sapiens GN=MAN2A1 PE=1 SV=2 - [MA2A1_HUMAN]	29.81	1	25	25	70	catalytic activity; metal ion binding	membrane; Golgi	metabolic process; cell organization and biogenesis; regulation of biological process	Pf01074; Pf07748; Pf09261	4124	[GO:0000139]; GO:0031090; GO:0044431; GO:0098588; GO:0016020; GO:0044422; GO:0044444; GO:0044446; GO:0005575; GO:0044424; GO:0044464 [GO:0001701]; GO:0043009; GO:0009792; GO:0009790; GO:0044767; GO:0048856; GO:0032502; GO:0044699; GO:0008150 [GO:0001889]; GO:0044767; GO:0048513; GO:0048732; GO:0032502; GO:0044699; GO:0048856; GO:0008150 [GO:0003824]; GO:0003674 [GO:0004553]; GO:0016798; GO:001678…	73.95	2.01	2	2	422.46	10.14	9	12	210.71	8.04	7	7	66.33	2.01	2	2	218.9	8.65	6	6	89.2	2.88	2	2	738.26	17.83	13	16	557.87	14.51	10	13	102.49	3.15	2	2	134.27
P56537	Eukaryotic translation initiation factor 6 OS=Homo sapiens GN=EIF6 PE=1 SV=1 - [IF6_HUMAN]	29.8	1	4	4	12	RNA binding; protein binding	nucleus; cytoplasm	transport; metabolic process; cell organization and biogenesis	Pf01912	3692	[GO:0000054]; GO:0033753; GO:0071428; GO:0051649; GO:0051656; GO:0071426; GO:0051234; GO:0051168; GO:1902582; GO:0051179; GO:0006913; GO:0044765; GO:0046907; GO:0008150; GO:0016482; GO:0051169; GO:0006810; GO:0044699; GO:1902578 [GO:0003743]; GO:0008135; GO:0003723; GO:0003676; GO:0097159; GO:1901363; GO:0005488; GO:0003674 [GO:0005515]; GO:0005488; GO:0003674 [GO:0005634]; GO:0043231; GO:0043227…						0																0			77.22	24.08	3	4	73.48	19.59	3	3		0
P38571	Lysosomal acid lipase/cholesteryl ester hydrolase OS=Homo sapiens GN=LIPA PE=1 SV=2 - [LICH_HUMAN]	29.57	1	6	6	27	catalytic activity	vacuole	cell organization and biogenesis; metabolic process; defense response; response to stimulus; cell proliferation	Pf00561; Pf04083; Pf12697	3988	[GO:0000902]; GO:0032989; GO:0009653; GO:0016043; GO:0048869; GO:0032502; GO:0071840; GO:0044763; GO:0044767; GO:0008150; GO:0009987; GO:0044699 [GO:0001816]; GO:0044707; GO:0032501; GO:0044699; GO:0008150 [GO:0004771]; GO:0052689; GO:0016788; GO:0016787; GO:0003824; GO:0003674 [GO:0005764]; GO:0000323; GO:0005773; GO:0043231; GO:0044444; GO:0043227; GO:0043229; GO:0044424; GO:0043226; GO:0044464…																	263.85	24.56	5	9	147.94	20.55	4	6		0				0			162.72	15.54	3	5	219.16
P33908	Mannosyl-oligosaccharide 1,2-alpha-mannosidase IA OS=Homo sapiens GN=MAN1A1 PE=1 SV=3 - [MA1A1_HUMAN]	29.56	1	16	16	87	catalytic activity; metal ion binding	membrane; endoplasmic reticulum; Golgi	metabolic process	Pf01532	4121	[GO:0000139]; GO:0031090; GO:0044431; GO:0098588; GO:0016020; GO:0044422; GO:0044444; GO:0044446; GO:0005575; GO:0044424; GO:0044464 [GO:0004571]; GO:0015924; GO:0004559; GO:0015923; GO:0004553; GO:0016798; GO:0016787; GO:0003824; GO:0003674 [GO:0005509]; GO:0046872; GO:0043169; GO:0043167; GO:0005488; GO:0003674 [GO:0005783]; GO:0043231; GO:0044444; GO:0043227; GO:0043229; GO:0044424; GO:0043226…	45.47	2.76	2	2	153.23	4.59	3	3					290.66	10.26	5	9	417.09	17.61	8	15	159	11.03	4	4	870.9	20.67	11	23	389.13	19.6	9	13	89.99	4.59	2	3	50.65
O75369	Filamin-B OS=Homo sapiens GN=FLNB PE=1 SV=2 - [FLNB_HUMAN]	29.55	1	47	57	206	protein binding; RNA binding	cytoplasm; cytosol; cytoskeleton; membrane	cell organization and biogenesis; regulation of biological process; response to stimulus; development; cell differentiation	Pf00307; Pf00630	2317	[GO:0001725]; GO:0032432; GO:0042641; GO:0044430; GO:0044446; GO:0044422; GO:0044424; GO:0005575; GO:0044464 [GO:0003779]; GO:0008092; GO:0005515; GO:0005488; GO:0003674 [GO:0005515]; GO:0005488; GO:0003674 [GO:0005737]; GO:0044424; GO:0044464; GO:0005575 [GO:0005829]; GO:0044444; GO:0044424; GO:0044464; GO:0005575 [GO:0005856]; GO:0043232; GO:0043228; GO:0043229; GO:0043226; GO:0044424; GO:00055…	198.01	3.31	8	9	165.08	2.54	4	4	244.49	3	6	7		0			790.03	15.8	31	35	672.76	14.68	27	32		0			959.16	12.57	24	30	913.27	17.1	32	39	732.73
P27105	Erythrocyte band 7 integral membrane protein OS=Homo sapiens GN=STOM PE=1 SV=3 - [STOM_HUMAN]	29.51	1	7	7	22	protein binding	cytoplasm; cytoskeleton; membrane	cell organization and biogenesis	Pf01145	2040	[GO:0005615]; GO:0044421; GO:0005575 [GO:0005737]; GO:0044424; GO:0044464; GO:0005575 [GO:0005856]; GO:0043232; GO:0043228; GO:0043229; GO:0043226; GO:0044424; GO:0005575; GO:0044464 [GO:0005886]; GO:0016020; GO:0044464; GO:0005575 [GO:0005887]; GO:0016021; GO:0044459; GO:0044425; GO:0044464; GO:0005575 [GO:0016020]; GO:0005575 [GO:0016023]; GO:0031410; GO:0031988; GO:0043231; GO:0031982; GO:0043…	47.91	8.33	2	2	52.47	8.33	2	2										0			137.32	25.35	6	7	54.02	7.99	2	2		0				0			160.03
P52565	Rho GDP-dissociation inhibitor 1 OS=Homo sapiens GN=ARHGDIA PE=1 SV=3 - [GDIR1_HUMAN]	29.41	1	6	6	91	enzyme regulator activity; protein binding	cytoplasm; cytosol; cytoskeleton	cellular component movement; regulation of biological process; response to stimulus	Pf02115	396	[GO:0001772]; GO:0044459; GO:0044425; GO:0044464; GO:0005575 [GO:0005094]; GO:0005092; GO:0005083; GO:0030695; GO:0060589; GO:0030234; GO:0003674 [GO:0005096]; GO:0008047; GO:0030695; GO:0030234; GO:0060589; GO:0003674 [GO:0005515]; GO:0005488; GO:0003674 [GO:0005737]; GO:0044424; GO:0044464; GO:0005575 [GO:0005829]; GO:0044444; GO:0044424; GO:0044464; GO:0005575 [GO:0005856]; GO:0043232; GO:0043…	246.52	25.49	5	13	275.66	24.02	4	12	76	10.78	2	3	282.91	24.02	4	9	139.08	22.06	3	5	178.92	24.51	4	7	235.41	25.49	5	8	256.07	25.98	5	9	171.94	22.06	4	5	193.84
Q14766	Latent-transforming growth factor beta-binding protein 1 OS=Homo sapiens GN=LTBP1 PE=1 SV=4 - [LTBP1_HUMAN]	29.4	1	39	39	208	catalytic activity; receptor activity; signal transducer activity; metal ion binding; protein binding	extracellular; cell surface; membrane	regulation of biological process; response to stimulus; cell organization and biogenesis	Pf00683; Pf06247; Pf07645; Pf12662	4052	[GO:0005024]; GO:0004675; GO:0004674; GO:0019199; GO:0004672; GO:0004888; GO:0016301; GO:0016773; GO:0038023; GO:0016772; GO:0004871; GO:0004872; GO:0016740; GO:0060089; GO:0003674; GO:0003824 [GO:0005509]; GO:0046872; GO:0043169; GO:0043167; GO:0005488; GO:0003674 [GO:0005515]; GO:0005488; GO:0003674 [GO:0005576]; GO:0005575 [GO:0005578]; GO:0031012; GO:0044421; GO:0005575 [GO:0007178]; GO:00071…	593.25	8.6	11	16	714.09	13.89	13	18	285.98	7.21	7	9	519.96	7.79	10	13	437.17	12.49	13	18	569.24	16.1	18	23	864.37	23.13	28	33	1022.12	21.32	26	36	242.57	6.33	8	9	324.84
P15311	Ezrin OS=Homo sapiens GN=EZR PE=1 SV=4 - [EZRI_HUMAN]	29.35	1	9	16	85	protein binding; RNA binding	cytoplasm; cytosol; cytoskeleton; membrane	cell organization and biogenesis; cellular component movement; regulation of biological process; cell differentiation; metabolic process; transport	Pf00373; Pf00769; Pf09379; Pf09380	7430	[GO:0001726]; GO:0042995; GO:0044464; GO:0005575 [GO:0001931]; GO:0042995; GO:0044464; GO:0005575 [GO:0003779]; GO:0008092; GO:0005515; GO:0005488; GO:0003674 [GO:0005515]; GO:0005488; GO:0003674 [GO:0005615]; GO:0044421; GO:0005575 [GO:0005622]; GO:0044464; GO:0005575 [GO:0005730]; GO:0043232; GO:0044428; GO:0043228; GO:0043229; GO:0044446; GO:0043226; GO:0044424; GO:0044422; GO:0005575; GO:0044…		0				0				0							370.03	18.94	10	16	444.56	18.09	11	18		0			285.65	14.16	7	9	381.03	22.87	11	14
P00751	Complement factor B OS=Homo sapiens GN=CFB PE=1 SV=2 - [CFAB_HUMAN]	29.32	1	20	20	93	protein binding; catalytic activity	extracellular; membrane	metabolic process; regulation of biological process; response to stimulus; defense response	Pf00084; Pf00089; Pf00092	629	[GO:0001848]; GO:0005515; GO:0005488; GO:0003674 [GO:0002376]; GO:0008150 [GO:0003824]; GO:0003674 [GO:0004252]; GO:0004175; GO:0008236; GO:0070011; GO:0017171; GO:0008233; GO:0016787; GO:0003824; GO:0003674 [GO:0005515]; GO:0005488; GO:0003674 [GO:0005576]; GO:0005575 [GO:0005615]; GO:0044421; GO:0005575 [GO:0005886]; GO:0016020; GO:0044464; GO:0005575 [GO:0006508]; GO:0019538; GO:0043170; GO:00…		0			384.12	7.46	5	11	401.44	13.61	7	13	106.05	5.37	3	4	583.55	25.79	17	22	308.55	15.97	9	12	88.62	8.51	4	4	58.42	6.68	3	3
P07437	Tubulin beta chain OS=Homo sapiens GN=TUBB PE=1 SV=2 - [TBB5_HUMAN]	29.28	1	8	8	15	nucleotide binding; catalytic activity; structural molecule activity; protein binding	nucleus; cytoplasm; cytosol; cytoskeleton; membrane	metabolic process; cellular component movement; cell organization and biogenesis; cell differentiation; transport; defense response; response to stimulus; cell division	Pf00091; Pf03953; Pf10644	203068	[GO:0000086]; GO:0044772; GO:0044839; GO:0044770; GO:1903047; GO:0022402; GO:0044763; GO:0009987; GO:0044699; GO:0008150 [GO:0000166]; GO:0036094; GO:1901265; GO:0005488; GO:0097159; GO:1901363; GO:0003674 [GO:0000278]; GO:0007049; GO:0044763; GO:0009987; GO:0044699; GO:0008150 [GO:0003924]; GO:0017111; GO:0016462; GO:0016818; GO:0016817; GO:0016787; GO:0003824; GO:0003674 [GO:0005198]; GO:000367…																													271.46	22.97	6	8	300.51	18.02	5	5	119.41
P08727	Keratin, type I cytoskeletal 19 OS=Homo sapiens GN=KRT19 PE=1 SV=4 - [K1C19_HUMAN]	29.25	1	5	13	83	structural molecule activity; protein binding	membrane	response to stimulus; cell organization and biogenesis; cell differentiation	Pf00038	3880	[GO:0005198]; GO:0003674 [GO:0005200]; GO:0005198; GO:0003674 [GO:0005515]; GO:0005488; GO:0003674 [GO:0005882]; GO:0043234; GO:0044430; GO:0032991; GO:0044446; GO:0005575; GO:0044422; GO:0044424; GO:0044464 [GO:0008307]; GO:0005198; GO:0003674 [GO:0016010]; GO:0043234; GO:0044459; GO:0032991; GO:0044425; GO:0044464; GO:0005575 [GO:0016032]; GO:0044403; GO:0044764; GO:0044419; GO:0009987; GO:0051…						0												0			671.69	29.25	13	24		0				0				0
Q9Y6C2	EMILIN-1 OS=Homo sapiens GN=EMILIN1 PE=1 SV=2 - [EMIL1_HUMAN]	29.23	1	25	25	105	protein binding; structural molecule activity	extracellular	regulation of biological process; cell organization and biogenesis	Pf00386; Pf07546	11117	[GO:0005515]; GO:0005488; GO:0003674 [GO:0005576]; GO:0005575 [GO:0005578]; GO:0031012; GO:0044421; GO:0005575 [GO:0005581]; GO:0005575; GO:0043234; GO:0032991 [GO:0007155]; GO:0022610; GO:0008150 [GO:0010811]; GO:0010810; GO:0045785; GO:0030155; GO:0048522; GO:0050794; GO:0048518; GO:0050789; GO:0065007; GO:0008150 [GO:0030023]; GO:0005201; GO:0097493; GO:0005198; GO:0003674 [GO:0030198]; GO:004…																	478.38	18.7	14	16	288.92	13.68	10	10	921.64	25.2	20	24	323.86	10.53	8	10	93.56	7.09	5	5	247.02
P62805	Histone H4 OS=Homo sapiens GN=HIST1H4A PE=1 SV=2 - [H4_HUMAN]	29.13	1	3	3	7	DNA binding; protein binding; catalytic activity; RNA binding	chromosome; extracellular; nucleus; cytoskeleton; membrane	cell organization and biogenesis; metabolic process; regulation of biological process; response to stimulus	Pf00125	8359	[GO:0000228]; GO:0005694; GO:0044428; GO:0043232; GO:0044446; GO:0043228; GO:0043229; GO:0044422; GO:0044424; GO:0043226; GO:0005575; GO:0044464 [GO:0000278]; GO:0007049; GO:0044763; GO:0009987; GO:0044699; GO:0008150 [GO:0000723]; GO:0006259; GO:0032200; GO:0044710; GO:0060249; GO:1902589; GO:0044260; GO:0090304; GO:0051276; GO:0008152; GO:0044699; GO:0042592; GO:0006996; GO:0044763; GO:0043170;…																	88.07	29.13	3	3	67.88	17.48	2	2													58.33
P22626	Heterogeneous nuclear ribonucleoproteins A2/B1 OS=Homo sapiens GN=HNRNPA2B1 PE=1 SV=2 - [ROA2_HUMAN]	28.9	1	10	10	29	nucleotide binding; RNA binding; protein binding; DNA binding	nucleus; spliceosomal complex; cytoplasm; membrane	metabolic process; regulation of biological process; transport	Pf00076	3181	[GO:0000166]; GO:0036094; GO:1901265; GO:0005488; GO:0097159; GO:1901363; GO:0003674 [GO:0000398]; GO:0000377; GO:0006397; GO:0000375; GO:0006396; GO:0016071; GO:0008380; GO:0016070; GO:0044260; GO:0090304; GO:0043170; GO:0044237; GO:0006139; GO:0071704; GO:0008152; GO:0009987; GO:0006725; GO:0034641; GO:0044238; GO:0046483; GO:1901360; GO:0008150; GO:0006807 [GO:0003676]; GO:0097159; GO:1901363;…		0			89.13	9.07	3	4						0							68.89	10.2	2	2	167.25	15.58	5	5	246.14	20.11	5	6		0
Q16658	Fascin OS=Homo sapiens GN=FSCN1 PE=1 SV=3 - [FSCN1_HUMAN]	28.8	1	11	11	35	protein binding; RNA binding	cytoplasm; cytosol; cytoskeleton	cell proliferation; cellular component movement; cell organization and biogenesis	Pf06268	6624	[GO:0001725]; GO:0032432; GO:0042641; GO:0044430; GO:0044446; GO:0044422; GO:0044424; GO:0005575; GO:0044464 [GO:0003779]; GO:0008092; GO:0005515; GO:0005488; GO:0003674 [GO:0005515]; GO:0005488; GO:0003674 [GO:0005737]; GO:0044424; GO:0044464; GO:0005575 [GO:0005829]; GO:0044444; GO:0044424; GO:0044464; GO:0005575 [GO:0005856]; GO:0043232; GO:0043228; GO:0043229; GO:0043226; GO:0044424; GO:00055…	54.27	5.07	2	2													80.35	12.37	5	5	161.5	17.24	6	6		0			40.19	7.3	2	2	156.37	15.42	5	5	374.69
P28070	Proteasome subunit beta type-4 OS=Homo sapiens GN=PSMB4 PE=1 SV=4 - [PSB4_HUMAN]	28.79	1	5	5	36	catalytic activity	proteasome; nucleus; cytoplasm; cytosol	metabolic process; regulation of biological process; cell death; response to stimulus	Pf00227	5692	[GO:0000075]; GO:0022402; GO:0044763; GO:0009987; GO:0044699; GO:0008150 [GO:0000082]; GO:0044772; GO:0044843; GO:0044770; GO:1903047; GO:0022402; GO:0044763; GO:0009987; GO:0044699; GO:0008150 [GO:0000084]; GO:0051320; GO:0022403; GO:0044848; GO:0008150 [GO:0000209]; GO:0016567; GO:0032446; GO:0070647; GO:0006464; GO:0036211; GO:0044267; GO:0019538; GO:0043412; GO:0044260; GO:0043170; GO:0044238…	97.87	9.47	2	3	166.54	9.47	2	5		0				0			38.96	7.2	2	2	84.51	15.53	3	3	129.77	15.53	3	4	142.16	19.7	3	3	83.26	12.88	3	4	231.24
P30740	Leukocyte elastase inhibitor OS=Homo sapiens GN=SERPINB1 PE=1 SV=1 - [ILEU_HUMAN]	28.76	1	9	10	34	enzyme regulator activity	cytoplasm; membrane	regulation of biological process	Pf00079	1992	[GO:0004867]; GO:0004866; GO:0030414; GO:0061135; GO:0004857; GO:0061134; GO:0030234; GO:0003674 [GO:0005615]; GO:0044421; GO:0005575 [GO:0005737]; GO:0044424; GO:0044464; GO:0005575 [GO:0010466]; GO:0045861; GO:0051346; GO:0052547; GO:0010955; GO:0030162; GO:0032269; GO:0043086; GO:0051336; GO:0070613; GO:1903318; GO:0051246; GO:0031324; GO:0032268; GO:0051248; GO:0009892; GO:0044092; GO:0050790…		0			63.96	7.92	3	3									198.05	17.15	6	7	189.89	16.62	6	7	114.72	10.82	4	4	135.1	9.23	3	4		0			135.66
Q9BRF8	Calcineurin-like phosphoesterase domain-containing protein 1 OS=Homo sapiens GN=CPPED1 PE=1 SV=3 - [CPPED_HUMAN]	28.66	1	6	6	32	catalytic activity; metal ion binding	cytoplasm	metabolic process	Pf00149	55313	[GO:0004721]; GO:0016791; GO:0042578; GO:0016788; GO:0016787; GO:0003824; GO:0003674 [GO:0005737]; GO:0044424; GO:0044464; GO:0005575 [GO:0008152]; GO:0008150 [GO:0016311]; GO:0006796; GO:0006793; GO:0044237; GO:0008152; GO:0009987; GO:0008150 [GO:0016787]; GO:0003824; GO:0003674 [GO:0016788]; GO:0016787; GO:0003824; GO:0003674 [GO:0046872]; GO:0043169; GO:0043167; GO:0005488; GO:0003674 [GO:0070…	45.95	6.69	2	2	65.22	9.24	3	3										0			225.88	28.66	6	8	147.88	14.65	3	4	133.5	18.79	4	5					204.77
Q15323	Keratin, type I cuticular Ha1 OS=Homo sapiens GN=KRT31 PE=2 SV=3 - [K1H1_HUMAN]	28.61	1	1	12	48	structural molecule activity			Pf00038; Pf04156; Pf12128	3881	[GO:0005198]; GO:0003674 [GO:0005200]; GO:0005198; GO:0003674 [GO:0005615]; GO:0044421; GO:0005575 [GO:0005882]; GO:0043234; GO:0044430; GO:0032991; GO:0044446; GO:0005575; GO:0044422; GO:0044424; GO:0044464 [GO:0008544]; GO:0009888; GO:0060429; GO:0048856; GO:0032502; GO:0008150										0							843.66	28.61	12	25		0				0				0				0
P61160	Actin-related protein 2 OS=Homo sapiens GN=ACTR2 PE=1 SV=1 - [ARP2_HUMAN]	28.43	1	9	9	31	nucleotide binding; protein binding	cytoplasm; cytosol; cytoskeleton; membrane	cellular component movement; cell division; transport; cell organization and biogenesis; regulation of biological process; response to stimulus; defense response	Pf00022	10097	[GO:0000166]; GO:0036094; GO:1901265; GO:0005488; GO:0097159; GO:1901363; GO:0003674 [GO:0003779]; GO:0008092; GO:0005515; GO:0005488; GO:0003674 [GO:0005524]; GO:0032550; GO:0032559; GO:0035639; GO:0001883; GO:0032549; GO:0030554; GO:0032555; GO:0043168; GO:1901265; GO:0001882; GO:0017076; GO:0032553; GO:0043167; GO:0097159; GO:1901363; GO:0036094; GO:0097367; GO:0000166; GO:0005488; GO:0003674 …	80.09	6.09	2	3	114.3	7.87	3	4									67.01	9.9	3	3	181.09	9.9	3	4	140.7	10.91	3	3	176.41	14.47	4	4					151.61
P17931	Galectin-3 OS=Homo sapiens GN=LGALS3 PE=1 SV=5 - [LEG3_HUMAN]	28.4	1	6	6	42	protein binding; RNA binding	extracellular; nucleus; spliceosomal complex; cytoplasm; membrane	cellular component movement; response to stimulus; metabolic process; cell differentiation; cell organization and biogenesis; regulation of biological process; defense response	Pf00337	3958	[GO:0001501]; GO:0048731; GO:0048856; GO:0032502; GO:0008150 [GO:0001772]; GO:0044459; GO:0044425; GO:0044464; GO:0005575 [GO:0002376]; GO:0008150 [GO:0002548]; GO:0030595; GO:0097529; GO:0050900; GO:0060326; GO:0002376; GO:0016477; GO:0006935; GO:0070887; GO:0008150; GO:0048870; GO:0042221; GO:0042330; GO:0051716; GO:0006928; GO:0040011; GO:0050896; GO:0009605; GO:0009987; GO:0044763; GO:0044699…																	128.72	28.4	6	6	235.29	23.2	5	9	80.52	21.2	4	5	140.73	20.4	4	5	76.09	14.8	3	3	85.8
Q14914	Prostaglandin reductase 1 OS=Homo sapiens GN=PTGR1 PE=1 SV=2 - [PTGR1_HUMAN]	28.27	1	7	7	19	nucleotide binding; catalytic activity; metal ion binding	cytoplasm	metabolic process; response to stimulus	Pf00107	22949	[GO:0000166]; GO:0036094; GO:1901265; GO:0005488; GO:0097159; GO:1901363; GO:0003674 [GO:0004022]; GO:0016616; GO:0016614; GO:0016491; GO:0003824; GO:0003674 [GO:0005737]; GO:0044424; GO:0044464; GO:0005575 [GO:0006691]; GO:0006690; GO:0033559; GO:0019752; GO:1901568; GO:0006631; GO:0043436; GO:0044710; GO:0071704; GO:0032787; GO:0044255; GO:0006082; GO:0008152; GO:0044699; GO:0006629; GO:0044237…		0				0								0			27.72	5.78	2	2	86.34	19.76	4	4	172.21	21.58	5	5	66.25	8.81	3	3
Q562R1	Beta-actin-like protein 2 OS=Homo sapiens GN=ACTBL2 PE=1 SV=2 - [ACTBL_HUMAN]	28.19	1	4	8	227	nucleotide binding	cytoplasm; cytoskeleton		Pf00022	345651	[GO:0000166]; GO:0036094; GO:1901265; GO:0005488; GO:0097159; GO:1901363; GO:0003674 [GO:0003674] [GO:0005524]; GO:0032550; GO:0032559; GO:0035639; GO:0001883; GO:0032549; GO:0030554; GO:0032555; GO:0043168; GO:1901265; GO:0001882; GO:0017076; GO:0032553; GO:0043167; GO:0097159; GO:1901363; GO:0036094; GO:0097367; GO:0000166; GO:0005488; GO:0003674 [GO:0005615]; GO:0044421; GO:0005575 [GO:0005737…		0				0				0				0				0				0			650.4	19.15	4	21	868.09	17.02	5	25		0
P78385	Keratin, type II cuticular Hb3 OS=Homo sapiens GN=KRT83 PE=1 SV=2 - [KRT83_HUMAN]	28.19	2	1	21	53	catalytic activity; motor activity; structural molecule activity		transport	Pf00038; Pf01576; Pf05557; Pf05911; Pf07888; Pf07926; Pf09726; Pf10174; Pf11559; Pf12128	3889	[GO:0003774]; GO:0017111; GO:0016462; GO:0016818; GO:0016817; GO:0016787; GO:0003824; GO:0003674 [GO:0005198]; GO:0003674 [GO:0005615]; GO:0044421; GO:0005575 [GO:0005643]; GO:0044428; GO:0046930; GO:0044446; GO:0043234; GO:0044425; GO:0044422; GO:0044424; GO:0032991; GO:0005575; GO:0044464 [GO:0005882]; GO:0043234; GO:0044430; GO:0032991; GO:0044446; GO:0005575; GO:0044422; GO:0044424; GO:004446…		0				0				0							1112.54	28.19	21	40		0
P69905	Hemoglobin subunit alpha OS=Homo sapiens GN=HBA1 PE=1 SV=2 - [HBA_HUMAN]	28.17	1	3	3	7	antioxidant activity; catalytic activity; transporter activity; metal ion binding; protein binding	extracellular; cytosol; membrane; organelle lumen	transport; regulation of biological process; response to stimulus; metabolic process; cell organization and biogenesis	Pf00042	3040	[GO:0004601]; GO:0016209; GO:0016684; GO:0003674; GO:0016491; GO:0003824 [GO:0005344]; GO:0022892; GO:0005215; GO:0003674 [GO:0005506]; GO:0046914; GO:0046872; GO:0043169; GO:0043167; GO:0005488; GO:0003674 [GO:0005515]; GO:0005488; GO:0003674 [GO:0005576]; GO:0005575 [GO:0005829]; GO:0044444; GO:0044424; GO:0044464; GO:0005575 [GO:0005833]; GO:0043234; GO:0044445; GO:0032991; GO:0044444; GO:0005…		0				0				0															91.98	16.9	2	3		0
P02649	Apolipoprotein E OS=Homo sapiens GN=APOE PE=1 SV=1 - [APOE_HUMAN]	28.08	1	8	8	13	transporter activity; protein binding; antioxidant activity; catalytic activity; metal ion binding; enzyme regulator activity	extracellular; nucleus; cytoplasm; endosome; Golgi; membrane; organelle lumen	response to stimulus; metabolic process; regulation of biological process; transport; cellular homeostasis; cell organization and biogenesis; cell communication; cell death; cell differentiation	Pf01442	348	[GO:0000302]; GO:0006979; GO:1901700; GO:0006950; GO:0042221; GO:0050896; GO:0008150 [GO:0001523]; GO:0016101; GO:0006721; GO:0006720; GO:0044255; GO:0006629; GO:0044237; GO:0044763; GO:0044238; GO:0044710; GO:0071704; GO:0008152; GO:0009987; GO:0044699; GO:0008150 [GO:0001540]; GO:0042277; GO:0033218; GO:0005488; GO:0003674 [GO:0001937]; GO:0001936; GO:0050680; GO:0050678; GO:0008285; GO:0042127…	46	10.09	2	2		0							143.59	17.98	4	4	94.33	11.99	3	3	59.7	8.52	2	2	58.32	5.68	2	2
Q15238	Pregnancy-specific beta-1-glycoprotein 5 OS=Homo sapiens GN=PSG5 PE=1 SV=3 - [PSG5_HUMAN]	28.06	1	3	6	14	protein binding	extracellular		Pf00047; Pf07686	5673	[GO:0005515]; GO:0005488; GO:0003674 [GO:0005576]; GO:0005575 [GO:0007565]; GO:0044703; GO:0044706; GO:0022414; GO:0051704; GO:0032501; GO:0008150						0				0								0				0
Q9Y2E5	Epididymis-specific alpha-mannosidase OS=Homo sapiens GN=MAN2B2 PE=1 SV=4 - [MA2B2_HUMAN]	27.55	1	17	17	66	catalytic activity; metal ion binding	extracellular; vacuole	metabolic process	Pf01074; Pf07748; Pf09261	23324	[GO:0003824]; GO:0003674 [GO:0004553]; GO:0016798; GO:0016787; GO:0003824; GO:0003674 [GO:0004559]; GO:0015923; GO:0004553; GO:0016798; GO:0016787; GO:0003824; GO:0003674 [GO:0005576]; GO:0005575 [GO:0005764]; GO:0000323; GO:0005773; GO:0043231; GO:0044444; GO:0043227; GO:0043229; GO:0044424; GO:0043226; GO:0044464; GO:0005575 [GO:0005975]; GO:0044238; GO:0071704; GO:0008152; GO:0008150 [GO:00060…					78.48	3.17	2	2		0							792.08	25.07	15	26	375.66	19.43	11	15	255.04	14.47	8	8	172.25	8.33	5	5	113.17	4.56	3	3	156.7
P60033	CD81 antigen OS=Homo sapiens GN=CD81 PE=1 SV=1 - [CD81_HUMAN]	27.54	1	4	4	44	protein binding	membrane	regulation of biological process; metabolic process; cell proliferation; response to stimulus	Pf00335	975	[GO:0000187]; GO:0032147; GO:0043406; GO:0045860; GO:0043405; GO:0043410; GO:0071902; GO:0001934; GO:0033674; GO:0045859; GO:0043408; GO:0071900; GO:0042327; GO:1902533; GO:0001932; GO:0031401; GO:0043549; GO:0051347; GO:0042325; GO:1902531; GO:0045937; GO:0009967; GO:0031399; GO:0032270; GO:0051338; GO:0043085; GO:0019220; GO:0009966; GO:0010562; GO:0010647; GO:0023056; GO:0048584; GO:0032268; G…									123.59	16.53	2	2	236.31	16.53	2	4	118.09	25	3	3	226.87	27.54	4	8	246.82	18.22	2	5	155.89	27.54	4	4					290.88
P05067	Amyloid beta A4 protein OS=Homo sapiens GN=APP PE=1 SV=3 - [A4_HUMAN]	27.53	1	17	18	146	DNA binding; enzyme regulator activity; protein binding; metal ion binding	extracellular; cytoplasm; Golgi; cytosol; membrane; cell surface; organelle lumen	response to stimulus; transport; metabolic process; regulation of biological process; cellular homeostasis; cell death; cell organization and biogenesis; coagulation; cellular component movement; defense response; cell growth	Pf00014; Pf02177; Pf03494; Pf03938; Pf10515; Pf12924; Pf12925	351	[GO:0000085]; GO:0051319; GO:0022403; GO:0044848; GO:0008150 [GO:0001967]; GO:0007631; GO:0051705; GO:0007610; GO:0051704; GO:0050896; GO:0008150 [GO:0002576]; GO:0006887; GO:0016192; GO:0032940; GO:0006810; GO:0044763; GO:0046903; GO:0051649; GO:0051234; GO:0009987; GO:0044699; GO:0044765; GO:0051179; GO:0008150; GO:1902578 [GO:0003677]; GO:0003676; GO:0097159; GO:1901363; GO:0005488; GO:0003674…	314.23	8.18	5	10	703.39	17.01	9	18	371.25	7.01	4	11	341.79	8.18	5	10	294.33	11.17	7	11	329.7	13.9	9	12	814.46	21.56	13	28	567.89	12.34	8	15	409.57	16.88	11	14	227.59
P05090	Apolipoprotein D OS=Homo sapiens GN=APOD PE=1 SV=1 - [APOD_HUMAN]	27.51	1	5	5	13	transporter activity; protein binding	extracellular; endoplasmic reticulum; ribosome	response to stimulus; metabolic process; transport; regulation of biological process; cell organization and biogenesis	Pf00061; Pf03973; Pf08212	347	[GO:0000302]; GO:0006979; GO:1901700; GO:0006950; GO:0042221; GO:0050896; GO:0008150 [GO:0001525]; GO:0044767; GO:0048646; GO:0032502; GO:0044699; GO:0008150 [GO:0005215]; GO:0003674 [GO:0005319]; GO:0022892; GO:0005215; GO:0003674 [GO:0005515]; GO:0005488; GO:0003674 [GO:0005576]; GO:0005575 [GO:0005615]; GO:0044421; GO:0005575 [GO:0005622]; GO:0044464; GO:0005575 [GO:0005783]; GO:0043231; GO:00…					182.94	22.75	4	6										0			45.3	11.64	2	2
Q16769	Glutaminyl-peptide cyclotransferase OS=Homo sapiens GN=QPCT PE=1 SV=1 - [QPCT_HUMAN]	27.42	1	5	5	11	catalytic activity; metal ion binding	extracellular	metabolic process	Pf04389	25797	[GO:0005576]; GO:0005575 [GO:0006464]; GO:0036211; GO:0044267; GO:0019538; GO:0043412; GO:0044260; GO:0043170; GO:0044238; GO:0044237; GO:0071704; GO:0008152; GO:0009987; GO:0008150 [GO:0006508]; GO:0019538; GO:0043170; GO:0044238; GO:0071704; GO:0008152; GO:0008150 [GO:0008233]; GO:0016787; GO:0003824; GO:0003674 [GO:0008270]; GO:0046914; GO:0046872; GO:0043169; GO:0043167; GO:0005488; GO:000367…													25.48	7.2	2	2									191.41	27.42	5	7		0
O75368	SH3 domain-binding glutamic acid-rich-like protein OS=Homo sapiens GN=SH3BGRL PE=1 SV=1 - [SH3L1_HUMAN]	27.19	1	2	2	9	protein binding; catalytic activity	nucleus; cytoplasm	regulation of biological process; cellular homeostasis	Pf00462; Pf04908	6451	[GO:0005070]; GO:0030674; GO:0035591; GO:0005515; GO:0060090; GO:0005488; GO:0003674 [GO:0005615]; GO:0044421; GO:0005575 [GO:0005634]; GO:0043231; GO:0043227; GO:0043229; GO:0043226; GO:0044424; GO:0005575; GO:0044464 [GO:0005737]; GO:0044424; GO:0044464; GO:0005575 [GO:0009055]; GO:0003674 [GO:0009967]; GO:0009966; GO:0010647; GO:0023056; GO:0048584; GO:0010646; GO:0023051; GO:0048583; GO:00485…		0				0								0				0			112	27.19	2	3	87.59	27.19	2	2		0							37.1
P28799	Granulins OS=Homo sapiens GN=GRN PE=1 SV=2 - [GRN_HUMAN]	27.15	1	14	14	28	protein binding; RNA binding	extracellular; mitochondrion	regulation of biological process; response to stimulus; cell death	Pf00396	2896	[GO:0001835]; GO:0035188; GO:0071684; GO:0044707; GO:0044767; GO:0032501; GO:0044699; GO:0032502; GO:0008150 [GO:0005125]; GO:0005102; GO:0005515; GO:0005488; GO:0003674 [GO:0005515]; GO:0005488; GO:0003674 [GO:0005576]; GO:0005575 [GO:0005615]; GO:0044421; GO:0005575 [GO:0005739]; GO:0043231; GO:0044444; GO:0043227; GO:0043229; GO:0044424; GO:0043226; GO:0044464; GO:0005575 [GO:0007165]; GO:0050…																	408.99	25.13	12	14	219.76	16.86	8	8									195.97	14.33	5	6
Q4LDE5	Sushi, von Willebrand factor type A, EGF and pentraxin domain-containing protein 1 OS=Homo sapiens GN=SVEP1 PE=1 SV=3 - [SVEP1_HUMAN]	27.14	1	68	68	293	metal ion binding; protein binding	extracellular; cytoplasm; cell surface; membrane		Pf00008; Pf00084; Pf00092; Pf00354; Pf02210; Pf02494; Pf06247; Pf07645; Pf07699; Pf12947	79987	[GO:0003682]; GO:0005488; GO:0003674 [GO:0005509]; GO:0046872; GO:0043169; GO:0043167; GO:0005488; GO:0003674 [GO:0005515]; GO:0005488; GO:0003674 [GO:0005576]; GO:0005575 [GO:0005737]; GO:0044424; GO:0044464; GO:0005575 [GO:0007155]; GO:0022610; GO:0008150 [GO:0009986]; GO:0044464; GO:0005575 [GO:0016020]; GO:0005575	161.32	1.43	4	4	651.02	5.18	13	16	530	5.38	14	18	462.8	3.72	11	13	1032.83	13.3	33	40	899.78	10.39	26	29	1428.95	16.75	39	49	1081.84	14	34	37	497.7	7.22	19	19	136.13
P41221	Protein Wnt-5a OS=Homo sapiens GN=WNT5A PE=1 SV=2 - [WNT5A_HUMAN]	27.11	1	8	8	27	protein binding; DNA binding	extracellular; cytoplasm; organelle lumen; membrane; cell surface	regulation of biological process; cellular component movement; cell organization and biogenesis; metabolic process; response to stimulus; development; cell differentiation; cell communication; cell proliferation	Pf00110	7474	[GO:0000187]; GO:0032147; GO:0043406; GO:0045860; GO:0043405; GO:0043410; GO:0071902; GO:0001934; GO:0033674; GO:0045859; GO:0043408; GO:0071900; GO:0042327; GO:1902533; GO:0001932; GO:0031401; GO:0043549; GO:0051347; GO:0042325; GO:1902531; GO:0045937; GO:0009967; GO:0031399; GO:0032270; GO:0051338; GO:0043085; GO:0019220; GO:0009966; GO:0010562; GO:0010647; GO:0023056; GO:0048584; GO:0032268; G…		0				0			74.14	5.79	2	2	96.08	7.63	3	3	49.09	8.68	3	3	45.17	5.79	2	2	145.01	13.95	4	5	155.97	13.68	4	5
B9A064	Immunoglobulin lambda-like polypeptide 5 OS=Homo sapiens GN=IGLL5 PE=2 SV=2 - [IGLL5_HUMAN]	27.1	1	2	4	34	protein binding	extracellular		Pf07654	100423062	[GO:0005515]; GO:0005488; GO:0003674 [GO:0005576]; GO:0005575		0				0			69.96	10.75	2	3		0								0			117.22	27.1	4	8		0				0
P78386	Keratin, type II cuticular Hb5 OS=Homo sapiens GN=KRT85 PE=1 SV=1 - [KRT85_HUMAN]	27.02	1	4	19	47	structural molecule activity			Pf00038; Pf09726	3891	[GO:0005198]; GO:0003674 [GO:0005615]; GO:0044421; GO:0005575 [GO:0005882]; GO:0043234; GO:0044430; GO:0032991; GO:0044446; GO:0005575; GO:0044422; GO:0044424; GO:0044464 [GO:0008544]; GO:0009888; GO:0060429; GO:0048856; GO:0032502; GO:0008150 [GO:0016021]; GO:0044425; GO:0005575 [GO:0045095]; GO:0005882; GO:0043234; GO:0044430; GO:0032991; GO:0044446; GO:0005575; GO:0044422; GO:0044424; GO:00444…		0				0				0							943.99	27.02	19	35		0
P40121	Macrophage-capping protein OS=Homo sapiens GN=CAPG PE=1 SV=2 - [CAPG_HUMAN]	27.01	1	6	6	24	protein binding	nucleus; cytoplasm; membrane	cell organization and biogenesis; regulation of biological process	Pf00626	822	[GO:0003779]; GO:0008092; GO:0005515; GO:0005488; GO:0003674 [GO:0005634]; GO:0043231; GO:0043227; GO:0043229; GO:0043226; GO:0044424; GO:0005575; GO:0044464 [GO:0005730]; GO:0043232; GO:0044428; GO:0043228; GO:0043229; GO:0044446; GO:0043226; GO:0044424; GO:0044422; GO:0005575; GO:0044464 [GO:0005737]; GO:0044424; GO:0044464; GO:0005575 [GO:0006461]; GO:0065003; GO:0071822; GO:0022607; GO:004393…	36.72	6.32	2	2	266.54	13.22	4	8														0			73.38	10.34	2	2	39.49	10.34	2	2					70.47
P48723	Heat shock 70 kDa protein 13 OS=Homo sapiens GN=HSPA13 PE=1 SV=1 - [HSP13_HUMAN]	26.75	1	11	11	40	nucleotide binding	endoplasmic reticulum	cell organization and biogenesis	Pf00012; Pf06723	6782	[GO:0000166]; GO:0036094; GO:1901265; GO:0005488; GO:0097159; GO:1901363; GO:0003674 [GO:0000902]; GO:0032989; GO:0009653; GO:0016043; GO:0048869; GO:0032502; GO:0071840; GO:0044763; GO:0044767; GO:0008150; GO:0009987; GO:0044699 [GO:0005524]; GO:0032550; GO:0032559; GO:0035639; GO:0001883; GO:0032549; GO:0030554; GO:0032555; GO:0043168; GO:1901265; GO:0001882; GO:0017076; GO:0032553; GO:0043167;…																	597.39	26.75	11	17	473.26	26.75	10	14									302.55	15.29	7	9
Q9BTY2	Plasma alpha-L-fucosidase OS=Homo sapiens GN=FUCA2 PE=1 SV=2 - [FUCO2_HUMAN]	26.55	1	13	13	63	catalytic activity	extracellular; vacuole	metabolic process; response to stimulus; regulation of biological process	Pf01120	2519	[GO:0004560]; GO:0015928; GO:0004553; GO:0016798; GO:0016787; GO:0003824; GO:0003674 [GO:0005576]; GO:0005575 [GO:0005615]; GO:0044421; GO:0005575 [GO:0005764]; GO:0000323; GO:0005773; GO:0043231; GO:0044444; GO:0043227; GO:0043229; GO:0044424; GO:0043226; GO:0044464; GO:0005575 [GO:0005975]; GO:0044238; GO:0071704; GO:0008152; GO:0008150 [GO:0006004]; GO:0019318; GO:0005996; GO:0044723; GO:00059…					162.43	8.99	4	6	225.21	10.06	4	5	201.25	7.71	3	5	369.44	20.77	10	14	208.27	15.63	7	8	96	6.85	3	4		0			105.76	8.57	3	3	116.73
A6NCN2	Keratin-81-like protein OS=Homo sapiens PE=2 SV=3 - [KT81L_HUMAN]	26.34	1	2	18	39	catalytic activity; motor activity		transport	Pf00038; Pf01576; Pf05557; Pf05911; Pf07888; Pf07926; Pf09726; Pf11559; Pf12128		[GO:0003774]; GO:0017111; GO:0016462; GO:0016818; GO:0016817; GO:0016787; GO:0003824; GO:0003674 [GO:0005643]; GO:0044428; GO:0046930; GO:0044446; GO:0043234; GO:0044425; GO:0044422; GO:0044424; GO:0032991; GO:0005575; GO:0044464 [GO:0006606]; GO:0006886; GO:0017038; GO:0034504; GO:0072594; GO:1902580; GO:1902593; GO:0015031; GO:0046907; GO:0044765; GO:0033365; GO:0045184; GO:0051641; GO:1902578;…																	992.96	26.34	18	35
Q14525	Keratin, type I cuticular Ha3-II OS=Homo sapiens GN=KRT33B PE=2 SV=3 - [KT33B_HUMAN]	26.24	1	3	11	45	catalytic activity; motor activity; structural molecule activity	membrane	transport	Pf00038; Pf00529; Pf01576; Pf04156; Pf12128	3884	[GO:0003774]; GO:0017111; GO:0016462; GO:0016818; GO:0016817; GO:0016787; GO:0003824; GO:0003674 [GO:0005198]; GO:0003674 [GO:0005615]; GO:0044421; GO:0005575 [GO:0005882]; GO:0043234; GO:0044430; GO:0032991; GO:0044446; GO:0005575; GO:0044422; GO:0044424; GO:0044464 [GO:0007568]; GO:0044767; GO:0032502; GO:0044699; GO:0008150 [GO:0016020]; GO:0005575 [GO:0016459]; GO:0043234; GO:0044430; GO:0032…										0							724.48	26.24	11	22		0				0				0				0
P55072	Transitional endoplasmic reticulum ATPase OS=Homo sapiens GN=VCP PE=1 SV=4 - [TERA_HUMAN]	26.18	1	13	13	33	nucleotide binding; catalytic activity; RNA binding; protein binding; enzyme regulator activity	proteasome; nucleus; cytoplasm; endoplasmic reticulum; membrane; cytosol	metabolic process; response to stimulus; transport; regulation of biological process; cell death; cell organization and biogenesis	Pf00004; Pf00910; Pf01057; Pf01078; Pf02359; Pf02933; Pf05496; Pf05673; Pf06068; Pf07724; Pf07728; Pf09336; Pf09848	7415	[GO:0000166]; GO:0036094; GO:1901265; GO:0005488; GO:0097159; GO:1901363; GO:0003674 [GO:0000502]; GO:0043234; GO:0044424; GO:0032991; GO:0044464; GO:0005575 [GO:0000836]; GO:0000835; GO:0000153; GO:0044425; GO:0044432; GO:0000151; GO:0044444; GO:0005575; GO:0044446; GO:0044424; GO:1902494; GO:1990234; GO:0044422; GO:0044464; GO:0043234; GO:0032991 [GO:0003678]; GO:0004386; GO:0017111; GO:0016462…	28.67	4.34	3	3	92.23	3.23	2	2		0							197.44	11.66	5	6	254.62	12.03	7	9		0			145.82	3.72	2	3	232.44	16	7	8
P12955	Xaa-Pro dipeptidase OS=Homo sapiens GN=PEPD PE=1 SV=3 - [PEPD_HUMAN]	26.17	1	11	11	35	catalytic activity; metal ion binding		metabolic process	Pf00557; Pf05195	5184	[GO:0004177]; GO:0008238; GO:0070011; GO:0008233; GO:0016787; GO:0003824; GO:0003674 [GO:0004181]; GO:0004180; GO:0008235; GO:0008238; GO:0008237; GO:0070011; GO:0008233; GO:0016787; GO:0003824; GO:0003674 [GO:0006508]; GO:0019538; GO:0043170; GO:0044238; GO:0071704; GO:0008152; GO:0008150 [GO:0006520]; GO:0019752; GO:0044238; GO:1901564; GO:0043436; GO:0008152; GO:0006807; GO:0071704; GO:0006082…					53.63	4.06	2	2									243.54	16.63	8	8	214.65	15.42	7	8		0			116.44	10.95	3	5	53.93	7.71	2	2	189.44
Q9Y3B8	Oligoribonuclease, mitochondrial OS=Homo sapiens GN=REXO2 PE=1 SV=3 - [ORN_HUMAN]	26.16	1	5	5	20	catalytic activity	nucleus; cytoplasm; mitochondrion; organelle lumen; membrane	metabolic process	Pf00929	25996	[GO:0003676]; GO:0097159; GO:1901363; GO:0005488; GO:0003674 [GO:0004518]; GO:0016788; GO:0016787; GO:0003824; GO:0003674 [GO:0004527]; GO:0004518; GO:0016788; GO:0016787; GO:0003824; GO:0003674 [GO:0005634]; GO:0043231; GO:0043227; GO:0043229; GO:0043226; GO:0044424; GO:0005575; GO:0044464 [GO:0005730]; GO:0043232; GO:0044428; GO:0043228; GO:0043229; GO:0044446; GO:0043226; GO:0044424; GO:004442…		0				0								0			76.86	10.13	3	3	58.16	7.59	2	2	77.07	10.97	2	3	37.7	10.13	2	2	156.77	14.35	2	3	106.17
Q9HCU0	Endosialin OS=Homo sapiens GN=CD248 PE=1 SV=1 - [CD248_HUMAN]	26.02	1	14	14	209	metal ion binding; protein binding	cytoplasm; membrane	metabolic process; regulation of biological process; cellular component movement	Pf00059; Pf03153; Pf03154; Pf07645; Pf09770; Pf12662	57124	[GO:0003674] [GO:0005509]; GO:0046872; GO:0043169; GO:0043167; GO:0005488; GO:0003674 [GO:0005515]; GO:0005488; GO:0003674 [GO:0005578]; GO:0031012; GO:0044421; GO:0005575 [GO:0005672]; GO:0044451; GO:0090575; GO:0044428; GO:0044798; GO:0044446; GO:0005667; GO:0044422; GO:0044424; GO:0043234; GO:0005575; GO:0044464; GO:0032991 [GO:0005737]; GO:0044424; GO:0044464; GO:0005575 [GO:0006367]; GO:0006…	409.64	7.27	5	10	479.89	16.64	6	11	318.08	15.06	5	7	399.88	5.68	4	10	643.69	19.68	11	23	609.95	17.31	9	17	793.33	21	12	31	949.16	24.83	13	32	185.61	15.06	8	10	491.26
Q8NCC3	Group XV phospholipase A2 OS=Homo sapiens GN=PLA2G15 PE=1 SV=2 - [PAG15_HUMAN]	25.97	1	9	9	38	catalytic activity	extracellular; mitochondrion; vacuole	metabolic process	Pf02450; Pf12697	23659	[GO:0004622]; GO:0004620; GO:0052689; GO:0016298; GO:0016788; GO:0016787; GO:0003824; GO:0003674 [GO:0005543]; GO:0008289; GO:0043168; GO:0005488; GO:0043167; GO:0003674 [GO:0005576]; GO:0005575 [GO:0005739]; GO:0043231; GO:0044444; GO:0043227; GO:0043229; GO:0044424; GO:0043226; GO:0044464; GO:0005575 [GO:0005764]; GO:0000323; GO:0005773; GO:0043231; GO:0044444; GO:0043227; GO:0043229; GO:004442…																	395.33	25.97	9	14	392.34	22.82	7	14						0			42.6	7.04	2	3	114.71
P17936	Insulin-like growth factor-binding protein 3 OS=Homo sapiens GN=IGFBP3 PE=1 SV=2 - [IBP3_HUMAN]	25.77	1	5	5	10	protein binding; enzyme regulator activity; metal ion binding	extracellular; nucleus	regulation of biological process; metabolic process; cell death; cell proliferation	Pf00086; Pf00219	3486	[GO:0001558]; GO:0040008; GO:0050794; GO:0051128; GO:0050789; GO:0065007; GO:0008150 [GO:0001933]; GO:0001932; GO:0031400; GO:0042326; GO:0031399; GO:0042325; GO:0032269; GO:0045936; GO:0032268; GO:0019220; GO:0031324; GO:0051248; GO:0010563; GO:0031323; GO:0051246; GO:0051174; GO:0009892; GO:0048523; GO:0010605; GO:0019222; GO:0050794; GO:0060255; GO:0080090; GO:0048519; GO:0050789; GO:0065007; …																	68.03	8.59	2	2	30.18	14.43	2	2					63.93	11	2	2
P19320	Vascular cell adhesion protein 1 OS=Homo sapiens GN=VCAM1 PE=1 SV=1 - [VCAM1_HUMAN]	25.71	1	14	14	46	protein binding; catalytic activity	endosome; endoplasmic reticulum; Golgi; membrane; cell surface	response to stimulus; defense response; metabolic process; regulation of biological process; cell differentiation; cell organization and biogenesis; cellular component movement; cellular homeostasis	Pf00047; Pf05790; Pf07679; Pf07686	7412	[GO:0001666]; GO:0006950; GO:0036293; GO:0050896; GO:0070482; GO:0008150; GO:0009628 [GO:0002102]; GO:0043232; GO:0043234; GO:0044430; GO:0043228; GO:0043229; GO:0032991; GO:0044446; GO:0043226; GO:0044424; GO:0005575; GO:0044422; GO:0044464 [GO:0002526]; GO:0006954; GO:0006952; GO:0006950; GO:0050896; GO:0008150 [GO:0002544]; GO:0006954; GO:0006952; GO:0006950; GO:0050896; GO:0008150 [GO:0005178…		0								0			194.62	8.12	5	6	249.07	15.29	7	8	188.71	9.61	5	5	512.7	19.22	10	15	281.75	12.99	7	8	56.37	6.09	2	2	50.59
O75436	Vacuolar protein sorting-associated protein 26A OS=Homo sapiens GN=VPS26A PE=1 SV=2 - [VP26A_HUMAN]	25.69	1	6	6	21	protein binding; transporter activity	cytoplasm; endosome; cytosol; membrane	transport	Pf03643	9559	[GO:0005515]; GO:0005488; GO:0003674 [GO:0005737]; GO:0044424; GO:0044464; GO:0005575 [GO:0005768]; GO:0043231; GO:0044444; GO:0043227; GO:0043229; GO:0044424; GO:0043226; GO:0044464; GO:0005575 [GO:0005829]; GO:0044444; GO:0044424; GO:0044464; GO:0005575 [GO:0006810]; GO:0051234; GO:0051179; GO:0008150 [GO:0007034]; GO:1902582; GO:0044765; GO:0046907; GO:0006810; GO:0044699; GO:1902578; GO:00516…	88.52	9.17	2	2	86.56	9.17	2	3					60.58	9.17	2	2	64.74	11.93	3	3	74.91	10.09	3	3		0			34.21	6.42	2	2					104.25
Q6UVK1	Chondroitin sulfate proteoglycan 4 OS=Homo sapiens GN=CSPG4 PE=1 SV=2 - [CSPG4_HUMAN]	25.67	1	42	42	203	signal transducer activity; protein binding	extracellular; organelle lumen; membrane; cell surface	regulation of biological process; metabolic process; response to stimulus; development; cell proliferation; cellular component movement; cell differentiation	Pf00054; Pf02210	1464	[GO:0000187]; GO:0032147; GO:0043406; GO:0045860; GO:0043405; GO:0043410; GO:0071902; GO:0001934; GO:0033674; GO:0045859; GO:0043408; GO:0071900; GO:0042327; GO:1902533; GO:0001932; GO:0031401; GO:0043549; GO:0051347; GO:0042325; GO:1902531; GO:0045937; GO:0009967; GO:0031399; GO:0032270; GO:0051338; GO:0043085; GO:0019220; GO:0009966; GO:0010562; GO:0010647; GO:0023056; GO:0048584; GO:0032268; G…	61.9	1.55	3	3					122.59	2.58	4	4	154.62	2.63	5	5	866.05	14.25	24	26	975.24	19.04	30	33	921.05	15.03	22	27	1301.17	17.1	26	30	427.69	12.75	19	19	1347.13
Q07812	Apoptosis regulator BAX OS=Homo sapiens GN=BAX PE=1 SV=1 - [BAX_HUMAN]	25.52	1	4	4	9	protein binding; transporter activity	nucleus; cytoplasm; mitochondrion; membrane; endoplasmic reticulum; cytosol	response to stimulus; cellular component movement; cell proliferation; cell death; cell organization and biogenesis; regulation of biological process; metabolic process; transport; cellular homeostasis; cell differentiation	Pf00452	581	[GO:0001101]; GO:0042221; GO:0050896; GO:0008150 [GO:0001541]; GO:0022602; GO:0044702; GO:0044767; GO:0048608; GO:0044699; GO:0048511; GO:0022414; GO:0032502; GO:0003006; GO:0048856; GO:0008150 [GO:0001764]; GO:0016477; GO:0048870; GO:0006928; GO:0040011; GO:0044763; GO:0008150; GO:0009987; GO:0044699 [GO:0001776]; GO:0002376; GO:0048872; GO:0008150; GO:0042592; GO:0065008; GO:0065007 [GO:0001777…		0			134.53	18.75	3	5					69.09	13.54	2	2						0				0				0
O95633	Follistatin-related protein 3 OS=Homo sapiens GN=FSTL3 PE=1 SV=1 - [FSTL3_HUMAN]	25.48	1	7	7	49	protein binding	extracellular; nucleus; Golgi	cell differentiation; metabolic process; regulation of biological process; response to stimulus	Pf07648	10272	[GO:0001503]; GO:0044707; GO:0032501; GO:0044699; GO:0008150 [GO:0001822]; GO:0044767; GO:0048513; GO:0032502; GO:0044699; GO:0048856; GO:0008150 [GO:0001968]; GO:0005515; GO:0005488; GO:0003674 [GO:0002244]; GO:0030154; GO:0048869; GO:0044763; GO:0044767; GO:0009987; GO:0044699; GO:0032502; GO:0008150 [GO:0005515]; GO:0005488; GO:0003674 [GO:0005576]; GO:0005575 [GO:0005615]; GO:0044421; GO:0005…	246.56	14.07	3	6	257.76	16.35	4	7		0			328.43	16.35	4	9	35.6	11.79	2	2	36.25	14.83	3	3	179.53	25.48	6	6	50.82	11.79	2	2	59.65	9.89	2	2	56.09
O00468	Agrin OS=Homo sapiens GN=AGRN PE=1 SV=4 - [AGRIN_HUMAN]	25.48	1	36	36	120	protein binding; structural molecule activity; transporter activity; metal ion binding	extracellular; cytoplasm; organelle lumen; membrane; cell surface	metabolic process; regulation of biological process; transport; cell organization and biogenesis; response to stimulus; cellular component movement	Pf00050; Pf00053; Pf00054; Pf01390; Pf02210; Pf03137; Pf03146; Pf07648	375790	[GO:0001523]; GO:0016101; GO:0006721; GO:0006720; GO:0044255; GO:0006629; GO:0044237; GO:0044763; GO:0044238; GO:0044710; GO:0071704; GO:0008152; GO:0009987; GO:0044699; GO:0008150 [GO:0001934]; GO:0001932; GO:0031401; GO:0042327; GO:0031399; GO:0042325; GO:0032270; GO:0045937; GO:0032268; GO:0019220; GO:0031325; GO:0051247; GO:0010562; GO:0031323; GO:0051246; GO:0051174; GO:0009893; GO:0048522; …	433.98	2.69	5	9	339.33	2.35	4	6					544.48	4.99	8	13	72.27	1.17	2	2	203	2.3	4	4	392.11	3.52	6	12	351.84	5.48	8	10	431.13	13.06	19	21	855.38
P01308	Insulin OS=Homo sapiens GN=INS PE=1 SV=1 - [INS_HUMAN]	25.45	1	2	2	40	protein binding	extracellular; organelle lumen	metabolic process; regulation of biological process; response to stimulus; defense response; cell communication; transport	Pf00049	3630	[GO:0000165]; GO:0023014; GO:0035556; GO:0007165; GO:0016310; GO:0044710; GO:0044763; GO:0050794; GO:0051716; GO:0006796; GO:0008152; GO:0044699; GO:0009987; GO:0050789; GO:0050896; GO:0006793; GO:0008150; GO:0065007; GO:0044237 [GO:0002020]; GO:0019899; GO:0005515; GO:0005488; GO:0003674 [GO:0002674]; GO:0002673; GO:0050728; GO:0050727; GO:0031348; GO:0032102; GO:1903035; GO:0031347; GO:0032101;…										0								0				0			118.77	25.45	2	11	115.4	25.45	2	10	91.63	25.45	2	7	65.13
Q15631	Translin OS=Homo sapiens GN=TSN PE=1 SV=1 - [TSN_HUMAN]	25.44	1	5	5	13	DNA binding; RNA binding; catalytic activity; protein binding	nucleus; cytoplasm	metabolic process	Pf01997	7247	[GO:0003677]; GO:0003676; GO:0097159; GO:1901363; GO:0005488; GO:0003674 [GO:0003723]; GO:0003676; GO:0097159; GO:1901363; GO:0005488; GO:0003674 [GO:0003729]; GO:0044822; GO:0003723; GO:0003676; GO:0097159; GO:1901363; GO:0005488; GO:0003674 [GO:0004518]; GO:0016788; GO:0016787; GO:0003824; GO:0003674 [GO:0004519]; GO:0004518; GO:0016788; GO:0016787; GO:0003824; GO:0003674 [GO:0005515]; GO:00054…						0												0			73.65	21.05	3	3					57.95	11.84	2	2					108.98
Q99519	Sialidase-1 OS=Homo sapiens GN=NEU1 PE=1 SV=1 - [NEUR1_HUMAN]	25.3	1	9	9	17	catalytic activity	vacuole; membrane; organelle lumen	metabolic process		4758	[GO:0004308]; GO:0016997; GO:0004553; GO:0016798; GO:0016787; GO:0003824; GO:0003674 [GO:0005764]; GO:0000323; GO:0005773; GO:0043231; GO:0044444; GO:0043227; GO:0043229; GO:0044424; GO:0043226; GO:0044464; GO:0005575 [GO:0005765]; GO:0005774; GO:0031090; GO:0044437; GO:0098588; GO:0016020; GO:0044422; GO:0044444; GO:0044446; GO:0005575; GO:0044424; GO:0044464 [GO:0005886]; GO:0016020; GO:0044464…																	131.96	9.4	5	5	280.89	21.93	8	8						0			109.66	12.77	4	4
O15145	Actin-related protein 2/3 complex subunit 3 OS=Homo sapiens GN=ARPC3 PE=1 SV=3 - [ARPC3_HUMAN]	25.28	1	5	5	16	protein binding; structural molecule activity	cytoplasm; cytosol; cytoskeleton; membrane	cellular component movement; cell organization and biogenesis; regulation of biological process; response to stimulus; defense response	Pf04062	10094	[GO:0003779]; GO:0008092; GO:0005515; GO:0005488; GO:0003674 [GO:0005200]; GO:0005198; GO:0003674 [GO:0005515]; GO:0005488; GO:0003674 [GO:0005737]; GO:0044424; GO:0044464; GO:0005575 [GO:0005829]; GO:0044444; GO:0044424; GO:0044464; GO:0005575 [GO:0005856]; GO:0043232; GO:0043228; GO:0043229; GO:0043226; GO:0044424; GO:0005575; GO:0044464 [GO:0005885]; GO:0043234; GO:0044430; GO:0032991; GO:0044…					39.96	12.36	2	2										0			94.26	13.48	2	3		0			153.38	19.1	4	6
Q6EMK4	Vasorin OS=Homo sapiens GN=VASN PE=1 SV=1 - [VASN_HUMAN]	25.26	1	10	10	105	protein binding	extracellular; mitochondrion; membrane; cell surface	regulation of biological process; response to stimulus	Pf00041; Pf12799	114990	[GO:0005515]; GO:0005488; GO:0003674 [GO:0005576]; GO:0005575 [GO:0005615]; GO:0044421; GO:0005575 [GO:0005739]; GO:0043231; GO:0044444; GO:0043227; GO:0043229; GO:0044424; GO:0043226; GO:0044464; GO:0005575 [GO:0005765]; GO:0005774; GO:0031090; GO:0044437; GO:0098588; GO:0016020; GO:0044422; GO:0044444; GO:0044446; GO:0005575; GO:0044424; GO:0044464 [GO:0005886]; GO:0016020; GO:0044464; GO:00055…	152.79	7.28	4	5	352.38	9.96	5	9	325.44	4.61	2	5	259.69	9.96	5	7	507.27	17.09	7	13	494.79	15.3	7	12	543.42	20.21	7	11	522.27	20.95	7	10	388.14	14.56	6	9	336.86
P31431	Syndecan-4 OS=Homo sapiens GN=SDC4 PE=1 SV=2 - [SDC4_HUMAN]	25.25	1	5	5	44	protein binding; receptor activity; signal transducer activity	extracellular; organelle lumen; membrane; cell surface	metabolic process; regulation of biological process; response to stimulus; cell organization and biogenesis	Pf01034	6385	[GO:0001523]; GO:0016101; GO:0006721; GO:0006720; GO:0044255; GO:0006629; GO:0044237; GO:0044763; GO:0044238; GO:0044710; GO:0071704; GO:0008152; GO:0009987; GO:0044699; GO:0008150 [GO:0001657]; GO:0035295; GO:0072164; GO:0048856; GO:0072163; GO:0032502; GO:0072073; GO:0008150; GO:0060429; GO:0009888 [GO:0001968]; GO:0005515; GO:0005488; GO:0003674 [GO:0005080]; GO:0019901; GO:0019900; GO:0019899…		0			221.1	18.69	3	4	177.05	11.62	2	3	167.24	11.62	2	3	121.93	18.18	3	5	152.29	24.75	4	6	68.8	11.11	2	4	182.04	18.18	3	5	43.38	18.18	3	3	45.02
Q15084	Protein disulfide-isomerase A6 OS=Homo sapiens GN=PDIA6 PE=1 SV=1 - [PDIA6_HUMAN]	25.23	1	7	7	45	catalytic activity; protein binding	endoplasmic reticulum; organelle lumen; membrane	metabolic process; regulation of biological process; response to stimulus; transport; cellular homeostasis	Pf00085	10130	[GO:0003756]; GO:0016864; GO:0016860; GO:0016853; GO:0003824; GO:0003674 [GO:0005515]; GO:0005488; GO:0003674 [GO:0005783]; GO:0043231; GO:0044444; GO:0043227; GO:0043229; GO:0044424; GO:0043226; GO:0044464; GO:0005575 [GO:0005788]; GO:0044432; GO:0070013; GO:0044444; GO:0044446; GO:0043233; GO:0044424; GO:0044422; GO:0031974; GO:0044464; GO:0005575 [GO:0005789]; GO:0031090; GO:0044425; GO:004443…						0											260.53	9.55	3	5	268.93	9.55	3	5		0			333.65	14.09	5	7	289.46	12.27	3	5	422.46
Q10588	ADP-ribosyl cyclase 2 OS=Homo sapiens GN=BST1 PE=1 SV=2 - [BST1_HUMAN]	25.16	1	6	6	16	nucleotide binding; catalytic activity	membrane	response to stimulus; development; metabolic process	Pf02267	683	[GO:0000166]; GO:0036094; GO:1901265; GO:0005488; GO:0097159; GO:1901363; GO:0003674 [GO:0003953]; GO:0016799; GO:0016798; GO:0016787; GO:0003824; GO:0003674 [GO:0005886]; GO:0016020; GO:0044464; GO:0005575 [GO:0006959]; GO:0006955; GO:0002376; GO:0050896; GO:0008150 [GO:0007275]; GO:0044707; GO:0044767; GO:0032501; GO:0044699; GO:0032502; GO:0008150 [GO:0008152]; GO:0008150 [GO:0016020]; GO:0005…						0											76.93	11.64	3	3	77.49	5.97	2	2	176.76	25.16	6	6	88.9	7.55	2	2
P01766	Ig heavy chain V-III region BRO OS=Homo sapiens PE=1 SV=1 - [HV305_HUMAN]	25	1	2	2	12	protein binding	extracellular; membrane	response to stimulus; metabolic process; regulation of biological process; defense response	Pf07686		[GO:0003823]; GO:0005488; GO:0003674 [GO:0005515]; GO:0005488; GO:0003674 [GO:0005576]; GO:0005575 [GO:0005615]; GO:0044421; GO:0005575 [GO:0005886]; GO:0016020; GO:0044464; GO:0005575 [GO:0006955]; GO:0002376; GO:0050896; GO:0008150 [GO:0006956]; GO:0002252; GO:0002253; GO:0006959; GO:0072376; GO:0002376; GO:0050778; GO:0006955; GO:0019538; GO:0044710; GO:0050896; GO:0008150; GO:0002684; GO:0048…		0				0				0				0			114.51	25	2	5	143.72	25	2	2		0			74.84	25	2	2		0			124.8
P10619	Lysosomal protective protein OS=Homo sapiens GN=CTSA PE=1 SV=2 - [PPGB_HUMAN]	25	1	10	10	44	catalytic activity; enzyme regulator activity	nucleus; mitochondrion; vacuole; endoplasmic reticulum; membrane; organelle lumen	metabolic process; transport; regulation of biological process	Pf00450	5476	[GO:0004180]; GO:0008238; GO:0070011; GO:0008233; GO:0016787; GO:0003824; GO:0003674 [GO:0004185]; GO:0004180; GO:0070008; GO:0008238; GO:0008236; GO:0070011; GO:0017171; GO:0008233; GO:0016787; GO:0003824; GO:0003674 [GO:0005634]; GO:0043231; GO:0043227; GO:0043229; GO:0043226; GO:0044424; GO:0005575; GO:0044464 [GO:0005730]; GO:0043232; GO:0044428; GO:0043228; GO:0043229; GO:0044446; GO:0043226…																	697.28	22.08	8	18	438.62	12.71	5	10					105.58	5.63	2	3	250.53	15.83	5	6	327.61
P28838	Cytosol aminopeptidase OS=Homo sapiens GN=LAP3 PE=1 SV=3 - [AMPL_HUMAN]	24.86	1	11	11	28	metal ion binding; catalytic activity	nucleus; cytoplasm; mitochondrion	metabolic process	Pf00883; Pf02789	51056	[GO:0000287]; GO:0046872; GO:0043169; GO:0043167; GO:0005488; GO:0003674 [GO:0004177]; GO:0008238; GO:0070011; GO:0008233; GO:0016787; GO:0003824; GO:0003674 [GO:0005622]; GO:0044464; GO:0005575 [GO:0005634]; GO:0043231; GO:0043227; GO:0043229; GO:0043226; GO:0044424; GO:0005575; GO:0044464 [GO:0005730]; GO:0043232; GO:0044428; GO:0043228; GO:0043229; GO:0044446; GO:0043226; GO:0044424; GO:004442…						0											196.35	20.04	9	10	179.25	18.11	8	9						0							119.55
Q9UNW1	Multiple inositol polyphosphate phosphatase 1 OS=Homo sapiens GN=MINPP1 PE=1 SV=1 - [MINP1_HUMAN]	24.85	1	6	6	20	catalytic activity	endoplasmic reticulum; organelle lumen	metabolic process	Pf00328	9562	[GO:0001503]; GO:0044707; GO:0032501; GO:0044699; GO:0008150 [GO:0003993]; GO:0016791; GO:0042578; GO:0016788; GO:0016787; GO:0003824; GO:0003674 [GO:0004446]; GO:0052745; GO:0016791; GO:0042578; GO:0016788; GO:0016787; GO:0003824; GO:0003674 [GO:0005783]; GO:0043231; GO:0044444; GO:0043227; GO:0043229; GO:0044424; GO:0043226; GO:0044464; GO:0005575 [GO:0005788]; GO:0044432; GO:0070013; GO:004444…														0				0			101.25	9.86	3	4	206.79	20.33	5	7	126.45	5.34	2	3		0			35.63
P01019	Angiotensinogen OS=Homo sapiens GN=AGT PE=1 SV=1 - [ANGT_HUMAN]	24.74	1	9	9	20	enzyme regulator activity; protein binding	extracellular	regulation of biological process; metabolic process; response to stimulus; cellular homeostasis; cell communication; cell organization and biogenesis; transport; cell proliferation; cell differentiation; cell growth	Pf00079	183	[GO:0001543]; GO:0022602; GO:0044699; GO:0048511; GO:0008150 [GO:0001558]; GO:0040008; GO:0050794; GO:0051128; GO:0050789; GO:0065007; GO:0008150 [GO:0001568]; GO:0044767; GO:0048856; GO:0032502; GO:0044699; GO:0008150 [GO:0001658]; GO:0048754; GO:0061138; GO:0001763; GO:0002009; GO:0009653; GO:0044707; GO:0044767; GO:0048729; GO:0032502; GO:0032501; GO:0044699; GO:0008150 [GO:0001819]; GO:000181…																	519.88	22.47	7	11	368.41	16.91	5	9
Q92859	Neogenin OS=Homo sapiens GN=NEO1 PE=1 SV=2 - [NEO1_HUMAN]	24.71	1	27	27	128	receptor activity; protein binding	membrane	regulation of biological process; cellular component movement; cell differentiation	Pf00041; Pf00047; Pf06583; Pf07679; Pf07686	4756	[GO:0004872]; GO:0003674 [GO:0005515]; GO:0005488; GO:0003674 [GO:0005886]; GO:0016020; GO:0044464; GO:0005575 [GO:0005887]; GO:0016021; GO:0044459; GO:0044425; GO:0044464; GO:0005575 [GO:0006355]; GO:0010468; GO:1903506; GO:2000112; GO:0060255; GO:2001141; GO:0010556; GO:0031326; GO:0019222; GO:0051252; GO:0009889; GO:0031323; GO:0050789; GO:0019219; GO:0050794; GO:0065007; GO:0051171; GO:008009…	83.58	1.51	2	3	218.43	5.82	5	7	104.29	3.56	3	3		0			819.84	19.85	20	27	418.1	14.72	15	20	905.66	17.45	17	26	1054.87	19.92	20	28	34.84	2.19	2	2
P25788	Proteasome subunit alpha type-3 OS=Homo sapiens GN=PSMA3 PE=1 SV=2 - [PSA3_HUMAN]	24.71	1	6	6	31	catalytic activity; protein binding	proteasome; nucleus; cytoplasm; cytosol	metabolic process; regulation of biological process; cell death; response to stimulus	Pf00227; Pf10584	5684	[GO:0000075]; GO:0022402; GO:0044763; GO:0009987; GO:0044699; GO:0008150 [GO:0000082]; GO:0044772; GO:0044843; GO:0044770; GO:1903047; GO:0022402; GO:0044763; GO:0009987; GO:0044699; GO:0008150 [GO:0000084]; GO:0051320; GO:0022403; GO:0044848; GO:0008150 [GO:0000209]; GO:0016567; GO:0032446; GO:0070647; GO:0006464; GO:0036211; GO:0044267; GO:0019538; GO:0043412; GO:0044260; GO:0043170; GO:0044238…	95.05	12.16	3	3	139.4	14.9	4	5					60.5	7.45	2	2	96.71	8.63	2	2	175.64	18.43	4	4	82.14	8.63	2	2	154.55	14.12	3	3		0			159.53
O60814	Histone H2B type 1-K OS=Homo sapiens GN=HIST1H2BK PE=1 SV=3 - [H2B1K_HUMAN]	24.6	15	3	3	4	DNA binding; protein binding	chromosome; nucleus	defense response; response to stimulus; cell organization and biogenesis	Pf00125	85236	[GO:0000786]; GO:0032993; GO:0044427; GO:0044815; GO:1990104; GO:0032991; GO:0044446; GO:0043234; GO:0005575; GO:0044422; GO:0044424; GO:0044464 [GO:0002227]; GO:0002385; GO:0045087; GO:0002251; GO:0006952; GO:0006955; GO:0006950; GO:0002376; GO:0050896; GO:0008150 [GO:0003674] [GO:0003677]; GO:0003676; GO:0097159; GO:1901363; GO:0005488; GO:0003674 [GO:0005615]; GO:0044421; GO:0005575 [GO:000563…																	40.93	19.05	2	2	38.56	12.7	2	2
O43396	Thioredoxin-like protein 1 OS=Homo sapiens GN=TXNL1 PE=1 SV=3 - [TXNL1_HUMAN]	24.57	1	4	4	14	catalytic activity	proteasome; nucleus; cytoplasm	metabolic process; transport; cellular homeostasis; regulation of biological process	Pf00085; Pf06201	9352	[GO:0000502]; GO:0043234; GO:0044424; GO:0032991; GO:0044464; GO:0005575 [GO:0005634]; GO:0043231; GO:0043227; GO:0043229; GO:0043226; GO:0044424; GO:0005575; GO:0044464 [GO:0005737]; GO:0044424; GO:0044464; GO:0005575 [GO:0006662]; GO:0018904; GO:0044281; GO:0071704; GO:0044710; GO:0008152; GO:0044699; GO:0008150 [GO:0006810]; GO:0051234; GO:0051179; GO:0008150 [GO:0009055]; GO:0003674 [GO:00150…	28.4	14.19	2	2		0												0			126.53	10.38	2	3		0			181.26	16.96	3	4
P06702	Protein S100-A9 OS=Homo sapiens GN=S100A9 PE=1 SV=1 - [S10A9_HUMAN]	24.56	1	2	2	3	signal transducer activity; metal ion binding; protein binding; antioxidant activity; catalytic activity	extracellular; nucleus; cytoplasm; cytosol; cytoskeleton; membrane	cellular component movement; defense response; response to stimulus; metabolic process; cell death; regulation of biological process; cell communication; cell organization and biogenesis	Pf01023	6280	[GO:0001816]; GO:0044707; GO:0032501; GO:0044699; GO:0008150 [GO:0002376]; GO:0008150 [GO:0002523]; GO:0050900; GO:0002376; GO:0016477; GO:0008150; GO:0048870; GO:0006928; GO:0040011; GO:0044763; GO:0009987; GO:0044699 [GO:0002544]; GO:0006954; GO:0006952; GO:0006950; GO:0050896; GO:0008150 [GO:0004871]; GO:0060089; GO:0003674 [GO:0005509]; GO:0046872; GO:0043169; GO:0043167; GO:0005488; GO:00036…																					107.44	24.56	2	3
P98066	Tumor necrosis factor-inducible gene 6 protein OS=Homo sapiens GN=TNFAIP6 PE=1 SV=2 - [TSG6_HUMAN]	24.55	1	5	5	5			defense response; response to stimulus; regulation of biological process; cell communication	Pf00193; Pf00431	7130	[GO:0005540]; GO:0005539; GO:0097367; GO:0005488; GO:0003674 [GO:0006954]; GO:0006952; GO:0006950; GO:0050896; GO:0008150 [GO:0007155]; GO:0022610; GO:0008150 [GO:0007165]; GO:0050794; GO:0051716; GO:0050789; GO:0009987; GO:0050896; GO:0065007; GO:0008150 [GO:0007267]; GO:0007154; GO:0044700; GO:0044763; GO:0023052; GO:0044699; GO:0009987; GO:0008150
P50897	Palmitoyl-protein thioesterase 1 OS=Homo sapiens GN=PPT1 PE=1 SV=1 - [PPT1_HUMAN]	24.51	1	5	5	11	catalytic activity	extracellular; nucleus; vacuole; Golgi; cytosol; membrane	metabolic process; transport; cell organization and biogenesis; cellular homeostasis; response to stimulus; cell death; regulation of biological process	Pf02089	5538	[GO:0002084]; GO:0035601; GO:0042159; GO:0098734; GO:0006464; GO:0098732; GO:0030163; GO:0042157; GO:0036211; GO:0044267; GO:0043412; GO:0009057; GO:0019538; GO:0044260; GO:0043170; GO:1901575; GO:0044238; GO:0044237; GO:0071704; GO:0009056; GO:0008152; GO:0009987; GO:0008150 [GO:0005576]; GO:0005575 [GO:0005615]; GO:0044421; GO:0005575 [GO:0005634]; GO:0043231; GO:0043227; GO:0043229; GO:0043226…													104.35	7.84	2	3		0							156.86	21.57	4	6		0
P60660	Myosin light polypeptide 6 OS=Homo sapiens GN=MYL6 PE=1 SV=2 - [MYL6_HUMAN]	24.5	1	3	3	4	catalytic activity; motor activity; metal ion binding; protein binding; structural molecule activity	cytosol; membrane	metabolic process; cellular component movement		4637	[GO:0003774]; GO:0017111; GO:0016462; GO:0016818; GO:0016817; GO:0016787; GO:0003824; GO:0003674 [GO:0005509]; GO:0046872; GO:0043169; GO:0043167; GO:0005488; GO:0003674 [GO:0005515]; GO:0005488; GO:0003674 [GO:0005829]; GO:0044444; GO:0044424; GO:0044464; GO:0005575 [GO:0006200]; GO:0009154; GO:0009169; GO:0009207; GO:0046034; GO:0046130; GO:0006195; GO:0009150; GO:0009261; GO:0009128; GO:000915…					47.29	13.91	2	2														0				0								0
P04080	Cystatin-B OS=Homo sapiens GN=CSTB PE=1 SV=2 - [CYTB_HUMAN]	24.49	1	2	2	4	protein binding; enzyme regulator activity; RNA binding	nucleus; cytoplasm	response to stimulus; regulation of biological process	Pf00031	1476	[GO:0002020]; GO:0019899; GO:0005515; GO:0005488; GO:0003674 [GO:0004866]; GO:0030414; GO:0061135; GO:0004857; GO:0061134; GO:0030234; GO:0003674 [GO:0004869]; GO:0004866; GO:0030414; GO:0061135; GO:0004857; GO:0061134; GO:0030234; GO:0003674 [GO:0005615]; GO:0044421; GO:0005575 [GO:0005622]; GO:0044464; GO:0005575 [GO:0005634]; GO:0043231; GO:0043227; GO:0043229; GO:0043226; GO:0044424; GO:00055…		0				0								0				0			88.41	24.49	2	2	80.89	24.49	2	2		0
P11766	Alcohol dehydrogenase class-3 OS=Homo sapiens GN=ADH5 PE=1 SV=4 - [ADHX_HUMAN]	24.33	1	5	5	6	nucleotide binding; catalytic activity; metal ion binding; protein binding	nucleus; cytoplasm; mitochondrion	metabolic process; response to stimulus	Pf00107; Pf08240	128	[GO:0000166]; GO:0036094; GO:1901265; GO:0005488; GO:0097159; GO:1901363; GO:0003674 [GO:0000252]; GO:0016616; GO:0016614; GO:0016491; GO:0003824; GO:0003674 [GO:0001523]; GO:0016101; GO:0006721; GO:0006720; GO:0044255; GO:0006629; GO:0044237; GO:0044763; GO:0044238; GO:0044710; GO:0071704; GO:0008152; GO:0009987; GO:0044699; GO:0008150 [GO:0003016]; GO:0003008; GO:0007585; GO:0044707; GO:0032501…																		0			57.2	4.81	2	2						0							112.06
P15144	Aminopeptidase N OS=Homo sapiens GN=ANPEP PE=1 SV=4 - [AMPN_HUMAN]	24.3	1	17	17	56	receptor activity; catalytic activity; metal ion binding	cytoplasm; membrane; cytosol; organelle lumen	metabolic process; development; response to stimulus; cell differentiation; regulation of biological process	Pf01433; Pf10023	290	[GO:0001525]; GO:0044767; GO:0048646; GO:0032502; GO:0044699; GO:0008150 [GO:0001618]; GO:0004872; GO:0003674 [GO:0002003]; GO:0016486; GO:0006518; GO:0016485; GO:0042445; GO:0043603; GO:1901564; GO:0051604; GO:0008152; GO:0010817; GO:0034641; GO:0006807; GO:0071704; GO:0019538; GO:0008150; GO:0065008; GO:0044237; GO:0043170; GO:0044238; GO:0065007; GO:0009987 [GO:0004177]; GO:0008238; GO:0070011…	85.39	1.96	2	2	158.72	4.24	3	3		0			49.94	1.96	2	2	640.35	18.82	13	23	318.8	19.44	12	17	166.23	6.51	3	3	195.53	12.2	6	6
P68104	Elongation factor 1-alpha 1 OS=Homo sapiens GN=EEF1A1 PE=1 SV=1 - [EF1A1_HUMAN]	24.24	2	8	8	21	nucleotide binding; RNA binding; catalytic activity; protein binding	nucleus; cytoplasm; cytosol; membrane	metabolic process; regulation of biological process; response to stimulus	Pf00009; Pf03143; Pf03144	1915	[GO:0000166]; GO:0036094; GO:1901265; GO:0005488; GO:0097159; GO:1901363; GO:0003674 [GO:0003746]; GO:0008135; GO:0003723; GO:0003676; GO:0097159; GO:1901363; GO:0005488; GO:0003674 [GO:0003924]; GO:0017111; GO:0016462; GO:0016818; GO:0016817; GO:0016787; GO:0003824; GO:0003674 [GO:0005515]; GO:0005488; GO:0003674 [GO:0005525]; GO:0032550; GO:0032561; GO:0035639; GO:0001883; GO:0032549; GO:001900…										0							63.1	4.98	2	2	41.62	7.79	2	2		0			51.48	6.93	2	2	167.35	12.12	4	6	186.89
Q9UHI8	A disintegrin and metalloproteinase with thrombospondin motifs 1 OS=Homo sapiens GN=ADAMTS1 PE=1 SV=4 - [ATS1_HUMAN]	24.2	1	12	12	59	catalytic activity; metal ion binding	extracellular; cytoplasm	metabolic process; regulation of biological process; response to stimulus	Pf00090; Pf01421; Pf01562; Pf05986	9510	[GO:0001542]; GO:0022602; GO:0030728; GO:0044699; GO:0048511; GO:0044702; GO:0048609; GO:0008150; GO:0022414 [GO:0001822]; GO:0044767; GO:0048513; GO:0032502; GO:0044699; GO:0048856; GO:0008150 [GO:0004222]; GO:0004175; GO:0008237; GO:0070011; GO:0008233; GO:0016787; GO:0003824; GO:0003674 [GO:0005576]; GO:0005575 [GO:0005578]; GO:0031012; GO:0044421; GO:0005575 [GO:0005604]; GO:0044420; GO:00444…		0				0			100.11	5.69	4	4		0			178.73	12.41	6	6	104.91	7.14	4	4	521.49	18.3	9	16	197.82	12.1	6	7	159.87	12.72	6	6	175.65
Q15417	Calponin-3 OS=Homo sapiens GN=CNN3 PE=1 SV=1 - [CNN3_HUMAN]	24.01	1	5	7	23	protein binding		cell differentiation; cell organization and biogenesis; regulation of biological process	Pf00307; Pf00402	1266	[GO:0003779]; GO:0008092; GO:0005515; GO:0005488; GO:0003674 [GO:0005515]; GO:0005488; GO:0003674 [GO:0005516]; GO:0005515; GO:0005488; GO:0003674 [GO:0005523]; GO:0008092; GO:0005515; GO:0005488; GO:0003674 [GO:0005575] [GO:0006939]; GO:0006936; GO:0003012; GO:0003008; GO:0044707; GO:0032501; GO:0044699; GO:0008150 [GO:0008017]; GO:0015631; GO:0032403; GO:0008092; GO:0005515; GO:0005488; GO:0003…	127.9	17.93	5	6	43.37	7.6	2	2					110.69	6.69	2	3		0				0			154.41	12.77	4	6	105.06	6.69	2	4
O43854	EGF-like repeat and discoidin I-like domain-containing protein 3 OS=Homo sapiens GN=EDIL3 PE=1 SV=1 - [EDIL3_HUMAN]	23.96	1	10	10	24	protein binding; metal ion binding	extracellular	development; regulation of biological process	Pf00008; Pf00754	10085	[GO:0005178]; GO:0005102; GO:0032403; GO:0050839; GO:0005515; GO:0005488; GO:0003674 [GO:0005509]; GO:0046872; GO:0043169; GO:0043167; GO:0005488; GO:0003674 [GO:0005515]; GO:0005488; GO:0003674 [GO:0005576]; GO:0005575 [GO:0007155]; GO:0022610; GO:0008150 [GO:0007275]; GO:0044707; GO:0044767; GO:0032501; GO:0044699; GO:0032502; GO:0008150 [GO:0010811]; GO:0010810; GO:0045785; GO:0030155; GO:0048…					58.51	4.17	2	2						0			123.59	13.33	5	6	47.2	5.83	2	3									96.6	11.04	5	5	181.35
O75718	Cartilage-associated protein OS=Homo sapiens GN=CRTAP PE=1 SV=1 - [CRTAP_HUMAN]	23.94	1	8	8	20	protein binding	extracellular; endoplasmic reticulum; organelle lumen	metabolic process; cell organization and biogenesis; regulation of biological process		10491	[GO:0005576]; GO:0005575 [GO:0005578]; GO:0031012; GO:0044421; GO:0005575 [GO:0005615]; GO:0044421; GO:0005575 [GO:0005783]; GO:0043231; GO:0044444; GO:0043227; GO:0043229; GO:0044424; GO:0043226; GO:0044464; GO:0005575 [GO:0005788]; GO:0044432; GO:0070013; GO:0044444; GO:0044446; GO:0043233; GO:0044424; GO:0044422; GO:0031974; GO:0044464; GO:0005575 [GO:0007283]; GO:0048232; GO:0007276; GO:00447…																		0							125.76	16.71	5	7	64.16	5.74	2	2					134.91
Q15907	Ras-related protein Rab-11B OS=Homo sapiens GN=RAB11B PE=1 SV=4 - [RB11B_HUMAN]	23.85	2	4	4	9	nucleotide binding; catalytic activity; protein binding	cytoplasm; mitochondrion; endosome; membrane	metabolic process; transport; regulation of biological process; response to stimulus	Pf00025; Pf00071; Pf08477	9230	[GO:0000166]; GO:0036094; GO:1901265; GO:0005488; GO:0097159; GO:1901363; GO:0003674 [GO:0001881]; GO:0043112; GO:0044260; GO:0043170; GO:0044237; GO:0071704; GO:0008152; GO:0009987; GO:0008150 [GO:0003924]; GO:0017111; GO:0016462; GO:0016818; GO:0016817; GO:0016787; GO:0003824; GO:0003674 [GO:0005515]; GO:0005488; GO:0003674 [GO:0005525]; GO:0032550; GO:0032561; GO:0035639; GO:0001883; GO:003254…																									54.18	9.63	2	2	102.74	15.6	2	2
P30048	Thioredoxin-dependent peroxide reductase, mitochondrial OS=Homo sapiens GN=PRDX3 PE=1 SV=3 - [PRDX3_HUMAN]	23.83	1	5	5	18	antioxidant activity; catalytic activity; protein binding; enzyme regulator activity	cytoplasm; mitochondrion; organelle lumen; endosome; cytosol	response to stimulus; cell organization and biogenesis; regulation of biological process; metabolic process; cell differentiation	Pf00578; Pf08534; Pf10417	10935	[GO:0001893]; GO:0003006; GO:0044767; GO:0048856; GO:0060135; GO:0022414; GO:0032502; GO:0044699; GO:0044702; GO:0048609; GO:0008150 [GO:0004601]; GO:0016209; GO:0016684; GO:0003674; GO:0016491; GO:0003824 [GO:0005515]; GO:0005488; GO:0003674 [GO:0005737]; GO:0044424; GO:0044464; GO:0005575 [GO:0005739]; GO:0043231; GO:0044444; GO:0043227; GO:0043229; GO:0044424; GO:0043226; GO:0044464; GO:000557…														0			134.14	14.45	3	4	75.54	12.89	3	3	136.31	8.2	2	3	80.06	12.5	3	3
P02042	Hemoglobin subunit delta OS=Homo sapiens GN=HBD PE=1 SV=2 - [HBD_HUMAN]	23.81	2	3	3	14	transporter activity; metal ion binding	cytosol	transport; coagulation	Pf00042	3045	[GO:0005344]; GO:0022892; GO:0005215; GO:0003674 [GO:0005506]; GO:0046914; GO:0046872; GO:0043169; GO:0043167; GO:0005488; GO:0003674 [GO:0005829]; GO:0044444; GO:0044424; GO:0044464; GO:0005575 [GO:0005833]; GO:0043234; GO:0044445; GO:0032991; GO:0044444; GO:0005575; GO:0044424; GO:0044464 [GO:0006810]; GO:0051234; GO:0051179; GO:0008150 [GO:0007596]; GO:0007599; GO:0050817; GO:0050878; GO:00447…	81.31	12.93	2	4		0				0				0											127.63	23.81	3	5		0
Q15257	Serine/threonine-protein phosphatase 2A activator OS=Homo sapiens GN=PPP2R4 PE=1 SV=3 - [PTPA_HUMAN]	23.74	1	5	5	13	nucleotide binding; catalytic activity; protein binding; enzyme regulator activity	nucleus; cytoplasm	metabolic process; cell organization and biogenesis; regulation of biological process	Pf03095	5524	[GO:0000159]; GO:0008287; GO:0044424; GO:0044464; GO:1903293; GO:0005575; GO:1902494; GO:0043234; GO:0032991 [GO:0000166]; GO:0036094; GO:1901265; GO:0005488; GO:0097159; GO:1901363; GO:0003674 [GO:0000413]; GO:0018208; GO:0018193; GO:0006464; GO:0036211; GO:0044267; GO:0019538; GO:0043412; GO:0044260; GO:0043170; GO:0044238; GO:0044237; GO:0071704; GO:0008152; GO:0009987; GO:0008150 [GO:0003755]…	53.31	6.42	2	2	60.56	6.42	2	2						0				0				0			104.69	10.89	2	3		0							98.18
O60664	Perilipin-3 OS=Homo sapiens GN=PLIN3 PE=1 SV=3 - [PLIN3_HUMAN]	23.73	1	6	6	8	protein binding	cytoplasm; endosome; Golgi; membrane	transport	Pf03036	10226	[GO:0005515]; GO:0005488; GO:0003674 [GO:0005737]; GO:0044424; GO:0044464; GO:0005575 [GO:0005768]; GO:0043231; GO:0044444; GO:0043227; GO:0043229; GO:0044424; GO:0043226; GO:0044464; GO:0005575 [GO:0005794]; GO:0043231; GO:0044444; GO:0043227; GO:0043229; GO:0044424; GO:0043226; GO:0044464; GO:0005575 [GO:0005811]; GO:0043232; GO:0043228; GO:0043229; GO:0043226; GO:0044424; GO:0005575; GO:004446…														0				0			131.01	5.76	2	3		0			97.08	8.06	2	2					72.05
P0C0L4	Complement C4-A OS=Homo sapiens GN=C4A PE=1 SV=1 - [CO4A_HUMAN]	23.57	2	27	27	108	protein binding; enzyme regulator activity	extracellular; membrane	defense response; response to stimulus; metabolic process; regulation of biological process	Pf00207; Pf01759; Pf01821; Pf01835; Pf07677; Pf07678; Pf07703; Pf10569; Pf11974	720	[GO:0001849]; GO:0001846; GO:0001848; GO:0005515; GO:0005488; GO:0003674 [GO:0004866]; GO:0030414; GO:0061135; GO:0004857; GO:0061134; GO:0030234; GO:0003674 [GO:0005576]; GO:0005575 [GO:0005615]; GO:0044421; GO:0005575 [GO:0005886]; GO:0016020; GO:0044464; GO:0005575 [GO:0006954]; GO:0006952; GO:0006950; GO:0050896; GO:0008150 [GO:0006956]; GO:0002252; GO:0002253; GO:0006959; GO:0072376; GO:0002…	138.59	2.75	4	4	200.02	5.79	7	7	286.82	3.9	5	8	107.87	2.06	3	3	566.35	11.41	13	18	247.84	4.07	5	7	501.76	7.4	7	12	642.12	13.36	16	24					38.97
P08254	Stromelysin-1 OS=Homo sapiens GN=MMP3 PE=1 SV=2 - [MMP3_HUMAN]	23.48	1	11	11	19	catalytic activity; metal ion binding; protein binding	extracellular; nucleus	response to stimulus; metabolic process; regulation of biological process; cell organization and biogenesis; cell communication	Pf00045; Pf00413; Pf01471	4314	[GO:0001666]; GO:0006950; GO:0036293; GO:0050896; GO:0070482; GO:0008150; GO:0009628 [GO:0004175]; GO:0070011; GO:0008233; GO:0016787; GO:0003824; GO:0003674 [GO:0004222]; GO:0004175; GO:0008237; GO:0070011; GO:0008233; GO:0016787; GO:0003824; GO:0003674 [GO:0005509]; GO:0046872; GO:0043169; GO:0043167; GO:0005488; GO:0003674 [GO:0005576]; GO:0005575 [GO:0005578]; GO:0031012; GO:0044421; GO:00055…		0							196.82	12.16	6	8					35.13	5.45	3	3										0							92.34
O00584	Ribonuclease T2 OS=Homo sapiens GN=RNASET2 PE=1 SV=2 - [RNT2_HUMAN]	23.44	1	5	5	18	RNA binding; catalytic activity	extracellular; vacuole; endoplasmic reticulum; organelle lumen	metabolic process	Pf00445; Pf00882	8635	[GO:0003723]; GO:0003676; GO:0097159; GO:1901363; GO:0005488; GO:0003674 [GO:0004518]; GO:0016788; GO:0016787; GO:0003824; GO:0003674 [GO:0004519]; GO:0004518; GO:0016788; GO:0016787; GO:0003824; GO:0003674 [GO:0004540]; GO:0004518; GO:0016788; GO:0016787; GO:0003824; GO:0003674 [GO:0005576]; GO:0005575 [GO:0005615]; GO:0044421; GO:0005575 [GO:0005764]; GO:0000323; GO:0005773; GO:0043231; GO:0044…		0			48.02	9.77	2	3									67.11	17.97	3	3	108.28	23.44	4	4	71.16	12.11	2	2		0				0			86.68
Q99985	Semaphorin-3C OS=Homo sapiens GN=SEMA3C PE=1 SV=2 - [SEM3C_HUMAN]	23.44	1	11	11	13	receptor activity; protein binding	extracellular; membrane	cellular component movement; response to stimulus; development; cell differentiation	Pf01403; Pf01437; Pf07679	10512	[GO:0001755]; GO:0001667; GO:0016477; GO:0048870; GO:0006928; GO:0040011; GO:0044763; GO:0008150; GO:0009987; GO:0044699 [GO:0001756]; GO:0009952; GO:0035282; GO:0048646; GO:0003002; GO:0032502; GO:0007389; GO:0008150; GO:0044707; GO:0044767; GO:0032501; GO:0044699 [GO:0001974]; GO:0048771; GO:0044707; GO:0032501; GO:0044699; GO:0008150 [GO:0003151]; GO:0009653; GO:0044767; GO:0032502; GO:0044699…																	52.08	2.53	2	2																	401.27
P13497	Bone morphogenetic protein 1 OS=Homo sapiens GN=BMP1 PE=1 SV=2 - [BMP1_HUMAN]	23.43	1	19	19	63	catalytic activity; protein binding; metal ion binding	extracellular; Golgi	metabolic process; development; cell organization and biogenesis; cell differentiation; regulation of biological process	Pf00431; Pf01400; Pf07645; Pf12662; Pf12947	649	[GO:0001501]; GO:0048731; GO:0048856; GO:0032502; GO:0008150 [GO:0001502]; GO:0098743; GO:0008150 [GO:0001503]; GO:0044707; GO:0032501; GO:0044699; GO:0008150 [GO:0004222]; GO:0004175; GO:0008237; GO:0070011; GO:0008233; GO:0016787; GO:0003824; GO:0003674 [GO:0005125]; GO:0005102; GO:0005515; GO:0005488; GO:0003674 [GO:0005509]; GO:0046872; GO:0043169; GO:0043167; GO:0005488; GO:0003674 [GO:00055…	96.62	3.96	4	6	69.93	3.04	3	3					178.28	4.87	5	7	156.86	11.46	10	11	240.61	12.68	10	10	306.5	12.17	10	11	318.8	9.94	8	10
P54819	Adenylate kinase 2, mitochondrial OS=Homo sapiens GN=AK2 PE=1 SV=2 - [KAD2_HUMAN]	23.43	1	3	3	3	nucleotide binding; catalytic activity	mitochondrion; membrane; cytosol	metabolic process; response to stimulus	Pf00406; Pf05191	204	[GO:0000166]; GO:0036094; GO:1901265; GO:0005488; GO:0097159; GO:1901363; GO:0003674 [GO:0001889]; GO:0044767; GO:0048513; GO:0048732; GO:0032502; GO:0044699; GO:0048856; GO:0008150 [GO:0004017]; GO:0016776; GO:0019201; GO:0016772; GO:0019205; GO:0016740; GO:0016301; GO:0003824; GO:0003674 [GO:0005524]; GO:0032550; GO:0032559; GO:0035639; GO:0001883; GO:0032549; GO:0030554; GO:0032555; GO:0043168…																									102.2	23.43	3	3
P04179	Superoxide dismutase [Mn], mitochondrial OS=Homo sapiens GN=SOD2 PE=1 SV=2 - [SODM_HUMAN]	23.42	1	5	5	19	DNA binding; antioxidant activity; catalytic activity; metal ion binding; protein binding	cytoplasm; mitochondrion; membrane; organelle lumen	response to stimulus; cell organization and biogenesis; regulation of biological process; metabolic process; cell differentiation	Pf00081; Pf02777	6648	[GO:0000302]; GO:0006979; GO:1901700; GO:0006950; GO:0042221; GO:0050896; GO:0008150 [GO:0000303]; GO:0000302; GO:0000305; GO:0010035; GO:0006979; GO:1901700; GO:0042221; GO:0006950; GO:0050896; GO:0008150 [GO:0001306]; GO:0006979; GO:0006950; GO:0050896; GO:0008150 [GO:0001315]; GO:0000302; GO:0001306; GO:0006979; GO:1901700; GO:0006950; GO:0042221; GO:0050896; GO:0008150 [GO:0001666]; GO:000695…																	111.12	17.12	4	5	228.51	23.42	5	7	44.4	12.61	2	2		0
P43251	Biotinidase OS=Homo sapiens GN=BTD PE=1 SV=2 - [BTD_HUMAN]	23.39	1	10	10	27	catalytic activity	extracellular; organelle lumen	metabolic process	Pf00795	686	[GO:0004075]; GO:0016879; GO:0016874; GO:0003824; GO:0003674 [GO:0005576]; GO:0005575 [GO:0005615]; GO:0044421; GO:0005575 [GO:0005730]; GO:0043232; GO:0044428; GO:0043228; GO:0043229; GO:0044446; GO:0043226; GO:0044424; GO:0044422; GO:0005575; GO:0044464 [GO:0005759]; GO:0044429; GO:0070013; GO:0044444; GO:0044446; GO:0043233; GO:0044424; GO:0044422; GO:0031974; GO:0044464; GO:0005575 [GO:000676…													82.15	4.05	2	3	343.26	17.5	7	10	159.43	14	4	6	205.96	11.42	4	5	55.4	7.18	3	3
P02753	Retinol-binding protein 4 OS=Homo sapiens GN=RBP4 PE=1 SV=3 - [RET4_HUMAN]	23.38	1	6	6	21	transporter activity; protein binding	extracellular; cytosol	metabolic process; transport; regulation of biological process; response to stimulus	Pf00061; Pf08212	5950	[GO:0001523]; GO:0016101; GO:0006721; GO:0006720; GO:0044255; GO:0006629; GO:0044237; GO:0044763; GO:0044238; GO:0044710; GO:0071704; GO:0008152; GO:0009987; GO:0044699; GO:0008150 [GO:0001654]; GO:0007423; GO:0044767; GO:0048513; GO:0032502; GO:0044699; GO:0048856; GO:0008150 [GO:0005215]; GO:0003674 [GO:0005501]; GO:0019840; GO:0008289; GO:0005488; GO:0003674 [GO:0005515]; GO:0005488; GO:000367…	62.57	4.98	2	2	44.31	9.95	2	3	73.64	9.95	2	3		0								0			56.81	10.95	2	3		0
O14498	Immunoglobulin superfamily containing leucine-rich repeat protein OS=Homo sapiens GN=ISLR PE=1 SV=1 - [ISLR_HUMAN]	23.36	1	7	7	17	protein binding	extracellular		Pf07679	3671	[GO:0005515]; GO:0005488; GO:0003674 [GO:0005576]; GO:0005575 [GO:0007155]; GO:0022610; GO:0008150 [GO:0070062]; GO:0031988; GO:0065010; GO:0031982; GO:0043227; GO:0043230; GO:0043226; GO:0044421; GO:0005575						0				0							182.82	13.79	5	5	93.49	14.49	4	4
P01008	Antithrombin-III OS=Homo sapiens GN=SERPINC1 PE=1 SV=1 - [ANT3_HUMAN]	23.28	1	9	9	73	protein binding; enzyme regulator activity	extracellular; membrane	response to stimulus; coagulation; regulation of biological process	Pf00079	462	[GO:0002020]; GO:0019899; GO:0005515; GO:0005488; GO:0003674 [GO:0004867]; GO:0004866; GO:0030414; GO:0061135; GO:0004857; GO:0061134; GO:0030234; GO:0003674 [GO:0005515]; GO:0005488; GO:0003674 [GO:0005576]; GO:0005575 [GO:0005615]; GO:0044421; GO:0005575 [GO:0005886]; GO:0016020; GO:0044464; GO:0005575 [GO:0007584]; GO:0031667; GO:0042221; GO:0009991; GO:0050896; GO:0009605; GO:0008150 [GO:0007…					76.65	8.19	4	4	149.42	3.88	2	5	52.73	3.45	2	2	240.19	14.87	7	14	86.52	10.34	4	4	112.34	13.36	6	6	193.54	13.36	6	10	46.77	5.39	3	3	131.13
P51149	Ras-related protein Rab-7a OS=Homo sapiens GN=RAB7A PE=1 SV=1 - [RAB7A_HUMAN]	23.19	1	4	4	10	nucleotide binding; catalytic activity; protein binding	nucleus; cytoplasm; vacuole; membrane; endosome; Golgi	metabolic process; transport; regulation of biological process; response to stimulus; cell death; cell organization and biogenesis; cellular homeostasis	Pf00009; Pf00025; Pf00071; Pf01926; Pf04670; Pf08477	7879	[GO:0000166]; GO:0036094; GO:1901265; GO:0005488; GO:0097159; GO:1901363; GO:0003674 [GO:0003924]; GO:0017111; GO:0016462; GO:0016818; GO:0016817; GO:0016787; GO:0003824; GO:0003674 [GO:0005515]; GO:0005488; GO:0003674 [GO:0005525]; GO:0032550; GO:0032561; GO:0035639; GO:0001883; GO:0032549; GO:0019001; GO:0032555; GO:0043168; GO:1901265; GO:0001882; GO:0017076; GO:0032553; GO:0043167; GO:0097159…						0											90.62	13.04	2	2	176.39	23.19	4	5		0				0							117.26
P62136	Serine/threonine-protein phosphatase PP1-alpha catalytic subunit OS=Homo sapiens GN=PPP1CA PE=1 SV=1 - [PP1A_HUMAN]	23.03	3	7	7	14	catalytic activity; protein binding; metal ion binding	nucleus; cytoplasm; cytosol	metabolic process; regulation of biological process; response to stimulus; cell division	Pf00149	5499	[GO:0000164]; GO:0008287; GO:0044444; GO:0044464; GO:1903293; GO:0044424; GO:0005575; GO:1902494; GO:0043234; GO:0032991 [GO:0004721]; GO:0016791; GO:0042578; GO:0016788; GO:0016787; GO:0003824; GO:0003674 [GO:0004722]; GO:0004721; GO:0016791; GO:0042578; GO:0016788; GO:0016787; GO:0003824; GO:0003674 [GO:0005515]; GO:0005488; GO:0003674 [GO:0005634]; GO:0043231; GO:0043227; GO:0043229; GO:004322…		0																							160.98	10.61	2	4	199.22	17.27	5	6					50.51
Q6UXH9	Inactive serine protease PAMR1 OS=Homo sapiens GN=PAMR1 PE=1 SV=1 - [PAMR1_HUMAN]	22.78	1	11	11	27	catalytic activity; protein binding	extracellular	metabolic process	Pf00084; Pf00089; Pf00431	25891	[GO:0003824]; GO:0003674 [GO:0004252]; GO:0004175; GO:0008236; GO:0070011; GO:0017171; GO:0008233; GO:0016787; GO:0003824; GO:0003674 [GO:0005515]; GO:0005488; GO:0003674 [GO:0005576]; GO:0005575 [GO:0006508]; GO:0019538; GO:0043170; GO:0044238; GO:0071704; GO:0008152; GO:0008150 [GO:0008152]; GO:0008150																	159.08	12.64	7	7	160.74	11.94	6	6	39.15	2.78	2	2					92.01	4.86	3	3	174.71
P16188	HLA class I histocompatibility antigen, A-30 alpha chain OS=Homo sapiens GN=HLA-A PE=1 SV=2 - [1A30_HUMAN]	22.74	7	3	6	24	protein binding	membrane; endoplasmic reticulum; Golgi; cell surface	regulation of biological process; response to stimulus	Pf00129; Pf07654		[GO:0000139]; GO:0031090; GO:0044431; GO:0098588; GO:0016020; GO:0044422; GO:0044444; GO:0044446; GO:0005575; GO:0044424; GO:0044464 [GO:0001916]; GO:0001912; GO:0001914; GO:0002711; GO:0001910; GO:0002705; GO:0031343; GO:0002709; GO:0002708; GO:0002824; GO:0002703; GO:0031341; GO:0002699; GO:0048518; GO:0002706; GO:0002822; GO:0002821; GO:0002697; GO:0050789; GO:0002684; GO:0002819; GO:0050778; …		0				0				0				0				0								0				0							59.02
P98095	Fibulin-2 OS=Homo sapiens GN=FBLN2 PE=1 SV=2 - [FBLN2_HUMAN]	22.72	1	21	21	62	structural molecule activity; metal ion binding; protein binding	extracellular	regulation of biological process; cell organization and biogenesis	Pf01821; Pf07645; Pf12662	2199	[GO:0005201]; GO:0005198; GO:0003674 [GO:0005509]; GO:0046872; GO:0043169; GO:0043167; GO:0005488; GO:0003674 [GO:0005515]; GO:0005488; GO:0003674 [GO:0005576]; GO:0005575 [GO:0005578]; GO:0031012; GO:0044421; GO:0005575 [GO:0010811]; GO:0010810; GO:0045785; GO:0030155; GO:0048522; GO:0050794; GO:0048518; GO:0050789; GO:0065007; GO:0008150 [GO:0030198]; GO:0043062; GO:0016043; GO:0044763; GO:0071…					268.46	4.65	4	5	132.01	4.65	4	4					354.99	14.7	12	14	377.2	13.77	14	16						0							229.9
O95084	Serine protease 23 OS=Homo sapiens GN=PRSS23 PE=1 SV=1 - [PRS23_HUMAN]	22.72	1	6	6	25	catalytic activity	extracellular; nucleus	metabolic process	Pf00089	11098	[GO:0003824]; GO:0003674 [GO:0004252]; GO:0004175; GO:0008236; GO:0070011; GO:0017171; GO:0008233; GO:0016787; GO:0003824; GO:0003674 [GO:0005576]; GO:0005575 [GO:0005634]; GO:0043231; GO:0043227; GO:0043229; GO:0043226; GO:0044424; GO:0005575; GO:0044464 [GO:0006508]; GO:0019538; GO:0043170; GO:0044238; GO:0071704; GO:0008152; GO:0008150 [GO:0008233]; GO:0016787; GO:0003824; GO:0003674 [GO:00082…									176.12	6.79	2	4		0			49.49	6.79	2	2	59.94	14.62	3	3	80	11.23	2	2	73.67	11.23	2	2					77.85
Q15019	Septin-2 OS=Homo sapiens GN=SEPT2 PE=1 SV=1 - [SEPT2_HUMAN]	22.71	1	5	5	10	nucleotide binding; protein binding; enzyme regulator activity; structural molecule activity	chromosome; nucleus; cytoplasm; cytoskeleton; membrane; cell surface	regulation of biological process; cell organization and biogenesis; response to stimulus; cell division	Pf00071; Pf00735	4735	[GO:0000145]; GO:0043234; GO:0044448; GO:0032991; GO:0044444; GO:0005575; GO:0044424; GO:0044464 [GO:0000166]; GO:0036094; GO:1901265; GO:0005488; GO:0097159; GO:1901363; GO:0003674 [GO:0000775]; GO:0098687; GO:0044427; GO:0044446; GO:0044422; GO:0044424; GO:0005575; GO:0044464 [GO:0000776]; GO:0043232; GO:0043234; GO:0044427; GO:0043228; GO:0043229; GO:0032991; GO:0044446; GO:0043226; GO:0044424…																					83.13	13.02	3	3		0			141.11	14.13	3	4		0			198.93
P15289	Arylsulfatase A OS=Homo sapiens GN=ARSA PE=1 SV=3 - [ARSA_HUMAN]	22.68	1	8	8	29	catalytic activity; metal ion binding	cytoplasm; vacuole; endosome; organelle lumen; membrane	metabolic process; response to stimulus	Pf00884; Pf01663; Pf07394	410	[GO:0001669]; GO:0030141; GO:0097223; GO:0016023; GO:0044464; GO:0031410; GO:0031988; GO:0043231; GO:0005575; GO:0031982; GO:0043229; GO:0044444; GO:0043227; GO:0043226; GO:0044424 [GO:0003824]; GO:0003674 [GO:0004065]; GO:0008484; GO:0016788; GO:0016787; GO:0003824; GO:0003674 [GO:0004098]; GO:0008484; GO:0016788; GO:0016787; GO:0003824; GO:0003674 [GO:0005509]; GO:0046872; GO:0043169; GO:004316…																	499.64	22.68	8	12	430.99	14.99	5	8									191.61	7.69	3	4	269.5
Q01518	Adenylyl cyclase-associated protein 1 OS=Homo sapiens GN=CAP1 PE=1 SV=5 - [CAP1_HUMAN]	22.53	1	8	8	27	protein binding	cytoplasm; membrane; cytoskeleton	cell organization and biogenesis; cellular component movement; transport; regulation of biological process; response to stimulus; coagulation	Pf01213; Pf07986; Pf08603	10487	[GO:0000902]; GO:0032989; GO:0009653; GO:0016043; GO:0048869; GO:0032502; GO:0071840; GO:0044763; GO:0044767; GO:0008150; GO:0009987; GO:0044699 [GO:0001667]; GO:0016477; GO:0048870; GO:0006928; GO:0040011; GO:0044763; GO:0008150; GO:0009987; GO:0044699 [GO:0002576]; GO:0006887; GO:0016192; GO:0032940; GO:0006810; GO:0044763; GO:0046903; GO:0051649; GO:0051234; GO:0009987; GO:0044699; GO:0044765;…		0			115.72	5.89	2	3					116.33	7.79	3	5		0				0			90.58	10.95	3	4		0			113.75	7.37	2	3	250.42
P60842	Eukaryotic initiation factor 4A-I OS=Homo sapiens GN=EIF4A1 PE=1 SV=1 - [IF4A1_HUMAN]	22.41	1	1	7	21	nucleotide binding; RNA binding; catalytic activity; protein binding	cytoplasm; cytosol; membrane	metabolic process; regulation of biological process; response to stimulus	Pf00270; Pf00271; Pf00579	1973	[GO:0000166]; GO:0036094; GO:1901265; GO:0005488; GO:0097159; GO:1901363; GO:0003674 [GO:0000288]; GO:0000956; GO:0006402; GO:0006401; GO:0016071; GO:0016070; GO:0034655; GO:0044265; GO:0044260; GO:0090304; GO:0006139; GO:0019439; GO:0044270; GO:0046700; GO:1901361; GO:0009057; GO:0044248; GO:0043170; GO:0044237; GO:0006725; GO:0034641; GO:0044238; GO:0046483; GO:1901360; GO:1901575; GO:0009056; …		0																0			108.1	9.11	3	3		0			123.64	14.53	5	5	72.34	6.4	2	2	135.53
A6NCE7	Microtubule-associated proteins 1A/1B light chain 3 beta 2 OS=Homo sapiens GN=MAP1LC3B2 PE=2 SV=1 - [MP3B2_HUMAN]	22.4	2	3	3	9	protein binding	membrane; cytoplasm; cytosol; cytoskeleton	cell organization and biogenesis; metabolic process; cell communication; response to stimulus; transport	Pf02991; Pf04110	643246	[GO:0000045]; GO:0007033; GO:0070925; GO:0006996; GO:0022607; GO:0009987; GO:0016043; GO:0008150; GO:0071840 [GO:0000407]; GO:0044444; GO:0044424; GO:0044464; GO:0005575 [GO:0000421]; GO:0005774; GO:0031090; GO:0044437; GO:0098588; GO:0016020; GO:0044422; GO:0044444; GO:0044446; GO:0005575; GO:0044424; GO:0044464 [GO:0000422]; GO:0006914; GO:0044248; GO:0009056; GO:0044237; GO:0008152; GO:0009987…																	31.81	16.8	2	2		0			28.12	16.8	2	2		0
P48739	Phosphatidylinositol transfer protein beta isoform OS=Homo sapiens GN=PITPNB PE=1 SV=2 - [PIPNB_HUMAN]	22.14	1	4	4	7	transporter activity	membrane; cytoplasm; Golgi	metabolic process; transport	Pf02121	23760	[GO:0000139]; GO:0031090; GO:0044431; GO:0098588; GO:0016020; GO:0044422; GO:0044444; GO:0044446; GO:0005575; GO:0044424; GO:0044464 [GO:0001701]; GO:0043009; GO:0009792; GO:0009790; GO:0044767; GO:0048856; GO:0032502; GO:0044699; GO:0008150 [GO:0005622]; GO:0044464; GO:0005575 [GO:0005737]; GO:0044424; GO:0044464; GO:0005575 [GO:0005789]; GO:0031090; GO:0044425; GO:0044432; GO:0098588; GO:009858…	36.32	9.23	2	2																		0				0			90.45	12.92	2	3					84.53
Q15782	Chitinase-3-like protein 2 OS=Homo sapiens GN=CHI3L2 PE=1 SV=1 - [CH3L2_HUMAN]	22.05	1	6	6	10	catalytic activity	extracellular	metabolic process	Pf00704	1117	[GO:0004553]; GO:0016798; GO:0016787; GO:0003824; GO:0003674 [GO:0004568]; GO:0004553; GO:0016798; GO:0016787; GO:0003824; GO:0003674 [GO:0005576]; GO:0005575 [GO:0005615]; GO:0044421; GO:0005575 [GO:0005975]; GO:0044238; GO:0071704; GO:0008152; GO:0008150 [GO:0006032]; GO:0006026; GO:0006030; GO:1901072; GO:0006022; GO:0009057; GO:1901136; GO:1901565; GO:1901071; GO:0046348; GO:0043170; GO:19011…					80.89	6.41	2	2					60.29	6.67	2	2		0			83.76	8.97	3	3		0
Q8NBS9	Thioredoxin domain-containing protein 5 OS=Homo sapiens GN=TXNDC5 PE=1 SV=2 - [TXND5_HUMAN]	21.99	1	8	8	38	catalytic activity; protein binding	endoplasmic reticulum; organelle lumen	metabolic process; transport; response to stimulus; regulation of biological process; cellular homeostasis; cell organization and biogenesis	Pf00085	81567	[GO:0003756]; GO:0016864; GO:0016860; GO:0016853; GO:0003824; GO:0003674 [GO:0005515]; GO:0005488; GO:0003674 [GO:0005783]; GO:0043231; GO:0044444; GO:0043227; GO:0043229; GO:0044424; GO:0043226; GO:0044464; GO:0005575 [GO:0005788]; GO:0044432; GO:0070013; GO:0044444; GO:0044446; GO:0043233; GO:0044424; GO:0044422; GO:0031974; GO:0044464; GO:0005575 [GO:0006457]; GO:0044267; GO:0019538; GO:004426…		0			146.64	5.79	2	4									98.93	8.1	3	4	273.94	17.36	7	9	67.68	5.79	2	2	184.95	16.2	5	5	129.62	11.81	4	4	187.21
Q8NBJ7	Sulfatase-modifying factor 2 OS=Homo sapiens GN=SUMF2 PE=1 SV=2 - [SUMF2_HUMAN]	21.93	1	6	6	22	metal ion binding	endoplasmic reticulum; organelle lumen	metabolic process	Pf03781	25870	[GO:0005783]; GO:0043231; GO:0044444; GO:0043227; GO:0043229; GO:0044424; GO:0043226; GO:0044464; GO:0005575 [GO:0005788]; GO:0044432; GO:0070013; GO:0044444; GO:0044446; GO:0043233; GO:0044424; GO:0044422; GO:0031974; GO:0044464; GO:0005575 [GO:0043687]; GO:0006464; GO:0036211; GO:0044267; GO:0019538; GO:0043412; GO:0044260; GO:0043170; GO:0044238; GO:0044237; GO:0071704; GO:0008152; GO:0009987;…	183.44	11.96	3	5	28.23	8.31	2	2					127.63	15.28	4	5		0				0			75.36	13.95	3	4	138.32	18.27	5	6
Q96KK5	Histone H2A type 1-H OS=Homo sapiens GN=HIST1H2AH PE=1 SV=3 - [H2A1H_HUMAN]	21.88	10	2	2	3	DNA binding; protein binding	chromosome; nucleus	cell organization and biogenesis	Pf00125	85235	[GO:0000786]; GO:0032993; GO:0044427; GO:0044815; GO:1990104; GO:0032991; GO:0044446; GO:0043234; GO:0005575; GO:0044422; GO:0044424; GO:0044464 [GO:0003674] [GO:0003677]; GO:0003676; GO:0097159; GO:1901363; GO:0005488; GO:0003674 [GO:0005634]; GO:0043231; GO:0043227; GO:0043229; GO:0043226; GO:0044424; GO:0005575; GO:0044464 [GO:0005694]; GO:0043232; GO:0043228; GO:0043229; GO:0043226; GO:004442…																																					59.27
Q96CX2	BTB/POZ domain-containing protein KCTD12 OS=Homo sapiens GN=KCTD12 PE=1 SV=1 - [KCD12_HUMAN]	21.85	1	4	4	11	protein binding; RNA binding	membrane	regulation of biological process; cell organization and biogenesis	Pf02214	115207	[GO:0005515]; GO:0005488; GO:0003674 [GO:0005886]; GO:0016020; GO:0044464; GO:0005575 [GO:0008277]; GO:0009966; GO:0010646; GO:0023051; GO:0048583; GO:0050794; GO:0050789; GO:0065007; GO:0008150 [GO:0016020]; GO:0005575 [GO:0030054]; GO:0005575 [GO:0042734]; GO:0097060; GO:0097458; GO:0044456; GO:0044459; GO:0044464; GO:0005575; GO:0044425 [GO:0043235]; GO:0043234; GO:0032991; GO:0005575 [GO:0044…		0															66.36	7.69	2	2	85.81	15.08	2	4		0			151.91	10.77	3	5
Q92484	Acid sphingomyelinase-like phosphodiesterase 3a OS=Homo sapiens GN=SMPDL3A PE=1 SV=2 - [ASM3A_HUMAN]	21.85	1	8	8	16	catalytic activity; protein binding	extracellular	metabolic process	Pf00149	10924	[GO:0004767]; GO:0004620; GO:0008081; GO:0016298; GO:0042578; GO:0016788; GO:0016787; GO:0003824; GO:0003674 [GO:0005515]; GO:0005488; GO:0003674 [GO:0005576]; GO:0005575 [GO:0005615]; GO:0044421; GO:0005575 [GO:0006685]; GO:0006684; GO:0009395; GO:0030149; GO:0046164; GO:0006644; GO:0006665; GO:0042439; GO:0043603; GO:0044242; GO:0046434; GO:0046466; GO:1901565; GO:0006066; GO:0044282; GO:190161…																	347.95	20.31	7	8	186.9	17.44	6	8
P09651	Heterogeneous nuclear ribonucleoprotein A1 OS=Homo sapiens GN=HNRNPA1 PE=1 SV=5 - [ROA1_HUMAN]	21.77	1	7	7	22	nucleotide binding; DNA binding; RNA binding; protein binding	nucleus; spliceosomal complex; cytoplasm; membrane; cytoskeleton	metabolic process; transport; cell death	Pf00076	3178	[GO:0000166]; GO:0036094; GO:1901265; GO:0005488; GO:0097159; GO:1901363; GO:0003674 [GO:0000380]; GO:0000398; GO:0000377; GO:0006397; GO:0000375; GO:0006396; GO:0016071; GO:0008380; GO:0016070; GO:0044260; GO:0090304; GO:0043170; GO:0044237; GO:0006139; GO:0071704; GO:0008152; GO:0009987; GO:0006725; GO:0034641; GO:0044238; GO:0046483; GO:1901360; GO:0008150; GO:0006807 [GO:0000398]; GO:0000377;…						0																0			202.22	18.82	5	6	167.37	12.63	3	4
Q15293	Reticulocalbin-1 OS=Homo sapiens GN=RCN1 PE=1 SV=1 - [RCN1_HUMAN]	21.75	1	8	8	29	metal ion binding; protein binding	endoplasmic reticulum; organelle lumen			5954	[GO:0001701]; GO:0043009; GO:0009792; GO:0009790; GO:0044767; GO:0048856; GO:0032502; GO:0044699; GO:0008150 [GO:0005509]; GO:0046872; GO:0043169; GO:0043167; GO:0005488; GO:0003674 [GO:0005515]; GO:0005488; GO:0003674 [GO:0005783]; GO:0043231; GO:0044444; GO:0043227; GO:0043229; GO:0044424; GO:0043226; GO:0044464; GO:0005575 [GO:0005788]; GO:0044432; GO:0070013; GO:0044444; GO:0044446; GO:004323…					68.02	10.27	3	3		0				0			118.01	13.29	3	3	157	16.62	5	6	46.73	6.04	2	2	160.12	15.71	5	5		0			112.24
P49327	Fatty acid synthase OS=Homo sapiens GN=FASN PE=1 SV=3 - [FAS_HUMAN]	21.59	1	37	37	60	nucleotide binding; catalytic activity; protein binding; metal ion binding; RNA binding	cytoplasm; mitochondrion; Golgi; cytosol; membrane	cell differentiation; metabolic process; regulation of biological process; response to stimulus	Pf00106; Pf00107; Pf00108; Pf00109; Pf00698; Pf00975; Pf02801; Pf08659	2194	[GO:0000166]; GO:0036094; GO:1901265; GO:0005488; GO:0097159; GO:1901363; GO:0003674 [GO:0001649]; GO:0030154; GO:0048869; GO:0044763; GO:0044767; GO:0009987; GO:0044699; GO:0032502; GO:0008150 [GO:0003824]; GO:0003674 [GO:0004312]; GO:0016747; GO:0016746; GO:0016740; GO:0003824; GO:0003674 [GO:0004313]; GO:0004312; GO:0016418; GO:0016747; GO:0016407; GO:0016417; GO:0016746; GO:0016740; GO:000382…																	24.25	1.55	2	2	103.68	3.03	7	7	159.37	2.71	4	5	265.74	3.62	6	7	477.76	12.78	24	25	407.17
P28161	Glutathione S-transferase Mu 2 OS=Homo sapiens GN=GSTM2 PE=1 SV=2 - [GSTM2_HUMAN]	21.56	1	3	3	3	catalytic activity; protein binding	cytoplasm; cytosol; endoplasmic reticulum	metabolic process; regulation of biological process; response to stimulus	Pf00043; Pf02798	2946	[GO:0004364]; GO:0016765; GO:0016740; GO:0003824; GO:0003674 [GO:0005102]; GO:0005515; GO:0005488; GO:0003674 [GO:0005515]; GO:0005488; GO:0003674 [GO:0005737]; GO:0044424; GO:0044464; GO:0005575 [GO:0005829]; GO:0044444; GO:0044424; GO:0044464; GO:0005575 [GO:0006749]; GO:0006518; GO:0006575; GO:0006790; GO:0043603; GO:1901564; GO:0006520; GO:0044237; GO:0034641; GO:0006807; GO:0071704; GO:00197…		0																				0			47.02	17.43	2	2		0
P61204	ADP-ribosylation factor 3 OS=Homo sapiens GN=ARF3 PE=1 SV=2 - [ARF3_HUMAN]	21.55	3	3	3	6	nucleotide binding; catalytic activity; signal transducer activity	membrane; nucleus; cytoplasm; Golgi	metabolic process; transport; regulation of biological process; response to stimulus	Pf00025; Pf00071; Pf00503; Pf01926; Pf04670; Pf08477; Pf09439	377	[GO:0000139]; GO:0031090; GO:0044431; GO:0098588; GO:0016020; GO:0044422; GO:0044444; GO:0044446; GO:0005575; GO:0044424; GO:0044464 [GO:0000166]; GO:0036094; GO:1901265; GO:0005488; GO:0097159; GO:1901363; GO:0003674 [GO:0003924]; GO:0017111; GO:0016462; GO:0016818; GO:0016817; GO:0016787; GO:0003824; GO:0003674 [GO:0004871]; GO:0060089; GO:0003674 [GO:0005525]; GO:0032550; GO:0032561; GO:003563…						0																			50.9	21.55	3	3		0
P19012	Keratin, type I cytoskeletal 15 OS=Homo sapiens GN=KRT15 PE=1 SV=3 - [K1C15_HUMAN]	21.49	1	2	12	96	structural molecule activity; protein binding	nucleus		Pf00038	3866	[GO:0005198]; GO:0003674 [GO:0005200]; GO:0005198; GO:0003674 [GO:0005515]; GO:0005488; GO:0003674 [GO:0005634]; GO:0043231; GO:0043227; GO:0043229; GO:0043226; GO:0044424; GO:0005575; GO:0044464 [GO:0005882]; GO:0043234; GO:0044430; GO:0032991; GO:0044446; GO:0005575; GO:0044422; GO:0044424; GO:0044464 [GO:0008544]; GO:0009888; GO:0060429; GO:0048856; GO:0032502; GO:0008150 [GO:0070062]; GO:0031…		0				0								0				0			743.37	17.54	10	24		0				0				0
P16930	Fumarylacetoacetase OS=Homo sapiens GN=FAH PE=1 SV=2 - [FAAA_HUMAN]	21.48	1	7	7	22	catalytic activity; metal ion binding	cytosol	metabolic process	Pf01557; Pf09298	2184	[GO:0003824]; GO:0003674 [GO:0004334]; GO:0016823; GO:0016822; GO:0016787; GO:0003824; GO:0003674 [GO:0005829]; GO:0044444; GO:0044424; GO:0044464; GO:0005575 [GO:0006527]; GO:0006525; GO:0009065; GO:0009064; GO:1901606; GO:1901605; GO:0009063; GO:0006520; GO:0046395; GO:1901565; GO:0019752; GO:0044238; GO:1901564; GO:0016054; GO:1901575; GO:0043436; GO:0008152; GO:0006807; GO:0071704; GO:0006082…		0															60.12	5.97	2	2	168.49	16.47	6	6	61.45	6.92	2	2	191.33	12.17	4	5					114.48
P30040	Endoplasmic reticulum resident protein 29 OS=Homo sapiens GN=ERP29 PE=1 SV=4 - [ERP29_HUMAN]	21.46	1	4	4	11	catalytic activity; protein binding	endoplasmic reticulum; organelle lumen; cell surface; membrane	metabolic process; transport	Pf07749; Pf07912	10961	[GO:0003756]; GO:0016864; GO:0016860; GO:0016853; GO:0003824; GO:0003674 [GO:0005515]; GO:0005488; GO:0003674 [GO:0005783]; GO:0043231; GO:0044444; GO:0043227; GO:0043229; GO:0044424; GO:0043226; GO:0044464; GO:0005575 [GO:0005788]; GO:0044432; GO:0070013; GO:0044444; GO:0044446; GO:0043233; GO:0044424; GO:0044422; GO:0031974; GO:0044464; GO:0005575 [GO:0006457]; GO:0044267; GO:0019538; GO:004426…					28.78	8.43	2	2									81.74	8.43	2	2	83.11	8.43	2	2	100.7	13.03	2	3	82.98	8.43	2	2
Q14240	Eukaryotic initiation factor 4A-II OS=Homo sapiens GN=EIF4A2 PE=1 SV=2 - [IF4A2_HUMAN]	21.38	1	1	6	19	nucleotide binding; RNA binding; catalytic activity; protein binding	cytosol	metabolic process; regulation of biological process; response to stimulus	Pf00270; Pf00271	1974	[GO:0000166]; GO:0036094; GO:1901265; GO:0005488; GO:0097159; GO:1901363; GO:0003674 [GO:0000288]; GO:0000956; GO:0006402; GO:0006401; GO:0016071; GO:0016070; GO:0034655; GO:0044265; GO:0044260; GO:0090304; GO:0006139; GO:0019439; GO:0044270; GO:0046700; GO:1901361; GO:0009057; GO:0044248; GO:0043170; GO:0044237; GO:0006725; GO:0034641; GO:0044238; GO:0046483; GO:1901360; GO:1901575; GO:0009056; …		0																0			108.1	9.09	3	3		0				0			72.34	6.39	2	2
Q9UHL4	Dipeptidyl peptidase 2 OS=Homo sapiens GN=DPP7 PE=1 SV=3 - [DPP2_HUMAN]	21.34	1	7	7	11	catalytic activity	extracellular; vacuole; cytosol	metabolic process	Pf00561; Pf05577	29952	[GO:0004177]; GO:0008238; GO:0070011; GO:0008233; GO:0016787; GO:0003824; GO:0003674 [GO:0005576]; GO:0005575 [GO:0005764]; GO:0000323; GO:0005773; GO:0043231; GO:0044444; GO:0043227; GO:0043229; GO:0044424; GO:0043226; GO:0044464; GO:0005575 [GO:0005829]; GO:0044444; GO:0044424; GO:0044464; GO:0005575 [GO:0006508]; GO:0019538; GO:0043170; GO:0044238; GO:0071704; GO:0008152; GO:0008150 [GO:000823…																	128.85	21.34	7	7	93.61	11.18	4	4						0				0
Q99436	Proteasome subunit beta type-7 OS=Homo sapiens GN=PSMB7 PE=1 SV=1 - [PSB7_HUMAN]	21.3	1	3	3	13	catalytic activity; protein binding	proteasome; nucleus; cytoplasm; cytosol; cytoskeleton	metabolic process; regulation of biological process; cell death; response to stimulus	Pf00227; Pf12465	5695	[GO:0000075]; GO:0022402; GO:0044763; GO:0009987; GO:0044699; GO:0008150 [GO:0000082]; GO:0044772; GO:0044843; GO:0044770; GO:1903047; GO:0022402; GO:0044763; GO:0009987; GO:0044699; GO:0008150 [GO:0000084]; GO:0051320; GO:0022403; GO:0044848; GO:0008150 [GO:0000209]; GO:0016567; GO:0032446; GO:0070647; GO:0006464; GO:0036211; GO:0044267; GO:0019538; GO:0043412; GO:0044260; GO:0043170; GO:0044238…	38.43	7.22	2	2	51.45	7.22	2	2						0				0							70.06	17.33	2	2		0							102.35
P19021	Peptidyl-glycine alpha-amidating monooxygenase OS=Homo sapiens GN=PAM PE=1 SV=2 - [AMD_HUMAN]	21.27	1	15	15	49	catalytic activity; metal ion binding; protein binding	extracellular; membrane; cell surface	metabolic process; response to stimulus; regulation of biological process; transport; cell organization and biogenesis	Pf01082; Pf01436; Pf03712	5066	[GO:0001519]; GO:0031179; GO:0006518; GO:0043603; GO:1901564; GO:0034641; GO:0006807; GO:0071704; GO:0044237; GO:0008152; GO:0009987; GO:0008150 [GO:0001666]; GO:0006950; GO:0036293; GO:0050896; GO:0070482; GO:0008150; GO:0009628 [GO:0001676]; GO:0006631; GO:0032787; GO:0044255; GO:0019752; GO:0006629; GO:0044237; GO:0044763; GO:0043436; GO:0044238; GO:0044710; GO:0071704; GO:0008152; GO:0009987;…						0								0			69.07	4.93	3	3	142.18	6.17	3	4	340.27	15.21	10	13	204.13	8.43	5	6	102.13	4.32	3	3	189.03
Q15149	Plectin OS=Homo sapiens GN=PLEC PE=1 SV=3 - [PLEC_HUMAN]	21.24	1	81	81	252	protein binding; structural molecule activity; RNA binding	cytoplasm; cytosol; cytoskeleton; membrane	cell death; cell organization and biogenesis	Pf00307; Pf00681; Pf03501	5339	[GO:0003779]; GO:0008092; GO:0005515; GO:0005488; GO:0003674 [GO:0005515]; GO:0005488; GO:0003674 [GO:0005737]; GO:0044424; GO:0044464; GO:0005575 [GO:0005829]; GO:0044444; GO:0044424; GO:0044464; GO:0005575 [GO:0005856]; GO:0043232; GO:0043228; GO:0043229; GO:0043226; GO:0044424; GO:0005575; GO:0044464 [GO:0005886]; GO:0016020; GO:0044464; GO:0005575 [GO:0005925]; GO:0005924; GO:0005912; GO:0030…	443.38	4.61	19	22	261.23	2.05	9	12					487.4	3.54	13	16	524.91	3.82	14	16	830.35	5.98	23	30	1015.52	7.94	26	31	1898.8	12.55	47	59	288.31	2.46	9	11	986.75
P35241	Radixin OS=Homo sapiens GN=RDX PE=1 SV=1 - [RADI_HUMAN]	21.1	1	3	10	72	protein binding; RNA binding	cytoplasm; cytoskeleton; membrane	regulation of biological process; cell organization and biogenesis	Pf00373; Pf00769; Pf09379; Pf09380	5962	[GO:0001726]; GO:0042995; GO:0044464; GO:0005575 [GO:0003779]; GO:0008092; GO:0005515; GO:0005488; GO:0003674 [GO:0005515]; GO:0005488; GO:0003674 [GO:0005615]; GO:0044421; GO:0005575 [GO:0005737]; GO:0044424; GO:0044464; GO:0005575 [GO:0005856]; GO:0043232; GO:0043228; GO:0043229; GO:0043226; GO:0044424; GO:0005575; GO:0044464 [GO:0005886]; GO:0016020; GO:0044464; GO:0005575 [GO:0005902]; GO:004…		0				0				0								0			401.14	21.1	10	17		0				0			177.47	16.47	7	8
P99999	Cytochrome c OS=Homo sapiens GN=CYCS PE=1 SV=2 - [CYC_HUMAN]	20.95	1	2	2	2	catalytic activity; metal ion binding; protein binding	nucleus; mitochondrion; membrane; cytosol	metabolic process; transport; cell death; regulation of biological process; response to stimulus	Pf00034	54205	[GO:0000159]; GO:0008287; GO:0044424; GO:0044464; GO:1903293; GO:0005575; GO:1902494; GO:0043234; GO:0032991 [GO:0004722]; GO:0004721; GO:0016791; GO:0042578; GO:0016788; GO:0016787; GO:0003824; GO:0003674 [GO:0005506]; GO:0046914; GO:0046872; GO:0043169; GO:0043167; GO:0005488; GO:0003674 [GO:0005515]; GO:0005488; GO:0003674 [GO:0005634]; GO:0043231; GO:0043227; GO:0043229; GO:0043226; GO:004442…		0			82.93	20.95	2	2																		0				0
Q969H8	UPF0556 protein C19orf10 OS=Homo sapiens GN=C19orf10 PE=1 SV=1 - [CS010_HUMAN]	20.81	1	3	3	54		extracellular; organelle lumen	regulation of biological process; response to stimulus; metabolic process	Pf10572	56005	[GO:0005576]; GO:0005575 [GO:0005788]; GO:0044432; GO:0070013; GO:0044444; GO:0044446; GO:0043233; GO:0044424; GO:0044422; GO:0031974; GO:0044464; GO:0005575 [GO:0005793]; GO:0043231; GO:0044444; GO:0043227; GO:0043229; GO:0044424; GO:0043226; GO:0044464; GO:0005575 [GO:0006987]; GO:0032075; GO:0045860; GO:0010604; GO:0032069; GO:0045935; GO:0051345; GO:0001934; GO:0033674; GO:0045859; GO:0009893…	186.91	20.81	3	6	221.7	20.81	3	7		0			118.54	13.87	2	3	198.41	20.81	3	6	187.78	20.81	3	5	160.38	20.81	3	5	177.66	20.81	3	6	56.79	20.81	3	3	47.09
P20908	Collagen alpha-1(V) chain OS=Homo sapiens GN=COL5A1 PE=1 SV=3 - [CO5A1_HUMAN]	20.73	1	28	29	483	protein binding; structural molecule activity; metal ion binding	extracellular; organelle lumen	cellular component movement; cell organization and biogenesis; metabolic process; regulation of biological process	Pf01391; Pf01410; Pf02210	1289	[GO:0001568]; GO:0044767; GO:0048856; GO:0032502; GO:0044699; GO:0008150 [GO:0003007]; GO:0009887; GO:0009653; GO:0044767; GO:0032502; GO:0044699; GO:0008150 [GO:0005178]; GO:0005102; GO:0032403; GO:0050839; GO:0005515; GO:0005488; GO:0003674 [GO:0005201]; GO:0005198; GO:0003674 [GO:0005576]; GO:0005575 [GO:0005578]; GO:0031012; GO:0044421; GO:0005575 [GO:0005581]; GO:0005575; GO:0043234; GO:0032…	303.15	3.32	6	12	776.4	10.12	11	20	596.43	10.17	11	19	882.63	8.32	11	30	1357.38	15.45	18	50	1049.92	15.4	19	47	3774.37	19.75	26	102	1280.4	14.53	18	45	692.09	9.09	11	24	1085.6
Q99574	Neuroserpin OS=Homo sapiens GN=SERPINI1 PE=1 SV=1 - [NEUS_HUMAN]	20.73	1	6	6	16	enzyme regulator activity	extracellular	cell death; regulation of biological process	Pf00079	5274	[GO:0004867]; GO:0004866; GO:0030414; GO:0061135; GO:0004857; GO:0061134; GO:0030234; GO:0003674 [GO:0005576]; GO:0005575 [GO:0005615]; GO:0044421; GO:0005575 [GO:0007417]; GO:0048731; GO:0048856; GO:0032502; GO:0008150 [GO:0007422]; GO:0048731; GO:0048856; GO:0032502; GO:0008150 [GO:0008219]; GO:0016265; GO:0044763; GO:0044699; GO:0009987; GO:0008150 [GO:0010466]; GO:0045861; GO:0051346; GO:0052…	57.49	6.1	2	2										0			121.66	9.02	3	4	90.43	9.02	3	3	101.37	8.78	2	3	105.33	13.66	4	4
P10319	HLA class I histocompatibility antigen, B-58 alpha chain OS=Homo sapiens GN=HLA-B PE=2 SV=1 - [1B58_HUMAN]	20.72	8	2	6	24	protein binding; receptor activity; signal transducer activity	membrane; endoplasmic reticulum; Golgi; cell surface	regulation of biological process; defense response; response to stimulus	Pf00129; Pf07654	3106	[GO:0000139]; GO:0031090; GO:0044431; GO:0098588; GO:0016020; GO:0044422; GO:0044444; GO:0044446; GO:0005575; GO:0044424; GO:0044464 [GO:0001916]; GO:0001912; GO:0001914; GO:0002711; GO:0001910; GO:0002705; GO:0031343; GO:0002709; GO:0002708; GO:0002824; GO:0002703; GO:0031341; GO:0002699; GO:0048518; GO:0002706; GO:0002822; GO:0002821; GO:0002697; GO:0050789; GO:0002684; GO:0002819; GO:0050778; …		0				0				0				0				0								0				0							59.02
P43235	Cathepsin K OS=Homo sapiens GN=CTSK PE=1 SV=1 - [CATK_HUMAN]	20.67	1	5	5	9	protein binding; catalytic activity	extracellular; cytoplasm; vacuole; organelle lumen	regulation of biological process; response to stimulus; metabolic process; cell organization and biogenesis; defense response	Pf00112; Pf03051; Pf08246	1513	[GO:0001957]; GO:0036072; GO:0001503; GO:0044707; GO:0032501; GO:0044699; GO:0008150 [GO:0001968]; GO:0005515; GO:0005488; GO:0003674 [GO:0002224]; GO:0002221; GO:0002758; GO:0002218; GO:0002757; GO:0002253; GO:0045089; GO:0002764; GO:0002376; GO:0050778; GO:0031349; GO:0045088; GO:0007165; GO:0050776; GO:0008150; GO:0002684; GO:0048584; GO:0031347; GO:0050794; GO:0051716; GO:0002682; GO:0048583;…																	90.34	13.68	3	3	118.09	14.89	3	4		0				0							52.24
Q14697	Neutral alpha-glucosidase AB OS=Homo sapiens GN=GANAB PE=1 SV=3 - [GANAB_HUMAN]	20.66	1	12	12	32	catalytic activity; RNA binding	endoplasmic reticulum; organelle lumen; Golgi; membrane	metabolic process	Pf01055	23193	[GO:0003824]; GO:0003674 [GO:0004553]; GO:0016798; GO:0016787; GO:0003824; GO:0003674 [GO:0005783]; GO:0043231; GO:0044444; GO:0043227; GO:0043229; GO:0044424; GO:0043226; GO:0044464; GO:0005575 [GO:0005788]; GO:0044432; GO:0070013; GO:0044444; GO:0044446; GO:0043233; GO:0044424; GO:0044422; GO:0031974; GO:0044464; GO:0005575 [GO:0005794]; GO:0043231; GO:0044444; GO:0043227; GO:0043229; GO:004442…	112.13	2.22	2	3	300.54	10.49	6	6	55.28	2.22	2	2	71.04	3.18	2	2						0			287.08	14.62	8	9	162.65	7.52	3	3
Q99536	Synaptic vesicle membrane protein VAT-1 homolog OS=Homo sapiens GN=VAT1 PE=1 SV=2 - [VAT1_HUMAN]	20.61	1	5	5	8	nucleotide binding; metal ion binding; catalytic activity	cytoplasm; mitochondrion; membrane	regulation of biological process; metabolic process	Pf00107; Pf08240	10493	[GO:0000166]; GO:0036094; GO:1901265; GO:0005488; GO:0097159; GO:1901363; GO:0003674 [GO:0005737]; GO:0044424; GO:0044464; GO:0005575 [GO:0005739]; GO:0043231; GO:0044444; GO:0043227; GO:0043229; GO:0044424; GO:0043226; GO:0044464; GO:0005575 [GO:0005741]; GO:0031966; GO:0031968; GO:0098588; GO:0031090; GO:0044429; GO:0019867; GO:0044424; GO:0016020; GO:0044422; GO:0044444; GO:0044446; GO:0044464…																	123.99	13.99	3	4	76.53	7.89	2	2					37.46	9.67	2	2
Q9UNN8	Endothelial protein C receptor OS=Homo sapiens GN=PROCR PE=1 SV=1 - [EPCR_HUMAN]	20.59	1	4	4	33	receptor activity; protein binding	membrane	response to stimulus; coagulation; regulation of biological process	Pf00129	10544	[GO:0004872]; GO:0003674 [GO:0005515]; GO:0005488; GO:0003674 [GO:0005813]; GO:0005815; GO:0043232; GO:0044430; GO:0043228; GO:0043229; GO:0044446; GO:0043226; GO:0044424; GO:0044422; GO:0005575; GO:0044464 [GO:0005887]; GO:0016021; GO:0044459; GO:0044425; GO:0044464; GO:0005575 [GO:0006955]; GO:0002376; GO:0050896; GO:0008150 [GO:0007596]; GO:0007599; GO:0050817; GO:0050878; GO:0044707; GO:00650…						0							102.51	12.61	2	2	107.06	10.92	2	3	165.76	15.13	3	5	128.1	15.13	3	4	102.03	15.13	3	3	66.9	10.92	2	2	191.5
P30044	Peroxiredoxin-5, mitochondrial OS=Homo sapiens GN=PRDX5 PE=1 SV=4 - [PRDX5_HUMAN]	20.56	1	3	3	4	DNA binding; antioxidant activity; catalytic activity; protein binding; enzyme regulator activity	nucleus; cytoplasm; mitochondrion; organelle lumen; cytosol	defense response; response to stimulus; regulation of biological process; metabolic process	Pf00578; Pf08534	25824	[GO:0001016]; GO:0044212; GO:0000975; GO:0001067; GO:0003677; GO:0003676; GO:0097159; GO:1901363; GO:0005488; GO:0003674 [GO:0004601]; GO:0016209; GO:0016684; GO:0003674; GO:0016491; GO:0003824 [GO:0005102]; GO:0005515; GO:0005488; GO:0003674 [GO:0005615]; GO:0044421; GO:0005575 [GO:0005634]; GO:0043231; GO:0043227; GO:0043229; GO:0043226; GO:0044424; GO:0005575; GO:0044464 [GO:0005737]; GO:00444…																									63.23	12.15	2	2		0
Q15365	Poly(rC)-binding protein 1 OS=Homo sapiens GN=PCBP1 PE=1 SV=2 - [PCBP1_HUMAN]	20.51	1	6	6	27	DNA binding; RNA binding; protein binding	nucleus; cytoplasm; membrane	metabolic process	Pf00013	5093	[GO:0000398]; GO:0000377; GO:0006397; GO:0000375; GO:0006396; GO:0016071; GO:0008380; GO:0016070; GO:0044260; GO:0090304; GO:0043170; GO:0044237; GO:0006139; GO:0071704; GO:0008152; GO:0009987; GO:0006725; GO:0034641; GO:0044238; GO:0046483; GO:1901360; GO:0008150; GO:0006807 [GO:0003677]; GO:0003676; GO:0097159; GO:1901363; GO:0005488; GO:0003674 [GO:0003697]; GO:0043566; GO:0003677; GO:0003676;…	138.5	7.02	2	3	82.78	6.18	2	3					123.35	14.61	4	5		0			75.53	11.52	3	3	106.97	12.92	4	4	138	14.33	4	4
P34059	N-acetylgalactosamine-6-sulfatase OS=Homo sapiens GN=GALNS PE=1 SV=1 - [GALNS_HUMAN]	20.5	1	10	10	40	catalytic activity; metal ion binding	vacuole; organelle lumen	metabolic process	Pf00884; Pf01663	2588	[GO:0003824]; GO:0003674 [GO:0003943]; GO:0008484; GO:0016788; GO:0016787; GO:0003824; GO:0003674 [GO:0005764]; GO:0000323; GO:0005773; GO:0043231; GO:0044444; GO:0043227; GO:0043229; GO:0044424; GO:0043226; GO:0044464; GO:0005575 [GO:0005975]; GO:0044238; GO:0071704; GO:0008152; GO:0008150 [GO:0008152]; GO:0008150 [GO:0008484]; GO:0016788; GO:0016787; GO:0003824; GO:0003674 [GO:0016787]; GO:0003…																	500.65	17.62	7	14	335.52	18.39	9	14						0			145	11.69	3	4	158.63
[truncated: 367 more rows]
[truncated: 14 more columns]
