# Supplementary material for: Cancer-Associated Fibroblasts from Lung Tumors Maintain Their Immunosuppressive Abilities after High-Dose Irradiation
Source: Front Oncol. 2015 May 12;5:87. doi: 10.3389/fonc.2015.00087 (PMC4429237; doi:10.3389/fonc.2015.00087)
Supplement: Supplementary file 2 [file datasheet_2.xlsx]

## Sheet: Quantitation
1_ctr	1_rad	2_ctr	2_rad	3_ctr	3_rad	4_ctr	4_rad	5_ctr	5_rad	6_ctr	6_rad	GOBP slim name	GOCC slim name	PEP	Intensity	MS/MS Count	MS/MS Count D1_ctr	MS/MS Count D1_rad	MS/MS Count D2_ctr	MS/MS Count D2_rad	MS/MS Count D3_ctr	MS/MS Count D3_rad	MS/MS Count D4_ctr	MS/MS Count D4_rad	MS/MS Count D5_ctr	MS/MS Count D5_rad	MS/MS Count D6_ctr	MS/MS Count D6_rad	Protein IDs	Majority protein IDs	Protein names	Gene names
#!{Type}E	E	E	E	E	E	E	E	E	E	E	E	C	C	N	N	N	N	N	N	N	N	N	N	N	N	N	N	N	T	T	T	T
36.4252	34.9352	35.0594	35.9478	36.326	35.9646	35.7307	35.6105	36.8177	36.7443	34.8148	34.8297	biological regulation;cell activation;cellular homeostasis;cellular ion homeostasis;cellular process;establishment of localization;exocytosis;homeostatic process;ion transport;protein transport;secretion;transmembrane transport;transport;vesicle-mediated transport	cell part;cytoplasmic membrane-bounded vesicle;endosome;extracellular region;intracellular membrane-bounded organelle;intracellular organelle;membrane;mitochondrion;organelle;vesicle	0	6235300000000	12172	1022	692	792	888	1436	1069	1240	1448	943	1142	784	716	P02787;J3KN47;H7C5E8;F8WCI6;F8WEK9;F8WC57	P02787;J3KN47	Serotransferrin	TF
32.2085	33.8181	32.4063	31.6631	33.6256	34.1273	34.5195	34.2732	34.2725	35.4749	33.1644	35.6935	anatomical structure formation involved in morphogenesis;anatomical structure morphogenesis;biological adhesion;biological regulation;cell activation;cell adhesion;cell junction organization;cell morphogenesis;cell motility;cellular component assembly;cellular component morphogenesis;cellular component movement;cellular component organization;cellular metabolic process;cellular process;developmen…	cell part;extracellular matrix;extracellular region;intracellular membrane-bounded organelle;intracellular organelle;macromolecular complex;organelle;protein complex;proteinaceous extracellular matrix	0	1143800000000	5835	137	399	250	213	472	451	820	571	383	906	188	1045	P02751;H0Y7Z1;H0Y4K8	P02751;H0Y7Z1	Fibronectin;Anastellin;Ugl-Y1;Ugl-Y2;Ugl-Y3	FN1
33.119	32.2375	32.7314	33.7567	32.4868	33.5515	33.6778	33.746	32.3661	33.8383	32.8167	33.5678	aging;anatomical structure formation involved in morphogenesis;biological regulation;biosynthetic process;cell activation;cellular metabolic process;cellular nitrogen compound metabolic process;cellular process;developmental process;establishment of localization;exocytosis;macromolecule metabolic process;metabolic process;multi-organism process;nitrogen compound metabolic process;nucleobase-conta…	cell part;extracellular matrix;extracellular space;membrane;plasma membrane	0	879890000000	2522	82	66	118	209	128	248	391	342	115	225	325	273	P05121	P05121	Plasminogen activator inhibitor 1	SERPINE1
33.6133	33.4722	33.6809	33.9438	32.3935	32.3961	33.5692	33.0039	31.8748	29.9431	33.6113	32.5253	anatomical structure development;anatomical structure morphogenesis;biological regulation;cell activation;cell motility;cellular component assembly;cellular component disassembly;cellular component movement;cellular component organization;cellular process;developmental process;extracellular matrix organization;extracellular structure organization;immune system process;locomotion;macromolecular co…	cell part;extracellular organelle;extracellular space;organelle;vesicle	0	560310000000	4996	343	441	543	443	425	374	736	490	199	93	412	497	P08123	P08123	Collagen alpha-2(I) chain	COL1A2
32.5532	30.7636	29.8968	31.4514	32.2989	32.52	33.1436	32.9431	31.5299	28.2041	30.2645	30.4478	aging;amine metabolic process;anatomical structure development;anatomical structure morphogenesis;biosynthetic process;carbohydrate metabolic process;catabolic process;cellular metabolic process;cellular process;developmental process;macromolecule metabolic process;macromolecule modification;metabolic process;nitrogen compound metabolic process;peptidyl-amino acid modification;polysaccharide meta…	cell part;extracellular space	0	500970000000	1371	126	111	78	135	138	148	174	229	59	20	71	82	P07585;F8VXZ8;F8VWU0;F8VX58;F8VNV6;H0YIH3;H0YI87;F8VNW0;F8VU58;F8VSI3	P07585;F8VXZ8;F8VWU0	Decorin	DCN
31.5931	29.9306	30.6406	31.6153	31.7693	31.2882	32.5027	31.7243	30.9637	29.8186	30.4517	31.131	biological regulation;cellular homeostasis;cellular process;homeostatic process	cell part;extracellular space	0	380220000000	1732	103	88	107	214	206	134	271	204	75	79	110	141	O00391;A8MXT8;H0Y5Z8	O00391	Sulfhydryl oxidase 1	QSOX1
32.053	33.1239	31.3873	30.915	31.6659	31.0315	33.5346	33.288	30.9568	30.0808	31.1765	32.1415	biological adhesion;cell adhesion;cellular component assembly;cellular component disassembly;cellular component organization;cellular process;extracellular matrix organization;extracellular structure organization;locomotion;macromolecular complex assembly;macromolecule metabolic process;metabolic process;multicellular organismal process;protein complex assembly;response to chemical stimulus;respo…	cell part;macromolecular complex;membrane;plasma membrane;protein complex	0	376870000000	2328	119	220	123	144	276	183	418	335	103	84	77	246	P12109	P12109	Collagen alpha-1(VI) chain	COL6A1
31.6323	33.2115	33.6762	32.813	32.6095	32.4318	32.4693	30.8309	31.8676	29.8707	33.4885	33.0579	anatomical structure development;anatomical structure formation involved in morphogenesis;anatomical structure morphogenesis;biological regulation;biosynthetic process;cell activation;cell communication;cell differentiation;cell motility;cellular component assembly;cellular component disassembly;cellular component movement;cellular component organization;cellular localization;cellular process;dev…	cell part;extracellular space	0	353210000000	3710	180	420	578	332	377	300	395	208	181	88	277	374	P02452;I3L3H7;CON__Q862S4	P02452	Collagen alpha-1(I) chain	COL1A1
31.3726	30.4798	31.2684	31.0626	29.9625	31.517	32.1678	32.0342	31.4983	32.4685	33.0958	32.5665	aging;biological regulation;cell activation;cell maturation;cellular component disassembly;cellular component organization;cellular process;developmental maturation;developmental process;establishment of localization;exocytosis;extracellular matrix organization;extracellular structure organization;response to chemical stimulus;response to endogenous stimulus;response to stimulus;response to stres…	cell part;extracellular region	0	202440000000	760	46	56	43	68	30	48	99	68	32	65	107	98	P01033;Q5H9A7;H0Y789;Q5H9B5;Q5H9B4;B4DJK3	P01033;Q5H9A7;H0Y789	Metalloproteinase inhibitor 1	TIMP1
30.4374	30.8882	30.808	30.5707	31.2534	30.8187	30.7256	29.6526	30.9326	30.6182	31.2099	30.5627	biological regulation;immune system process;multi-organism process;regulation of transport;response to biotic stimulus;response to stimulus;response to stress	extracellular region	0	148040000000	1109	62	91	141	94	128	114	97	79	51	57	102	93	P26022	P26022	Pentraxin-related protein PTX3	PTX3
30.246	30.1683	31.1171	29.2012	28.5849	28.6838	30.8079	31.2151	30.2066	29.4666	32.3006	31.0081	biological regulation;cell junction organization;cellular component assembly;cellular component movement;cellular component organization;cellular membrane organization;cellular metabolic process;cellular process;coagulation;immune system process;locomotion;macromolecule metabolic process;membrane organization;metabolic process;multicellular organismal process;primary metabolic process;protein fol…	cell part;cell projection;cytoskeleton;cytosol;extracellular organelle;histone methyltransferase complex;intracellular non-membrane-bounded organelle;intracellular organelle;macromolecular complex;neuron projection;organelle;protein complex;ribonucleoprotein complex;vesicle	0	117980000000	814	55	49	57	50	35	64	95	97	48	53	119	92	P60709;G5E9R0;E7EVS6	P60709	Actin, cytoplasmic 1;Actin, cytoplasmic 1, N-terminally processed	ACTB
31.0892	30.2928	31.2859	30.8515	30.6737	30.6038	31.2519	29.6295	31.0291	29.7574	30.6525	30.3062	anatomical structure development;biological regulation;cell activation;cellular process;developmental process;establishment of localization;exocytosis;multicellular organismal process;response to abiotic stimulus;response to biotic stimulus;response to chemical stimulus;response to endogenous stimulus;response to external stimulus;response to extracellular stimulus;response to stimulus;response t…	cell part;cytoplasm;extracellular matrix;extracellular space;intracellular membrane-bounded organelle;intracellular organelle;nucleus;organelle;proteinaceous extracellular matrix;vesicle	0	104510000000	544	24	20	34	42	52	55	90	42	41	42	57	45	P09486;F5GY03;E5RK62;F5H4E2	P09486;F5GY03	SPARC	SPARC
30.8163	29.801	28.5468	30.6293	29.0703	28.5883	29.7168	29.2779	28.4813	28.6567	27.9098	29.6718	anatomical structure morphogenesis;biological adhesion;biological regulation;cell adhesion;cell communication;cell differentiation;cell motility;cell proliferation;cellular component assembly;cellular component movement;cellular component organization;cellular homeostasis;cellular membrane organization;cellular metabolic process;cellular process;cytokine production;developmental process;endocytos…	cell part;extracellular region;extracellular space	0	94977000000	733	46	40	41	77	84	55	95	101	41	45	42	66	Q14393;J3KP07	Q14393;J3KP07	Growth arrest-specific protein 6	GAS6
30.1393	29.4746	30.3479	30.1516	29.4533	29.3508	30.8425	30.1101	31.5636	31.1849	30.9388	30.6294	anatomical structure development;biological adhesion;cell adhesion;cellular component disassembly;cellular component organization;cellular process;developmental process;extracellular matrix organization;extracellular structure organization;locomotion;macromolecule metabolic process;metabolic process;multicellular organismal process;response to chemical stimulus;response to external stimulus;respo…	cell part;extracellular space;membrane;plasma membrane	0	90966000000	1999	53	88	110	108	145	98	382	221	222	199	121	252	P12111;E7ENL6	P12111;E7ENL6	Collagen alpha-3(VI) chain	COL6A3
29.8781	29.7433	31.249	29.4297	27.3495	27.5436	27.9999	27.9732	28.4151	27.8258	30.0339	28.7881	anatomical structure formation involved in morphogenesis;biological adhesion;biological regulation;cell adhesion;cell proliferation;cellular component organization;cellular process;developmental process;extracellular matrix organization;extracellular structure organization;multicellular organismal process;neurological system process;response to stimulus	cell part;extracellular matrix;extracellular organelle;extracellular space;membrane;organelle;plasma membrane;proteinaceous extracellular matrix;vesicle	0	88577000000	868	20	28	108	43	45	47	89	106	55	53	203	71	Q15582;G8JLA8;H0Y8L3;S4R3C6;H0Y9D7;H0Y8M8;H0YAH8;H0YAB8;D6RBX4	Q15582;G8JLA8;H0Y8L3	Transforming growth factor-beta-induced protein ig-h3	TGFBI
29.696	28.0756	29.2301	30.2104	30.1426	29.0732	29.291	28.6697	29.4878	30.0083	28.732	29.467	anatomical structure formation involved in morphogenesis;anatomical structure morphogenesis;cellular component disassembly;cellular component organization;cellular metabolic process;cellular process;developmental maturation;developmental process;extracellular matrix organization;extracellular structure organization;macromolecule metabolic process;metabolic process;multicellular organismal process…	cell part;extracellular matrix;extracellular space;intracellular membrane-bounded organelle;intracellular organelle;membrane;mitochondrion;nucleus;organelle;plasma membrane;proteinaceous extracellular matrix	0	88080000000	942	49	50	94	101	148	76	91	74	58	73	62	66	P08253;H3BR66;H3BS34;H3BV48;P09237	P08253	72 kDa type IV collagenase;PEX	MMP2
29.8868	29.5123	29.1922	29.7035	30.7189	29.9809	29.4247	28.5598	28.5622	26.9497	28.7607	29.4678	biological regulation;immune system process;macromolecule metabolic process;metabolic process;primary metabolic process;protein metabolic process;proteolysis;response to stimulus;response to stress	extracellular region	0	76537000000	986	34	54	67	60	189	137	114	101	29	23	72	106	P00736;R4GMN6;F5H1V0;F5H6Y3;F5H3N3;F5H1N6;F5GWL0;H0YFL7	P00736	Complement C1r subcomponent;Complement C1r subcomponent heavy chain;Complement C1r subcomponent light chain	C1R
30.0444	28.8603	28.0633	29.6624	28.3615	28.472	28.5373	28.6445	28.0463	28.9093	27.9155	27.4916	biological regulation;cellular component organization;cellular process;extracellular matrix organization;extracellular structure organization	extracellular matrix;proteinaceous extracellular matrix	0	70360000000	193	13	20	8	11	19	21	30	33	7	10	6	15	E7EV71;Q14766;C9JD84;E7EUU6;H7C0I7;C9JDW2;H7BZ76;H7C4L5;H7C2H7;H0YCX6;F5GWC4;H0YC99	E7EV71;Q14766;C9JD84	Latent-transforming growth factor beta-binding protein 1	LTBP1
30.3616	30.988	29.1014	31.013	28.769	28.0535	31.5799	29.4151	28.7617	29.3597	29.966	29.4993	aging;anatomical structure development;biological regulation;cellular component disassembly;cellular component organization;cellular process;developmental process;extracellular matrix organization;extracellular structure organization;regulation of cell cycle;regulation of mitotic cell cycle;response to chemical stimulus;response to drug;response to stimulus	cell body;cell part;cell surface;extracellular region;extracellular space;neuronal cell body;site of polarized growth	0	59529000000	557	31	37	18	49	23	38	119	55	23	52	58	54	P16035;B4DFW2;K7EIX4;K7EL90	P16035;B4DFW2;K7EIX4	Metalloproteinase inhibitor 2	TIMP2
29.5279	27.6145	27.7898	28.5902	29.1019	28.8873	28.8294	28.8939	29.2246	28.3838	26.4148	27.876	biological adhesion;biological regulation;cell adhesion;cellular process;response to stimulus;response to stress;signal transduction	cell part;extracellular matrix;extracellular organelle;extracellular space;membrane;organelle;proteinaceous extracellular matrix;vesicle	0	54709000000	469	40	17	29	49	61	41	61	47	40	32	21	31	Q08380;K7EP36;K7ESM3;K7EKQ5;K7ERZ6;K7EJD3;K7EN99;K7EJY8;K7EQT9	Q08380	Galectin-3-binding protein	LGALS3BP
29.7681	28.9931	28.8328	29.7237	30.3873	29.5652	29.6105	28.5067	27.9407	26.6983	27.966	28.4793	biological regulation;immune system process;macromolecule metabolic process;metabolic process;primary metabolic process;protein metabolic process;proteolysis;response to stimulus;response to stress	extracellular region	0	54193000000	742	47	55	55	91	131	87	83	65	28	16	36	48	P09871;F8WCZ6;H0Y5D1;F5H7T4;B5MCV4	P09871;F8WCZ6	Complement C1s subcomponent;Complement C1s subcomponent heavy chain;Complement C1s subcomponent light chain	C1S
29.5929	29.9224	30.3554	30.52	29.8643	29.4061	30.0447	28.4244	27.7589	26.9519	30.1131	29.5511	anatomical structure development;biological adhesion;biological regulation;biosynthetic process;cell activation;cell adhesion;cellular component disassembly;cellular component organization;cellular metabolic process;cellular process;developmental process;extracellular matrix organization;extracellular structure organization;locomotion;macromolecule metabolic process;macromolecule modification;met…	cell part;extracellular space	0	51361000000	1174	70	112	133	145	138	89	157	87	22	15	83	123	P02461;E7ENY8;H7C435	P02461;E7ENY8	Collagen alpha-1(III) chain	COL3A1
29.7903	27.5334	27.6288	29.2752	27.8292	27.9904	28.7354	27.9537	29.5845	32.8805	29.5399	28.4527	anatomical structure development;anatomical structure formation involved in morphogenesis;anatomical structure morphogenesis;biological adhesion;biological regulation;cell activation;cell adhesion;cell motility;cellular component movement;cellular component organization;cellular membrane organization;cellular metabolic process;cellular process;developmental process;establishment of localization;e…	cell part;extracellular matrix;extracellular organelle;macromolecular complex;organelle;protein complex;vesicle	0	49859000000	825	29	20	20	49	67	62	105	74	59	190	65	85	P07996;A8MZG1	P07996	Thrombospondin-1	THBS1
29.9928	29.6554	29.1446	30.437	29.8707	29.6182	29.9776	29.1679	29.1633	29.6536	28.7433	29.2922	biological adhesion;cell adhesion;cellular process	cell part;cell surface	0	45931000000	740	22	39	28	55	96	85	133	78	43	61	25	75	Q14112;H0YJV3	Q14112;H0YJV3	Nidogen-2	NID2
28.6069	28.7744	27.9867	28.9597	29.3499	29.2267	28.683	26.9875	29.3621	28.3419	27.9479	28.4278	amine metabolic process;anatomical structure development;biological regulation;biosynthetic process;carbohydrate metabolic process;catabolic process;cellular component organization;cellular metabolic process;cellular process;developmental process;extracellular matrix organization;extracellular structure organization;macromolecule metabolic process;metabolic process;multicellular organismal proces…	cell part;extracellular space	0	45122000000	421	6	17	39	28	82	59	46	37	36	25	25	21	P51884	P51884	Lumican	LUM
28.7583	29.1351	28.6404	28.4505	28.5153	28.025	28.1822	28.1068	27.6524	26.5438	27.5394	29.3185	anatomical structure development;anatomical structure formation involved in morphogenesis;biological regulation;developmental process;multicellular organismal process;response to stimulus;response to stress	extracellular matrix;extracellular space;proteinaceous extracellular matrix	0	43415000000	413	18	33	38	27	57	34	40	37	24	19	29	57	Q16610	Q16610	Extracellular matrix protein 1	ECM1
28.7798	29.2495	28.1888	29.6261	28.6654	29.2937	29.8157	28.2858	30.6029	31.6199	29.6888	29.8819	amine metabolic process;anatomical structure development;anatomical structure formation involved in morphogenesis;anatomical structure morphogenesis;biological regulation;biosynthetic process;carbohydrate metabolic process;catabolic process;cell differentiation;cellular component organization;cellular lipid metabolic process;cellular metabolic process;cellular process;detection of stimulus;develo…	cell part;extracellular organelle;extracellular space;membrane;organelle;plasma membrane;vesicle	0	42334000000	692	25	35	17	53	37	56	67	42	75	119	64	102	P98160;Q5SZJ2;H0Y5A9;Q5SZI9;H7C4A6;H0Y3B2;Q5SZJ1	P98160	Basement membrane-specific heparan sulfate proteoglycan core protein;Endorepellin;LG3 peptide	HSPG2
28.8095	30.2374	29.3199	28.7902	29.3461	29.5879	28.8121	28.6328	29.2537	28.5549	29.0971	30.4114	anatomical structure development;biological adhesion;biological regulation;cell adhesion;cell differentiation;cellular process;developmental process	extracellular organelle;laminin complex;macromolecular complex;organelle;protein complex;vesicle	0	41040000000	1051	20	130	87	34	98	100	128	109	42	53	50	200	Q16363;E5RFQ2;H0YAQ5;H0Y351;H0YAP9;E5RK79;E5RFD7;E5RHF3;Q6LET9	Q16363	Laminin subunit alpha-4	LAMA4
29.3024	30.5052	28.8618	29.4648	28.8862	28.6962	31.1872	27.7492	27.5222	27.8775	29.1674	29.4766	biological regulation;cell activation;cell differentiation;cellular metabolic process;cellular process;developmental process;immune system process;macromolecule metabolic process;metabolic process;primary metabolic process;protein folding;protein metabolic process;response to biotic stimulus;response to chemical stimulus;response to drug;response to stimulus;signal transduction;viral reproduction	cell part;extracellular region;extracellular space;Golgi apparatus;intracellular membrane-bounded organelle;intracellular organelle;macromolecular complex;membrane;MHC protein complex;organelle;plasma membrane;protein complex	2.2428e-100	40944000000	95	4	8	4	10	4	6	22	6	2	6	11	12	P61769;F5H6I0;H0YLF3	P61769;F5H6I0;H0YLF3	Beta-2-microglobulin;Beta-2-microglobulin form pI 5.3	B2M
29.3688	23.7715	24.5638	29.5398	27.5264	26.3709	29.6046	28.987	26.7575	21.3821	23.164	24.894	biological regulation;cell activation;cell death;cellular component organization;cellular metabolic process;cellular process;death;establishment of localization;exocytosis;immune system process;lipid metabolic process;lipid transport;macromolecule metabolic process;metabolic process;mitochondrion organization;multi-organism process;organelle organization;primary metabolic process;protein folding;…	cell part;cytoplasmic membrane-bounded vesicle;cytosol;endoplasmic reticulum;intracellular membrane-bounded organelle;intracellular organelle;macromolecular complex;membrane;mitochondrion;nucleus;organelle;vesicle	0	40813000000	238	22	2	5	31	31	22	59	52	8	0	2	4	P10909;H0YC35;H0YLK8;E7ERK6;E7ETB4;H0YAS8;E5RG36;E5RGB0;E5RH61;E5RJZ5	P10909;H0YC35;H0YLK8;E7ERK6	Clusterin;Clusterin beta chain;Clusterin alpha chain;Clusterin	CLU
28.3018	28.8169	26.9344	25.711	29.3521	28.618	27.3762	27.7197	28.6347	25.3285	27.2289	27.1202	anatomical structure development;anatomical structure morphogenesis;biological regulation;cellular process;developmental process;multicellular organismal development;multicellular organismal process;response to stimulus;signal transduction	extracellular region;extracellular space	5.9559e-212	35083000000	193	6	14	10	4	47	26	21	19	18	6	11	11	E7EUD0;Q9UBP4;F6SYF8;E9PKW6;E9PHY3;E9PKK9	E7EUD0;Q9UBP4;F6SYF8	Dickkopf-related protein 3	DKK3
27.7508	27.1697	28.8797	28.6589	29.5061	28.9697	29.9076	28.7318	29.9066	29.2144	29.3949	29.3595	anatomical structure development;biological adhesion;cell adhesion;cellular component disassembly;cellular component organization;cellular process;developmental process;extracellular matrix organization;extracellular structure organization;macromolecule metabolic process;metabolic process;multicellular organismal process	cell part;extracellular organelle;extracellular space;organelle;vesicle	0	34423000000	1017	10	9	78	43	124	80	234	121	91	42	51	134	D6RGG3;Q99715;H0Y4P7;H0Y5N9;H0Y991	D6RGG3;Q99715	Collagen alpha-1(XII) chain	COL12A1
29.8122	29.8204	28.5959	29.8689	28.2121	27.8297	30.51	29.4759	28.7681	27.5883	28.9062	29.719	anatomical structure development;behavior;biological regulation;cell activation;cell death;cell development;cellular component organization;cellular process;death;developmental process;extracellular matrix organization;extracellular structure organization;regulation of DNA metabolic process;response to chemical stimulus;response to drug;response to endogenous stimulus;response to external stimulu…	cell body;cell part;cell projection;endoplasmic reticulum;endosome;extracellular space;intracellular membrane-bounded organelle;intracellular non-membrane-bounded organelle;intracellular organelle;lysosome;membrane;neuronal cell body;organelle;vacuole;vesicle	0	32367000000	425	37	38	15	41	19	23	73	47	12	18	46	56	P01034	P01034	Cystatin-C	CST3
26.8288	28.5947	28.178	27.048	29.4539	29.8067	28.8288	28.4051	29.7358	29.5621	29.6043	30.394	anatomical structure morphogenesis;biological adhesion;biological regulation;cell adhesion;cell morphogenesis;cell motility;cellular component morphogenesis;cellular component movement;cellular component organization;cellular process;developmental process;locomotion;response to chemical stimulus;response to external stimulus;response to stimulus	cell part;extracellular organelle;extracellular space;laminin complex;macromolecular complex;organelle;protein complex;vesicle	0	32295000000	861	6	44	32	6	123	110	104	90	68	44	61	173	P07942;G3XAI2;E7EPA6;E9PCS6;C9J296	P07942;G3XAI2	Laminin subunit beta-1	LAMB1
29.5493	28.6439	29.3329	29.5534	29.4869	29.3199	29.5086	28.9421	29.1895	29.1233	29.5762	29.1349	anatomical structure development;biological adhesion;biological regulation;cell adhesion;cellular process;developmental process	extracellular space	0	32027000000	429	48	48	31	56	30	33	37	31	27	24	33	31	Q16270	Q16270	Insulin-like growth factor-binding protein 7	IGFBP7
30.1109	29.3719	27.9705	29.0923	28.96	29.5684	28.5317	29.3879	27.6733	28.9012	29.3013	29.7464	anatomical structure development;anatomical structure formation involved in morphogenesis;biological regulation;cellular component organization;cellular process;developmental process;establishment of localization;extracellular matrix organization;extracellular structure organization;multicellular organismal process;regulation of body fluid levels;regulation of organelle organization;regulation of…	cell part;cytoplasmic membrane-bounded vesicle;endosome;extracellular organelle;intracellular membrane-bounded organelle;intracellular organelle;lipid particle;macromolecular complex;membrane;midbody;organelle;plasma membrane;protein complex;vesicle	0	31135000000	521	30	34	17	30	41	64	45	59	28	52	56	65	P07355;H0YN42;H0YMD0;H0YMU9;H0YM50;A6NMY6;H0YNP5;H0YN28;H0YL33;H0YKS4;H0YMM1;H0YKZ7;H0YLV6;H0YMT9;H0YKX9;H0YKL9;H0YMW4;H0YNA0;H0YKV8;H0YMD9;H0YN52;H0YNB8;H0YKN4;H0YLE2	P07355;H0YN42;H0YMD0;H0YMU9;H0YM50;A6NMY6;H0YNP5;H0YN28;H0YL33;H0YKS4	Annexin A2;Annexin;Putative annexin A2-like protein	ANXA2;ANXA2P2
26.6679	28.0817	27.8705	27.1797	29.5286	29.8757	28.353	28.2281	29.7995	29.6877	29.7728	30.2491	anatomical structure development;anatomical structure morphogenesis;biological adhesion;biological regulation;cell adhesion;cell junction organization;cell morphogenesis;cell motility;cellular component assembly;cellular component disassembly;cellular component morphogenesis;cellular component movement;cellular component organization;cellular process;developmental process;extracellular matrix org…	extracellular organelle;extracellular space;laminin complex;macromolecular complex;organelle;protein complex;vesicle	0	29083000000	823	12	62	59	17	97	82	94	83	63	36	50	168	P11047;R4GNC7;Q9Y6N6;Q5JTC4	P11047	Laminin subunit gamma-1	LAMC1
29.3425	29.1263	29.7097	29.2154	28.6897	28.8794	29.0991	28.6428	27.6096	27.3119	29.7042	28.264	anatomical structure development;anatomical structure morphogenesis;cellular component disassembly;cellular component organization;cellular process;developmental process;extracellular matrix organization;extracellular structure organization;locomotion;macromolecule metabolic process;metabolic process;multicellular organismal process;response to chemical stimulus;response to endogenous stimulus;re…	cell part	0	28463000000	794	31	71	94	51	90	77	118	86	28	13	56	79	P05997	P05997	Collagen alpha-2(V) chain	COL5A2
28.5215	28.6153	29.3583	27.381	29.8	29.6217	27.5735	27.1746	27.7306	29.0118	28.6826	27.8848	biological regulation;cellular component disassembly;cellular component organization;cellular process;extracellular matrix organization;extracellular structure organization;immune system process;macromolecule metabolic process;metabolic process;multicellular organismal process;primary metabolic process;protein metabolic process;proteolysis;response to chemical stimulus;response to endogenous stim…	cell part;cytoplasmic membrane-bounded vesicle;extracellular space;intracellular membrane-bounded organelle;intracellular non-membrane-bounded organelle;intracellular organelle;mitochondrion;nucleolus;organelle;vesicle	0	28162000000	408	13	17	24	20	56	70	39	24	16	46	52	31	P07858;E9PKQ7;E9PNL5;E9PHZ5;E9PLY3;E9PSG5;E9PQM1;E9PR54;E9PJ67;E9PCB3;E9PS78;R4GMQ5;E9PIS1;E9PL32;E9PKX0	P07858	Cathepsin B;Cathepsin B light chain;Cathepsin B heavy chain	CTSB
23.2326	26.6657	28.8551	21.3264	25.5506	24.1151	22.6123	22.8923	29.0784	29.236	30.2891	28.2085			0	27619000000	326	1	17	96	0	12	3	1	2	23	39	93	39	B1ALD9	B1ALD9		POSTN
27.9511	28.2741	27.0956	25.8705	28.3623	28.6443	26.9566	28.2582	29.3591	29.4037	26.7909	27.4704	biological regulation;cell activation;cellular component assembly;cellular component organization;cellular process;cytoskeleton organization;establishment of localization;exocytosis;organelle organization;protein transport;regulation of transport;response to chemical stimulus;response to stimulus;response to stress;secretion;transport;vesicle-mediated transport	cell part;cell projection;cytoskeleton;extracellular organelle;intracellular membrane-bounded organelle;intracellular non-membrane-bounded organelle;intracellular organelle;macromolecular complex;nucleus;organelle;protein complex;pseudopodium;ribonucleoprotein complex;vesicle	0	26786000000	658	48	41	30	14	93	82	30	100	67	100	17	36	O43707;F5GXS2;H7C144;K7EJH8;K7EP19;C9JRP8;M0QZQ3;Q9H254	O43707;F5GXS2	Alpha-actinin-4	ACTN4
29.8949	28.2746	27.5497	29.5545	27.2587	27.5272	27.4239	26.3965	26.7106	26.1802	26.1587	26.7846	biological adhesion;cell adhesion;cellular process	cell part;cell projection;extracellular region;intracellular membrane-bounded organelle;intracellular organelle;membrane;nucleus;organelle;plasma membrane	0	26377000000	320	12	21	16	19	44	40	51	37	20	18	24	18	B4E3Q1;O94985;Q5SR54	B4E3Q1;O94985;Q5SR54	Calsyntenin-1;Soluble Alc-alpha;CTF1-alpha	CLSTN1
29.7058	28.9063	27.6735	29.3533	27.8024	27.159	29.1025	28.7944	27.3372	27.0818	27.9911	28.061	biological adhesion;cell adhesion;cellular component assembly;cellular component disassembly;cellular component organization;cellular process;extracellular matrix organization;extracellular structure organization;locomotion;macromolecular complex assembly;macromolecule metabolic process;metabolic process;multicellular organismal process;protein complex assembly;response to chemical stimulus;respo…	cell part;extracellular matrix;extracellular space;macromolecular complex;membrane;plasma membrane;protein complex;proteinaceous extracellular matrix	0	26313000000	518	21	40	16	30	71	43	85	77	27	18	15	75	P12110;H7C0M5;C9JH44	P12110	Collagen alpha-2(VI) chain	COL6A2
23.4877	24.025	24.3342	24.997	30.6423	30.615	24.8579	26.7505	29.18	29.3765	24.6224	26.5247	cell death;cellular component assembly;cellular component disassembly;cellular component organization;cellular process;death;extracellular matrix organization;extracellular structure organization;immune system process;macromolecule metabolic process;metabolic process;multicellular organismal process;organelle assembly;organelle organization;primary metabolic process;protein metabolic process;prot…	cell part;cytoplasmic membrane-bounded vesicle;extracellular space;intracellular membrane-bounded organelle;intracellular organelle;lysosome;mitochondrion;organelle;vacuole;vesicle	9.1143e-286	25066000000	281	1	0	2	10	58	64	13	20	36	55	7	15	P07339;C9JH19;H7C469;F8WD96;H7C1V0;F8W787	P07339;C9JH19;H7C469;F8WD96	Cathepsin D;Cathepsin D light chain;Cathepsin D heavy chain	CTSD
28.1032	28.8077	29.3451	28.4287	29.1394	27.4997	26.7598	26.3905	28.2641	27.6166	27.6593	28.1962	biological regulation;cellular component organization;cellular metabolic process;cellular process;extracellular matrix organization;extracellular structure organization;macromolecule metabolic process;macromolecule modification;metabolic process;multicellular organismal process;neurological system process;peptidyl-amino acid modification;phosphorus metabolic process;primary metabolic process;prot…	extracellular matrix;extracellular space;proteinaceous extracellular matrix	0	24385000000	502	16	47	40	38	60	53	33	41	30	30	55	59	Q12805;Q580Q6;C9JQX7;C9J4J8;C9JPZ9;C9JUM4	Q12805	EGF-containing fibulin-like extracellular matrix protein 1	EFEMP1
28.5362	29.0989	27.9769	28.6349	28.1368	27.6803	28.715	28.4498	27.3371	27.0754	27.8227	27.6024	biological adhesion;biological regulation;cell adhesion;cellular component organization;cellular process;extracellular matrix organization;extracellular structure organization	cell part	0	24091000000	478	17	40	19	27	71	42	88	62	20	18	20	54	P14543	P14543	Nidogen-1	NID1
29.5425	27.7808	27.3081	27.6947	28.5428	28.7512	27.2575	29.0158	29.506	29.1899	27.2328	27.4462	anatomical structure formation involved in morphogenesis;anatomical structure morphogenesis;biological regulation;cell activation;cell junction organization;cell morphogenesis;cellular component assembly;cellular component morphogenesis;cellular component organization;cellular localization;cellular membrane organization;cellular process;cytoskeleton organization;developmental process;endosome tra…	cell cortex;cell part;cytoskeleton;cytosol;extracellular organelle;intracellular membrane-bounded organelle;intracellular non-membrane-bounded organelle;intracellular organelle;macromolecular complex;membrane;nucleus;organelle;plasma membrane;protein complex;vesicle	0	23775000000	722	53	31	15	18	85	78	41	140	111	86	15	49	P21333;Q5HY54;E9PHF0;F8WE98;H0Y5C6;H0Y5F3;H7C2E7	P21333;Q5HY54	Filamin-A	FLNA
30.6329	29.6241	27.9139	30.7639	27.378	26.4874	29.6956	28.0207	27.3665	26.9946	27.8212	29.0972	biological adhesion;cell adhesion;cellular process;immune system process;locomotion;response to chemical stimulus;response to external stimulus;response to stimulus;response to stress	extracellular matrix;proteinaceous extracellular matrix	0	23631000000	317	21	16	10	29	12	22	73	33	15	15	27	44	Q9BUD6;D6RB12;D6RBY3;D6RIH5	Q9BUD6;D6RB12	Spondin-2	SPON2
29.386	27.3551	26.5542	30.0738	28.1391	27.585	30.5812	29.351	26.0107	24.5519	26.9673	27.7082	anatomical structure development;biological regulation;cellular process;developmental process;multicellular organismal process;response to chemical stimulus;response to endogenous stimulus;response to stimulus	cell part;cytoplasm;extracellular space	0	23549000000	194	14	11	11	28	14	16	37	25	2	4	14	18	E9PHK0;P05452	E9PHK0;P05452	Tetranectin	CLEC3B
26.9444	26.1238	26.9271	27.002	29.4875	29.8885	26.6312	28.6313	29.078	27.9474	27.0289	28.9437	alcohol metabolic process;biological regulation;biosynthetic process;carbohydrate metabolic process;catabolic process;cellular metabolic process;cellular nitrogen compound metabolic process;cellular process;generation of precursor metabolites and energy;macromolecule metabolic process;metabolic process;multi-organism process;nitrogen compound metabolic process;nucleobase-containing compound metab…	cell part;cytosol;extracellular organelle;intracellular membrane-bounded organelle;intracellular organelle;macromolecular complex;membrane;nucleus;organelle;plasma membrane;protein complex;vesicle	0	22103000000	351	14	13	11	17	33	64	23	35	35	27	28	51	P06733;K7EM90;P13929;E5RI09;E5RG95;K7EPM1;K7EKN2;E5RGZ4;F5H1C3	P06733	Alpha-enolase	ENO1
28.9387	28.8817	28.3521	27.6925	29.5759	28.796	27.7062	28.4204	27.506	27.0311	27.9204	28.0996	biological regulation;immune system process;macromolecule metabolic process;metabolic process;primary metabolic process;protein metabolic process;response to stimulus;response to stress	extracellular space	0	21676000000	595	30	50	39	26	118	91	58	68	26	15	15	59	P08603;F8WDX4;Q5TFM2;B1AKG0;Q03591;Q6NSD3;V9GYE7;P36980;Q02985	P08603	Complement factor H	CFH
27.4914	28.646	27.3926	28.2005	29.9906	28.6351	27.8875	27.8176	27.2944	26.4348	27.6778	28.8998	biological regulation;cell activation;cell differentiation;cellular process;developmental process;establishment of localization;exocytosis;macromolecule metabolic process;metabolic process;primary metabolic process;protein metabolic process;response to stimulus;secretion;signal transduction;transport;vesicle-mediated transport	cell part;cytosol;extracellular organelle;extracellular space;organelle;vesicle	0	21603000000	565	8	62	26	22	121	53	78	53	24	14	18	86	P01023;H0YGH6;H0YFH1;F8W7L3;F5H1E8	P01023	Alpha-2-macroglobulin	A2M
28.6227	27.2574	26.094	25.2106	27.6817	28.4013	25.9151	28.0908	29.0293	29.041	26.4066	26.8057	biological regulation;cell activation;cell junction organization;cellular component assembly;cellular component organization;cellular process;cytoskeleton organization;establishment of localization;exocytosis;organelle organization;secretion;transport;vesicle-mediated transport	cell part;cell projection;cytoskeleton;cytosol;extracellular organelle;intracellular membrane-bounded organelle;intracellular non-membrane-bounded organelle;intracellular organelle;membrane;neuron projection;nucleus;organelle;plasma membrane;pseudopodium;vesicle	0	21122000000	373	19	14	17	3	58	54	13	64	46	55	8	22	P12814;H9KV75;G3V2N5;G3V2W4;H7C5W8;H0YJW3;H0YJ11;Q08043;G3V2X9;G3V5M4;G3V2E8;G3V380;D6RH00	P12814;H9KV75	Alpha-actinin-1	ACTN1
27.6891	26.8762	25.9608	27.4476	29.0959	29.4056	29.1291	29.3388	28.4769	28.6852	27.8647	28.5507	anatomical structure formation involved in morphogenesis;biological regulation;cell activation;cell death;cellular component organization;cellular process;cytoskeleton organization;death;developmental process;establishment of localization;exocytosis;organelle organization;regulation of DNA metabolic process;regulation of organelle organization;response to chemical stimulus;response to stimulus;se…	cell part;cell projection;cytoplasm;cytoskeleton;intracellular membrane-bounded organelle;intracellular non-membrane-bounded organelle;intracellular organelle;neuron projection;nucleus;organelle;synapse	3.4038e-158	19823000000	255	9	13	8	17	26	36	31	28	16	23	19	29	P07737;K7EJ44;I3L3D5	P07737;K7EJ44	Profilin-1	PFN1
27.4281	27.1921	27.3031	27.6272	27.542	27.9097	29.6826	27.4953	27.6179	28.6583	28.3626	28.4336	anatomical structure development;anatomical structure morphogenesis;biological adhesion;biological regulation;biosynthetic process;cell adhesion;cell motility;cellular component disassembly;cellular component movement;cellular component organization;cellular process;developmental process;extracellular matrix organization;extracellular structure organization;locomotion;macromolecule metabolic proc…	cell part	0	19799000000	419	10	19	19	29	37	31	95	40	18	25	41	55	P20908;H0YIS1;Q4VXY6;H0Y3B3;H0Y3M9;H0YHM9;H0Y3B5;H0YHM5;P13942	P20908	Collagen alpha-1(V) chain	COL5A1
27.395	29.1032	27.8263	26.6119	28.4427	29.0361	27.4641	28.3193	28.1949	28.6201	28.6806	29.1183	biological adhesion;cell adhesion;cellular process		0	19498000000	307	15	29	21	26	18	33	28	26	15	27	30	39	F5H7N9;H0YKS8	F5H7N9;H0YKS8		MFGE8
27.902	28.5932	28.7832	28.4807	28.6057	28.847	27.2925	26.9286	29.9764	30.0552	28.6141	28.0299	anatomical structure development;biological regulation;cellular component organization;cellular process;developmental process;extracellular matrix organization;extracellular structure organization	extracellular space	0	19475000000	662	18	63	77	45	67	67	56	36	74	43	45	71	P35555;F6U495	P35555	Fibrillin-1	FBN1
25.6696	29.1211	28.592	24.1573	28.4227	27.8787	26.9189	26.993	26.4861	26.814	28.2878	27.9626	biological regulation;blood circulation;cell activation;cellular process;circulatory system process;establishment of localization;exocytosis;immune system process;macromolecule metabolic process;metabolic process;multicellular organismal process;primary metabolic process;protein metabolic process;proteolysis;response to stimulus;response to stress;secretion;transport;vesicle-mediated transport	cell part;extracellular space	1.7399e-268	18785000000	245	10	17	22	13	43	24	23	18	11	9	24	31	B4E1H2;P05155;B4E1F0;H9KV48;E9PGN7;H0YCA1	B4E1H2;P05155;B4E1F0;H9KV48;E9PGN7	Plasma protease C1 inhibitor	SERPING1
29.0014	29.2032	27.1096	28.0878	28.3361	28.9046	28.0442	28.1121	28.4787	29.139	28.1827	28.3935	alcohol metabolic process;biosynthetic process;carbohydrate metabolic process;catabolic process;cellular aldehyde metabolic process;cellular metabolic process;cellular nitrogen compound metabolic process;cellular process;cofactor metabolic process;developmental process;embryo development;generation of precursor metabolites and energy;heterocycle metabolic process;metabolic process;nitrogen compou…	cell part;cytosol	1.4878e-304	18524000000	351	17	22	12	23	27	45	31	37	25	44	35	33	P60174;U3KPZ0;U3KQF3;U3KPS5	P60174;U3KPZ0	Triosephosphate isomerase	TPI1
27.8618	24.6821	23.5183	24.76	26.8528	26.5101	27.5349	28.1155	26.2051	25.794	23.889	26.505	biosynthetic process;cell motility;cellular component movement;cellular metabolic process;cellular process;establishment of localization;heterocycle metabolic process;lipid metabolic process;lipid transport;locomotion;metabolic process;primary metabolic process;small molecule metabolic process;transport;vitamin metabolic process	extracellular region	0	18461000000	202	9	11	2	16	20	13	34	47	9	10	8	23	P55058;B3KUE5	P55058;B3KUE5	Phospholipid transfer protein	PLTP
29.743	29.0522	27.4265	27.3111	28.5724	28.8344	27.4217	27.9503	28.5698	27.4496	27.8278	28.2739	alcohol metabolic process;biological regulation;biosynthetic process;carbohydrate metabolic process;catabolic process;cell activation;cellular component assembly;cellular component organization;cellular homeostasis;cellular metabolic process;cellular nitrogen compound metabolic process;cellular process;cytoskeleton organization;establishment of localization;exocytosis;generation of precursor meta…	cell part;cytoskeleton;cytosol;extracellular organelle;intracellular non-membrane-bounded organelle;intracellular organelle;organelle;vesicle	0	18454000000	365	25	23	13	23	30	46	32	35	41	26	34	37	P04075;J3KPS3;H3BQN4;H3BPS8;H3BUH7;H3BR04;H3BMQ8;H3BR68;H3BU78	P04075;J3KPS3;H3BQN4;H3BPS8;H3BUH7	Fructose-bisphosphate aldolase A;Fructose-bisphosphate aldolase	ALDOA
27.7365	27.9077	27.5825	28.8106	27.6667	27.5644	27.4641	27.7873	27.0793	27.6718	26.4229	28.6783	developmental process;macromolecule metabolic process;metabolic process;multicellular organismal development;multicellular organismal process;primary metabolic process;protein metabolic process;proteolysis	extracellular organelle;extracellular space;organelle;vesicle	0	17663000000	379	20	27	35	58	27	31	36	35	7	26	28	49	Q15113	Q15113	Procollagen C-endopeptidase enhancer 1	PCOLCE
29.2233	27.2685	26.8435	27.7439	27.4891	26.9526	26.3989	27.0327	26.2542	26.3759	25.4265	26.2197	aging;anatomical structure development;anatomical structure morphogenesis;biological regulation;cell development;cellular component assembly;cellular component disassembly;cellular component morphogenesis;cellular component organization;cellular macromolecular complex assembly;cellular process;cytoskeleton organization;developmental process;establishment of localization;growth;macromolecular comp…	cell part;cell projection;cytoskeleton;cytosol;extracellular organelle;extracellular space;intracellular non-membrane-bounded organelle;intracellular organelle;macromolecular complex;organelle;protein complex;vesicle	0	17459000000	298	30	18	26	28	44	27	25	41	10	20	10	19	P06396;F5H1A8;Q5T0H9;Q5T0I0;Q5T0H8;Q5T0H7;Q5T0I1	P06396;F5H1A8;Q5T0H9	Gelsolin	GSN
0	0	0	0	0	27.3854	27.9542	27.2006	28.5296	0	0	0	alcohol metabolic process;biological regulation;cellular metabolic process;cellular process;lipid metabolic process;macromolecule metabolic process;metabolic process;primary metabolic process;protein metabolic process;proteolysis;regulation of protein modification process;regulation of transport;small molecule metabolic process	cell part;membrane	5.5331e-14	17273000000	5	0	0	0	0	1	1	0	2	1	0	0	0	Q14703	Q14703	Membrane-bound transcription factor site-1 protease	MBTPS1
29.4973	29.6503	27.894	28.6804	28.1613	28.1373	27.2686	27.6922	27.2121	28.6725	28.3003	28.2428	alcohol metabolic process;carbohydrate metabolic process;catabolic process;cell communication;cellular ketone metabolic process;cellular metabolic process;cellular process;generation of precursor metabolites and energy;metabolic process;organic acid metabolic process;primary metabolic process;response to external stimulus;response to extracellular stimulus;response to stimulus;small molecule meta…	cell part;cytosol;intracellular membrane-bounded organelle;intracellular organelle;mitochondrion;organelle	0	16989000000	299	21	27	9	18	21	33	26	26	19	31	34	34	P00338;F5GXY2;F5GYU2;F5GXH2;F5H5J4;F5H6W8;F5GZQ4;F5H8H6;F5GXC7;F5GWW2;F5GXU1;F5H5G7;F5H155;G3XAP5;F5H245;Q6ZMR3;P07864	P00338;F5GXY2;F5GYU2;F5GXH2	L-lactate dehydrogenase A chain	LDHA
27.3382	28.4491	27.7275	27.4972	27.9794	28.2662	28.0038	27.6387	27.49	29.3154	27.4894	28.6361	amine metabolic process;anatomical structure formation involved in morphogenesis;biological regulation;biosynthetic process;carbohydrate metabolic process;catabolic process;cell differentiation;cellular component assembly;cellular component organization;cellular lipid metabolic process;cellular metabolic process;cellular process;detection of stimulus;developmental process;lipid metabolic process;…	cell part;endosome;extracellular matrix;extracellular space;intracellular membrane-bounded organelle;intracellular organelle;membrane;organelle;plasma membrane;proteinaceous extracellular matrix	0	16443000000	449	24	41	34	32	48	58	44	41	15	47	14	51	P35052;H7C410;H7C024;H7BZL4;H7BZE9;C9J4Y6	P35052;H7C410;H7C024	Glypican-1;Secreted glypican-1	GPC1
0	0	0	25.2526	25.2359	26.563	25.4248	29.9818	28.3128	28.9302	29.3054	28.7326	alcohol metabolic process;anatomical structure development;biological regulation;carbohydrate metabolic process;carbohydrate transport;cell activation;cell communication;cell-cell signaling;cellular metabolic process;cellular process;developmental process;energy reserve metabolic process;establishment of localization;generation of precursor metabolites and energy;homeostatic process;immune system…	cell part;extracellular region;extracellular space	3.4955e-07	15714000000	63	0	0	1	0	4	5	8	12	9	6	10	8	A6XGL2;P01308;C9JNR5;F8WCM5	A6XGL2;P01308;C9JNR5;F8WCM5	Insulin;Insulin B chain;Insulin A chain;Insulin, isoform 2	INS;INS-IGF2
27.8168	27.9755	26.4537	26.7218	29.0636	28.7462	27.7475	28.0703	27.935	28.185	25.8363	27.6143	biological regulation	cell part;extracellular space;membrane;plasma membrane	0	15471000000	484	9	48	20	14	91	62	61	67	22	43	4	43	Q6YHK3;REV__H7C005;REV__Q96M89	Q6YHK3	CD109 antigen	CD109
25.2881	28.4872	26.6672	26.1949	26.8149	26.9776	25.3788	24.9509	26.3803	25.9527	25.8239	28.3708	cellular component organization;cellular process;extracellular matrix organization;extracellular structure organization;interspecies interaction between organisms;multi-organism process	extracellular matrix;extracellular region;extracellular space;proteinaceous extracellular matrix	0	14326000000	220	4	23	19	9	26	24	15	13	13	14	19	41	P23142;F8W7M9;B1AHL4;B1AHM7;B1AHM9;B1AHM8;B1AHN3;B1AHM6	P23142;F8W7M9;B1AHL4	Fibulin-1	FBLN1
26.3875	26.191	26.0037	25.4442	27.696	28.6326	25.2568	26.234	29.1478	28.4257	24.6412	26.5295	alcohol metabolic process;carbohydrate metabolic process;catabolic process;cell death;cellular metabolic process;cellular process;death;generation of precursor metabolites and energy;metabolic process;primary metabolic process;small molecule metabolic process	cell part;cytosol;extracellular organelle;intracellular membrane-bounded organelle;intracellular organelle;membrane;mitochondrion;nucleus;organelle;plasma membrane;vesicle	0	14295000000	210	4	4	6	2	34	36	4	24	34	43	3	16	P14618;H3BTN5;H3BQ34;Q504U3;H3BUW1;H3BTJ2;H3BT25;H3BU13;H3BN34;H3BQZ3;P30613	P14618;H3BTN5;H3BQ34	Pyruvate kinase PKM;Pyruvate kinase	PKM
27.4585	28.9108	27.4987	28.2584	28.1732	27.5837	27.4673	27.0206	27.2073	24.4375	25.0558	26.961	biological regulation;cellular process;response to stimulus;signal transduction	extracellular space	0	13714000000	272	11	24	15	15	33	38	43	29	23	4	13	24	Q12841;B4DTT5;C9J5G4;H7C4W4	Q12841;B4DTT5;C9J5G4	Follistatin-related protein 1	FSTL1
29.4267	29.2301	26.8656	29.0981	26.1065	26.4967	28.4475	27.9589	27.4165	27.9011	26.9864	27.2967	anatomical structure development;developmental process	cell part;cytoplasm	0	13516000000	408	48	49	16	49	16	30	50	41	15	37	24	33	Q01995;H0YCU9;E9PJ32	Q01995;H0YCU9	Transgelin	TAGLN
30.3055	30.3295	0	28.4714	28.0672	27.6153	27.5512	28.2096	24.5408	28.4807	26.3831	28.8707	biological regulation;catabolic process;cell differentiation;cell proliferation;cellular metabolic process;cellular nitrogen compound metabolic process;cellular process;developmental process;DNA metabolic process;immune system process;macromolecule metabolic process;macromolecule modification;metabolic process;nitrogen compound metabolic process;nucleobase-containing compound metabolic process;pr…	cell part;cytoplasm;cytosol;intracellular membrane-bounded organelle;intracellular organelle;macromolecular complex;nucleus;organelle;protein complex;ubiquitin conjugating enzyme complex;ubiquitin ligase complex	9.0409e-13	13399000000	21	2	4	0	2	2	2	2	2	0	2	1	2	Q13404;G3V2F7;Q15819;G3V113;H0YBP9;E5RIF1;D6RG00;H0YBX6	Q13404;G3V2F7;Q15819	Ubiquitin-conjugating enzyme E2 variant 1;Ubiquitin-conjugating enzyme E2 variant 2	UBE2V1;TMEM189;UBE2V2
24.4601	29.1578	27.4465	24.0856	29.0893	28.0718	25.1671	26.4875	22.8503	21.7835	27.8072	28.3535	biological regulation;cellular ketone metabolic process;cellular lipid metabolic process;cellular metabolic process;cellular process;immune system process;lipid metabolic process;macromolecule metabolic process;metabolic process;organic acid metabolic process;primary metabolic process;protein metabolic process;regulation of protein modification process;regulation of transport;response to stimulus…	cell part;extracellular organelle;extracellular space;membrane;organelle;plasma membrane;vesicle	0	13141000000	484	2	74	38	2	135	62	15	26	0	1	27	102	P01024;M0QYC8;M0QXZ3;M0R0Q9;M0R1Q1	P01024	Complement C3;Complement C3 beta chain;Complement C3 alpha chain;C3a anaphylatoxin;Acylation stimulating protein;Complement C3b alpha chain;Complement C3c alpha chain fragment 1;Complement C3dg fragment;Complement C3g fragment;Complement C3d fragment;Complement C3f fragment;Complement C3c alpha chain fragment 2	C3
28.9256	27.7296	27.1278	27.77	26.1476	26.3722	27.8277	28.6396	25.2707	25.1486	26.8107	27.3603	amine metabolic process;biosynthetic process;carbohydrate metabolic process;cellular metabolic process;cellular process;macromolecule metabolic process;macromolecule modification;metabolic process;nitrogen compound metabolic process;polysaccharide metabolic process;primary metabolic process;protein glycosylation;protein metabolic process;protein modification process	cell part;membrane	0	12544000000	246	24	21	16	15	12	12	47	58	3	1	5	32	Q7Z7M9	Q7Z7M9	Polypeptide N-acetylgalactosaminyltransferase 5	GALNT5
21.1966	24.1888	25.0653	23.025	29.0222	29.2172	26.698	26.5718	29.0457	28.1703	27.5676	28.9466	anatomical structure development;biological adhesion;biological regulation;cell adhesion;cellular process;developmental process;locomotion;response to chemical stimulus;response to external stimulus;response to stimulus	cell part;laminin complex;macromolecular complex;membrane;plasma membrane;protein complex	0	12504000000	561	0	2	6	2	124	97	48	43	54	20	21	144	P24043	P24043	Laminin subunit alpha-2	LAMA2
28.3271	27.3594	25.8841	25.7569	26.8896	27.3573	24.6533	25.7838	27.2989	24.4475	24.5582	26.2516	biological adhesion;biological regulation;cell adhesion;cell motility;cellular component movement;cellular process;immune system process;locomotion;membrane docking	apical part of cell;cell part;cell projection;cytoplasm;cytoskeleton;extracellular organelle;filopodium;intracellular non-membrane-bounded organelle;intracellular organelle;membrane;microvillus;nucleolus;organelle;plasma membrane;vesicle	0	12062000000	272	13	14	10	7	49	53	12	37	38	9	12	18	P26038;V9GZ54;E9PNP4	P26038	Moesin	MSN
22.5336	26.5226	26.0128	26.4985	29.4243	28.4439	27.9549	24.3441	28.2658	28.1973	27.6286	28.276	behavior;biological regulation;cellular ketone metabolic process;cellular lipid metabolic process;cellular metabolic process;cellular process;lipid metabolic process;metabolic process;organic acid metabolic process;primary metabolic process;response to chemical stimulus;response to endogenous stimulus;response to stimulus;rhythmic process;small molecule metabolic process	cell part;endoplasmic reticulum;extracellular region;extracellular space;Golgi apparatus;intracellular membrane-bounded organelle;intracellular organelle;membrane;organelle	2.0205e-240	11785000000	194	1	16	8	12	22	22	18	6	15	22	16	36	P41222;H0Y5A1;F8W7I2;Q5SQ11;Q5SQ12	P41222;H0Y5A1;F8W7I2;Q5SQ11	Prostaglandin-H2 D-isomerase	PTGDS
28.0081	25.0558	26.8075	26.3928	26.7889	27.2559	28.8732	27.925	27.7734	27.735	27.8043	26.0638	biological regulation;immune system process;macromolecule metabolic process;metabolic process;primary metabolic process;protein metabolic process;response to stimulus;response to stress	cell part;extracellular region;membrane;plasma membrane	8.4903e-228	11570000000	250	10	10	18	36	16	26	26	36	13	23	17	19	P01834	P01834	Ig kappa chain C region	IGKC
0	26.7038	28.0152	23.1923	27.0355	26.7106	23.5091	21.6671	27.6193	26.2571	29.6765	29.6472	biological regulation;cell activation;cellular process;establishment of localization;exocytosis;immune system process;macromolecule metabolic process;metabolic process;primary metabolic process;protein metabolic process;proteolysis;response to stimulus;response to stress;secretion;transport;vesicle-mediated transport	cell part;extracellular region;extracellular space	9.7702e-275	11485000000	127	0	18	9	1	9	13	4	1	3	11	25	33	P00746;K7ERG9	P00746;K7ERG9	Complement factor D	CFD
28.2691	26.7922	27.5269	29.2486	27.0583	27.0043	27.9857	26.9223	27.73	26.4172	27.2607	26.2206	anatomical structure formation involved in morphogenesis;cellular component disassembly;cellular component organization;cellular process;developmental process;extracellular matrix organization;extracellular structure organization;locomotion;macromolecule metabolic process;metabolic process;multicellular organismal process;response to chemical stimulus;response to endogenous stimulus;response to e…	cell part;extracellular region	0	11453000000	296	13	23	33	20	30	20	50	35	22	14	14	22	P02462;F5H5K0	P02462	Collagen alpha-1(IV) chain;Arresten	COL4A1
27.4675	25.9571	25.2218	26.5518	26.4495	26.823	28.418	28.5516	25.5876	25.2067	26.161	26.5624	anatomical structure development;biological adhesion;cell adhesion;cellular component disassembly;cellular component organization;cellular process;developmental process;extracellular matrix organization;extracellular structure organization;macromolecule metabolic process;metabolic process;multicellular organismal process	cell part	0	11189000000	316	11	11	4	7	28	27	89	91	6	2	5	35	Q02388	Q02388	Collagen alpha-1(VII) chain	COL7A1
25.5002	28.0306	27.3192	27.2882	27.4541	28.0316	25.9318	26.5177	27.9964	26.2912	25.9476	27.6776	biological regulation;biosynthetic process;cellular component organization;cellular process;extracellular matrix organization;extracellular structure organization;macromolecule metabolic process;metabolic process;multicellular organismal process;primary metabolic process;protein maturation;protein metabolic process;response to chemical stimulus;response to stimulus;response to stress	cell part;cytoplasm;endoplasmic reticulum;intracellular membrane-bounded organelle;intracellular organelle;organelle	1.4761e-218	11158000000	152	1	7	5	7	16	30	10	14	8	10	12	32	P50454;E9PR70;E9PPV6;E9PK86;E9PMI5;E9PKH2;E9PNX1;E9PJH8;E9PIG2;E9PRS3;E9PQ34;E9PLA6;H0YEP8	P50454;E9PR70;E9PPV6;E9PK86;E9PMI5;E9PKH2	Serpin H1	SERPINH1
29.1163	27.6917	26.3444	27.2434	25.7208	26.6023	24.9063	27.6353	27.1263	27.0412	24.5284	26.6087	anatomical structure morphogenesis;biological adhesion;biological regulation;cell activation;cell adhesion;cell junction organization;cellular component assembly;cellular component movement;cellular component organization;cellular localization;cellular process;developmental process;establishment of localization;exocytosis;localization;multicellular organismal process;muscle contraction;secretion;…	cell part;cytoskeleton;cytosol;extracellular region;intracellular non-membrane-bounded organelle;intracellular organelle;macromolecular complex;membrane;organelle;plasma membrane;protein complex	0	10672000000	305	26	35	7	13	27	27	18	67	33	26	5	21	P18206;Q5JQ13;B4DTM7	P18206;Q5JQ13	Vinculin	VCL
26.6432	27.5429	27.3294	27.3438	27.0156	26.0203	25.706	24.7332	25.8221	25.7259	25.3458	25.4062	anatomical structure development;biological regulation;cell communication;cell-cell signaling;cellular homeostasis;cellular ion homeostasis;cellular process;developmental process;homeostatic process;response to chemical stimulus;response to endogenous stimulus;response to external stimulus;response to extracellular stimulus;response to oxidative stress;response to stimulus;response to stress;sign…	cell part;endoplasmic reticulum;extracellular region;Golgi apparatus;intracellular membrane-bounded organelle;intracellular organelle;organelle	2.0901e-161	10320000000	230	10	12	10	11	44	31	27	17	9	11	25	23	O76061;H0YB13;E5RG57	O76061;H0YB13	Stanniocalcin-2	STC2
29.2127	28.6452	26.2261	27.4488	27.547	27.4273	26.9745	27.4802	27.3836	26.9238	27.0549	27.5663	amine transport;biological regulation;cell activation;cellular component organization;cellular membrane organization;cellular metabolic process;cellular nitrogen compound metabolic process;cellular process;establishment of localization;hormone transport;macromolecule metabolic process;membrane organization;metabolic process;mRNA metabolic process;nitrogen compound metabolic process;nucleobase-con…	cell leading edge;cell part;cytoplasmic membrane-bounded vesicle;cytosol;intracellular membrane-bounded organelle;intracellular organelle;macromolecular complex;membrane;mitochondrion;nucleoplasm;nucleus;organelle;protein complex;vesicle	1.773e-278	9902900000	299	30	28	17	32	18	27	24	25	19	17	29	33	P63104;E7EX29;E7ESK7;B0AZS6;E9PD24;E7EVZ2;E5RIR4;B7Z2E6;H0YB80;E5RGE1	P63104;E7EX29;E7ESK7;B0AZS6	14-3-3 protein zeta/delta	YWHAZ
27.2018	27.8201	25.158	27.6476	27.795	28.215	26.9246	25.1954	27.1536	27.2999	26.2868	26.2925	alcohol metabolic process;biological regulation;establishment of localization;homeostatic process;lipid metabolic process;lipid transport;metabolic process;multi-organism process;primary metabolic process;response to biotic stimulus;response to stimulus;small molecule metabolic process;transport	cell part;endoplasmic reticulum;extracellular region;intracellular membrane-bounded organelle;intracellular organelle;lysosome;organelle;vacuole	1.5336e-78	9757700000	152	6	8	4	12	12	26	26	6	8	15	15	14	J3KMY5;P61916;G3V3E8;E7EMS2;G3V3D1;G3V2V8;B4DQV7;H0YIZ1	J3KMY5;P61916;G3V3E8;E7EMS2;G3V3D1;G3V2V8;B4DQV7;H0YIZ1	Epididymal secretory protein E1	NPC2
25.9686	26.4101	26.1718	26.2645	28.2918	28.2197	27.3888	26.7461	27.6376	28.6518	25.8554	26.6671	catabolic process;cellular component organization;cellular metabolic process;cellular process;extracellular matrix organization;extracellular structure organization;immune system process;metabolic process;response to chemical stimulus;response to oxidative stress;response to stimulus;response to stress	cell part;endoplasmic reticulum;extracellular matrix;extracellular space;intracellular membrane-bounded organelle;intracellular organelle;organelle;proteinaceous extracellular matrix	0	9518200000	348	9	10	11	12	59	42	51	40	23	66	2	23	Q92626;H7C1W1;H7C300;H7C3W2	Q92626;H7C1W1	Peroxidasin homolog	PXDN
28.7757	28.4456	26.3381	27.2307	27.2623	27.2259	26.8912	26.7307	26.9913	27.0326	27.1792	27.3336	anatomical structure development;biological regulation;cell motility;cellular component movement;cellular component organization;cellular membrane organization;cellular process;developmental process;establishment of localization;interspecies interaction between organisms;locomotion;membrane organization;multi-organism process;protein targeting;protein transport;regulation of protein modification …	cell part;cytoplasmic membrane-bounded vesicle;cytosol;intracellular membrane-bounded organelle;intracellular organelle;macromolecular complex;membrane;mitochondrion;organelle;protein complex;vesicle	9.6111e-144	9355000000	242	27	29	7	24	15	25	19	22	11	16	25	22	P62258;B4DJF2;I3L3T1;K7EIT4;K7EM20;I3L0W5	P62258	14-3-3 protein epsilon	YWHAE
21.4319	20.8104	19.4282	18.2647	28.702	27.7822	22.1362	23.5274	27.9024	24.9473	18.72	19.8381	biological regulation;cell activation;cell differentiation;cellular lipid metabolic process;cellular metabolic process;cellular process;developmental process;establishment of localization;exocytosis;growth;lipid metabolic process;lipid transport;metabolic process;primary metabolic process;response to chemical stimulus;response to stimulus;secretion;small molecule metabolic process;transport;vesic…	cell part;extracellular space;Golgi apparatus;intracellular membrane-bounded organelle;intracellular organelle;lysosome;membrane;mitochondrion;organelle;vacuole	9.5278e-142	8966100000	121	0	1	0	0	56	30	1	7	21	4	1	0	P07602;B1AVU8;C9JIZ6	P07602;B1AVU8;C9JIZ6	Proactivator polypeptide;Saposin-A;Saposin-B-Val;Saposin-B;Saposin-C;Saposin-D	PSAP
27.9294	27.2901	25.333	27.038	27.1477	27.6429	26.5932	27.3774	28.8175	25.4083	25.3833	26.7974	anatomical structure development;biological regulation;cell development;cell differentiation;cellular component disassembly;cellular component movement;cellular component organization;cellular process;cytoskeleton organization;developmental process;interspecies interaction between organisms;multi-organism process;organelle organization	cell leading edge;cell part;cell projection;cytoskeleton;cytosol;extracellular organelle;intracellular membrane-bounded organelle;intracellular non-membrane-bounded organelle;intracellular organelle;macromolecular complex;microbody;organelle;peroxisome;protein complex;vesicle	0	8947100000	240	20	21	6	18	20	36	23	28	33	7	9	19	P08670;B0YJC4;B0YJC5;Q5JVS8;P17661;H7C5W5;P14136;P41219;K7EKH6;Q16352;P07196;E7EMV2;E7ESP9;P07197	P08670;B0YJC4;B0YJC5	Vimentin	VIM
0	25.0527	25.1259	25.2071	28.2714	26.6312	26.5153	25.2915	25.6084	25.2783	25.512	26.0533	biological regulation;immune system process;macromolecule metabolic process;metabolic process;primary metabolic process;protein metabolic process;proteolysis;response to stimulus	extracellular region	0	8868200000	77	0	3	7	3	14	9	11	10	2	2	5	11	H0YFH3;F6T9X8;F5GZR1;F5H2D0;F5H3A3	H0YFH3;F6T9X8;F5GZR1		C1R
28.4023	26.4973	24.7749	29.0742	26.353	26.6231	27.8647	26.9449	22.7477	22.7162	24.4775	25.5596	anatomical structure formation involved in morphogenesis;anatomical structure morphogenesis;biological regulation;cellular component organization;cellular process;developmental process;extracellular matrix organization;extracellular structure organization		0	8788400000	320	30	14	7	54	26	23	88	59	0	0	2	17	P35556;D6RJI3;E9PHW4;D6REJ2	P35556	Fibrillin-2	FBN2
20.475	19.7214	18.8753	21.0538	28.8964	27.389	22.6166	22.27	28.2096	26.5639	21.3092	21.0852	anatomical structure development;biological regulation;catabolic process;cell death;cellular component organization;cellular metabolic process;cellular process;death;developmental process;homeostatic process;lipid metabolic process;macromolecule metabolic process;metabolic process;multicellular organismal process;neurological system process;organelle organization;peptide metabolic process;primary…	cell part;cytoplasmic membrane-bounded vesicle;intracellular membrane-bounded organelle;intracellular organelle;mitochondrion;organelle;vesicle	0	8768600000	122	0	0	0	0	50	31	5	6	17	12	1	0	O14773;E7EV34	O14773	Tripeptidyl-peptidase 1	TPP1
27.3099	27.8614	26.5247	27.6482	26.5835	26.7506	26.4608	27.1791	24.7809	24.7719	24.6746	27.2746	cell activation;cellular process;establishment of localization;exocytosis;secretion;transport;vesicle-mediated transport	cell part;cytoplasmic membrane-bounded vesicle;endoplasmic reticulum;extracellular region;Golgi apparatus;intracellular membrane-bounded organelle;intracellular organelle;organelle;vesicle	0	8719000000	160	5	13	7	16	7	17	24	22	7	4	13	25	O43852;H0Y875	O43852;H0Y875	Calumenin	CALU
27.7515	26.7259	26.4023	26.8077	26.1809	26.8858	26.3331	26.8387	27.6166	27.0081	26.1815	25.6425	biological regulation;immune system process;macromolecule metabolic process;metabolic process;primary metabolic process;protein metabolic process;response to stimulus;response to stress	cell part;extracellular region;membrane	2.0622e-131	8717100000	200	23	11	10	17	22	15	18	27	13	19	12	13	P01857	P01857	Ig gamma-1 chain C region	IGHG1
26.0087	26.5204	24.3348	26.5215	26.375	25.1992	27.065	25.1131	22.4057	22.022	23.832	27.6503	biological regulation;cell death;cellular process;death;immune system process;macromolecule metabolic process;metabolic process;primary metabolic process;protein metabolic process;response to stimulus;response to stress	cell part;extracellular region;macromolecular complex;protein complex	0	8666700000	136	5	12	4	21	19	7	23	14	0	0	2	29	P10643	P10643	Complement component C7	C7
27.6765	26.9835	26.3845	27.1693	24.9724	23.2469	28.0678	27.1088	27.4707	27.7023	26.7552	26.6755	anatomical structure formation involved in morphogenesis;biological regulation;biosynthetic process;cellular component disassembly;cellular component organization;cellular metabolic process;cellular nitrogen compound metabolic process;cellular process;developmental process;extracellular matrix organization;extracellular structure organization;locomotion;macromolecule metabolic process;metabolic p…	cell part	0	8559900000	255	17	24	14	30	3	1	67	32	16	14	18	19	P08572;A2A352	P08572	Collagen alpha-2(IV) chain;Canstatin	COL4A2
24.6048	25.9992	0	23.9196	26.242	26.976	24.0131	26.4669	27.5785	28.2574	23.2746	26.2285	alcohol metabolic process;biosynthetic process;carbohydrate metabolic process;cellular aldehyde metabolic process;cellular metabolic process;cellular process;energy reserve metabolic process;generation of precursor metabolites and energy;metabolic process;primary metabolic process;small molecule metabolic process	cell part;cytosol;intracellular membrane-bounded organelle;intracellular organelle;microbody;nucleus;organelle;peroxisome	0	7902200000	167	0	5	0	1	19	24	4	26	23	48	2	15	P29401;B4E022;E9PFF2;F8W888;F8WAX4	P29401;B4E022	Transketolase	TKT
24.2375	25.1741	25.4351	25.6628	28.4677	27.889	25.7488	27.6659	26.8515	27.3596	25.8796	26.9896	alcohol metabolic process;biosynthetic process;carbohydrate metabolic process;catabolic process;cellular metabolic process;cellular process;generation of precursor metabolites and energy;metabolic process;primary metabolic process;small molecule metabolic process	cell part;cytosol	2.6101e-202	7890900000	141	1	5	4	5	18	30	5	24	8	16	9	16	P00558;B7Z7A9;E7ERH5;P07205	P00558;B7Z7A9;E7ERH5	Phosphoglycerate kinase 1;Phosphoglycerate kinase	PGK1
25.9186	24.7713	25.6621	24.6988	27.6368	27.9308	25.2114	27.3329	26.962	28.5721	25.5181	27.559	biological regulation;cellular process;establishment of localization;protein transport;response to stimulus;signal transduction;transport	cell part;cell surface;cytosol;Golgi apparatus;intracellular membrane-bounded organelle;intracellular organelle;membrane;organelle	6.3136e-270	7866700000	187	2	0	3	2	17	34	8	26	13	31	23	28	P50395;E7EU23;Q5SX87;Q5SX91;V9GYF8;Q5SX90;Q5SX86;V9GYJ7	P50395;E7EU23	Rab GDP dissociation inhibitor beta	GDI2
23.7368	23.9175	22.0672	24.725	28.5013	27.3801	24.5003	24.6041	25.9243	25.1548	20.2759	24.2482	amine metabolic process;anatomical structure development;anatomical structure morphogenesis;behavior;carbohydrate metabolic process;catabolic process;cell death;cell morphogenesis;cellular component morphogenesis;cellular component organization;cellular lipid metabolic process;cellular metabolic process;cellular process;death;developmental process;lipid metabolic process;localization;macromolecul…	cell part;intracellular membrane-bounded organelle;intracellular organelle;lysosome;membrane;organelle;vacuole	9.9996e-261	7546100000	124	3	1	0	4	48	28	7	8	12	9	0	4	P06865;H3BS10;H3BP20;E9PGL4;H3BTD4;H3BU85;B4DKE7;H3BVH8;H3BT62;H3BQ04;H3BRP6	P06865;H3BS10;H3BP20;E9PGL4;H3BTD4;H3BU85	Beta-hexosaminidase subunit alpha;Beta-hexosaminidase	HEXA
27.1612	26.5978	26.1154	28.3398	25.9032	24.9169	28.6412	27.0085	23.4835	26.1545	27.4081	25.0613	anatomical structure formation involved in morphogenesis;anatomical structure morphogenesis;biological regulation;cell communication;cell death;cell morphogenesis;cell motility;cell-cell signaling;cellular component morphogenesis;cellular component movement;cellular component organization;cellular process;death;developmental process;extracellular matrix organization;extracellular structure organi…	cell part;cell surface;extracellular space	0	7451500000	220	13	10	18	57	8	9	42	22	0	7	29	5	O60565;Q9H772	O60565	Gremlin-1	GREM1
0	0	0	0	0	0	0	0	0	0	0	25.1662	alcohol metabolic process;biological regulation;cellular metabolic process;cellular process;developmental process;energy reserve metabolic process;generation of precursor metabolites and energy;lipid metabolic process;metabolic process;multicellular organismal development;multicellular organismal process;primary metabolic process;response to chemical stimulus;response to stimulus;signal transduct…	cell part;extracellular region;membrane;plasma membrane	0.0011055	7434100000	16	2	1	4	2	0	0	1	3	0	0	2	1	P48357	P48357	Leptin receptor	LEPR
23.3155	27.4403	27.6502	23.933	26.9432	26.9841	26.0676	24.7164	27.8544	26.2785	26.7752	27.2258	amine metabolic process;biosynthetic process;carbohydrate metabolic process;catabolic process;cellular metabolic process;cellular process;macromolecule metabolic process;macromolecule modification;metabolic process;multicellular organismal process;nitrogen compound metabolic process;peptidyl-amino acid modification;polysaccharide metabolic process;primary metabolic process;protein metabolic proce…	cell part;cell surface;cytoplasmic membrane-bounded vesicle;extracellular matrix;intracellular membrane-bounded organelle;intracellular organelle;membrane;organelle;plasma membrane;proteinaceous extracellular matrix;vesicle	6.5415e-270	7433200000	193	2	13	22	4	30	19	18	12	22	4	15	32	P21810;C9JKG1	P21810	Biglycan	BGN
26.083	25.8658	26.309	26.3513	26.8584	26.7582	26.0394	26.637	27.2364	26.7071	25.9396	26.6557	amine metabolic process;biological regulation;cellular amino acid metabolic process;cellular component organization;cellular homeostasis;cellular ketone metabolic process;cellular metabolic process;cellular nitrogen compound metabolic process;cellular process;extracellular matrix organization;extracellular structure organization;glycerol ether metabolic process;heterocycle metabolic process;homeo…	cell part;cell surface;cytoplasmic membrane-bounded vesicle;endoplasmic reticulum;extracellular region;intracellular membrane-bounded organelle;intracellular organelle;membrane;organelle;plasma membrane;vesicle	0	7399100000	235	6	18	5	7	29	28	27	34	18	22	16	25	P07237;H7BZ94;F5H8J2;I3L398;H0Y3Z3;I3L312;I3L4M2;I3NI03;I3L0S0;I3L3U6;I3L3P5;I3L514;I3L1Y5	P07237;H7BZ94;F5H8J2;I3L398;H0Y3Z3	Protein disulfide-isomerase	P4HB
28.6153	27.5172	25.8416	28.0911	28.0193	27.7945	27.3678	26.4672	26.4718	26.7417	25.9406	25.8972	anatomical structure morphogenesis;biological regulation;cellular metabolic process;cellular process;developmental process;hormone metabolic process;macromolecule metabolic process;metabolic process;multicellular organismal process;primary metabolic process;protein maturation;protein metabolic process;proteolysis	cell part;endoplasmic reticulum;extracellular space;intracellular membrane-bounded organelle;intracellular organelle;lysosome;membrane;organelle;plasma membrane;vacuole	4.5664e-174	7372900000	176	16	11	5	18	20	25	18	14	12	13	11	13	Q9UBR2	Q9UBR2	Cathepsin Z	CTSZ
26.5802	25.8548	26.2405	25.8766	26.0788	26.0048	26.6188	27.5785	27.6909	26.5285	26.2276	25.7631	biological regulation;cellular homeostasis;cellular ion homeostasis;cellular metabolic process;cellular process;cofactor metabolic process;heterocycle metabolic process;homeostatic process;interspecies interaction between organisms;macromolecule metabolic process;metabolic process;multi-organism process;nitrogen compound metabolic process;pigment metabolic process;regulation of protein modificati…	cell part;extracellular space	4.0493e-227	7357500000	156	7	4	11	7	9	7	30	33	18	10	7	13	P02790	P02790	Hemopexin	HPX
23.6506	27.1438	26.8669	24.9658	29.1589	28.0762	24.1077	24.5679	26.2374	25.3466	25.5084	27.7971	biological regulation;cell proliferation	cell part;cytoplasmic membrane-bounded vesicle;extracellular space;intracellular membrane-bounded organelle;intracellular organelle;organelle;vesicle	6.6976e-187	7344800000	168	0	12	8	2	31	33	7	7	6	11	21	30	P36955;I3L4N7;I3L4Z0;I3L107;I3L4F9;I3L2R7;I3L3Z3	P36955	Pigment epithelium-derived factor	SERPINF1
24.1039	25.7676	24.919	25.1637	27.1815	27.2881	25.8806	25.2852	26.0259	22.7043	24.905	24.8689		cell part;cytoskeleton;extracellular space;Golgi apparatus;intracellular membrane-bounded organelle;intracellular non-membrane-bounded organelle;intracellular organelle;membrane;organelle	1.3534e-248	7239300000	110	4	6	5	2	29	26	10	11	6	0	7	4	Q02818;H7BZI1;C9JKZ2;C9JBD3;C9J3C1	Q02818;H7BZI1;C9JKZ2	Nucleobindin-1	NUCB1
25.0573	26.4215	26.0207	25.4343	27.7261	27.3076	25.831	24.8309	28.058	28.7596	27.5282	27.6795	biological adhesion;biological regulation;cell adhesion;cellular process	extracellular region	1.669e-283	7022800000	250	2	11	8	11	40	27	21	7	21	45	11	46	P35442;Q5RI53	P35442	Thrombospondin-2	THBS2
28.6312	27.9974	25.8577	27.0208	27.0206	26.9389	26.3384	26.3049	26.5454	27.6073	26.4765	26.8727	alcohol metabolic process;carbohydrate metabolic process;catabolic process;cellular ketone metabolic process;cellular metabolic process;cellular nitrogen compound metabolic process;cellular process;cofactor metabolic process;generation of precursor metabolites and energy;heterocycle metabolic process;metabolic process;nitrogen compound metabolic process;nucleobase-containing compound metabolic pr…	cell part;cytosol;intracellular membrane-bounded organelle;intracellular organelle;mitochondrion;organelle	1.753e-146	6919900000	221	20	20	2	16	15	21	20	20	15	25	22	25	P07195;A8MW50;C9J7H8;F5H793	P07195;A8MW50;C9J7H8;F5H793	L-lactate dehydrogenase B chain;L-lactate dehydrogenase	LDHB
28.567	27.8624	25.7903	28.3251	25.2857	24.7779	28.1234	26.9573	23.8683	25.1888	25.1774	26.6181	anatomical structure morphogenesis;biological regulation;cell motility;cellular component movement;cellular component organization;cellular process;developmental process;locomotion;multicellular organismal process;response to stimulus;signal transduction	cell part;cytoplasm;extracellular space	1.8489e-133	6797700000	144	16	10	6	27	6	10	18	17	3	10	9	12	Q96CG8;E5RK99	Q96CG8	Collagen triple helix repeat-containing protein 1	CTHRC1
26.1282	21.2847	22.1536	25.5363	26.6171	26.8105	27.1372	26.0653	24.5184	25.3391	20.7855	23.1891	biological adhesion;biological regulation;cell adhesion;cellular process;locomotion;response to chemical stimulus;response to external stimulus;response to stimulus;signal transduction	cell body;cell part;cell projection;neuron projection;neuronal cell body	1.7423e-268	6771800000	127	7	0	0	6	20	25	25	20	6	14	0	4	Q13740;F5GXJ9;H7C543	Q13740;F5GXJ9	CD166 antigen	ALCAM
25.5055	26.4248	25.4285	25.2639	26.4369	26.5576	25.297	25.0703	27.1003	26.6781	24.5565	26.3103	biological regulation;carbohydrate metabolic process;cellular homeostasis;cellular metabolic process;cellular process;establishment of localization;glycerol ether metabolic process;homeostatic process;immune system process;macromolecule metabolic process;macromolecule modification;metabolic process;nuclear transport;nucleocytoplasmic transport;peptidyl-amino acid modification;primary metabolic pr…	cell part;cell surface;cytoplasmic membrane-bounded vesicle;endoplasmic reticulum;intracellular membrane-bounded organelle;intracellular organelle;organelle;vesicle	0	6673400000	156	4	7	3	8	29	22	11	10	18	20	7	17	G5EA52;P30101	G5EA52;P30101	Protein disulfide-isomerase A3	PDIA3
27.8028	27.6606	27.6287	27.7842	26.6024	26.5434	26.6033	26.1937	27.5996	26.8393	27.526	26.5001	biological regulation;cellular process;establishment of localization;protein targeting;protein transport;response to stimulus;secretion;signal transduction;transport	extracellular matrix;extracellular organelle;extracellular space;organelle;proteinaceous extracellular matrix;vesicle	0	6657800000	344	24	34	48	32	28	22	31	35	25	14	20	31	G3V3X5;Q14767;G3V511;G3V254	G3V3X5;Q14767;G3V511	Latent-transforming growth factor beta-binding protein 2	LTBP2
0	17.9512	18.6903	0	28.7286	27.2237	0	17.5983	26.4533	23.8953	18.4819	19.1514	amine metabolic process;carbohydrate metabolic process;catabolic process;cellular metabolic process;cellular process;macromolecule metabolic process;metabolic process;nitrogen compound metabolic process;polysaccharide metabolic process;primary metabolic process;sulfur compound metabolic process	cell part;intracellular membrane-bounded organelle;intracellular organelle;lysosome;organelle;vacuole	3.6987e-132	6656300000	70	0	0	0	0	34	21	0	0	10	5	0	0	P15586;H7C3P4;B4DYH8;F6S8M0;H0YFA9;F5H4C6	P15586;H7C3P4;B4DYH8;F6S8M0;H0YFA9	N-acetylglucosamine-6-sulfatase	GNS
28.2651	27.6064	25.6632	27.1038	25.5945	25.8901	27.7798	27.1837	25.8386	26.5453	26.6113	26.6788	anatomical structure morphogenesis;biological regulation;cell activation;cell motility;cellular component disassembly;cellular component movement;cellular component organization;cellular metabolic process;cellular process;cytokinesis;cytoskeleton organization;developmental process;establishment of localization;establishment or maintenance of cell polarity;exocytosis;immune system process;locomoti…	cell part;cytoplasm;cytoskeleton;intracellular membrane-bounded organelle;intracellular non-membrane-bounded organelle;intracellular organelle;nucleus;organelle	1.6121e-113	6633500000	137	9	8	3	17	3	11	20	16	7	11	18	14	P23528;G3V1A4;E9PP50;E9PK25;E9PQB7;E9PLJ3;E9PS23	P23528;G3V1A4;E9PP50;E9PK25;E9PQB7	Cofilin-1	CFL1
24.3354	24.0955	22.6323	23.5072	26.5609	27.5487	27.9221	27.6533	27.2099	26.9339	26.652	27.5962	amine metabolic process;anatomical structure development;biological regulation;cell proliferation;cellular amino acid metabolic process;cellular ketone metabolic process;cellular metabolic process;cellular nitrogen compound metabolic process;cellular process;developmental process;localization;metabolic process;nitrogen compound metabolic process;organic acid metabolic process;peptide metabolic pr…	cell part;cytosol;intracellular membrane-bounded organelle;intracellular organelle;macromolecular complex;mitochondrion;nucleus;organelle;protein complex	3.5088e-160	6539500000	108	3	4	1	7	4	10	15	12	7	15	11	19	P09211;A8MX94	P09211;A8MX94	Glutathione S-transferase P	GSTP1
25.455	25.6602	25.0285	26.3515	28.5389	27.6689	27.8344	25.7852	24.5987	24.7966	27.0966	26.5749	catabolic process;cellular component assembly;cellular component organization;cellular metabolic process;cellular process;macromolecular complex assembly;metabolic process;protein complex assembly;response to chemical stimulus;response to oxidative stress;response to stimulus;response to stress	extracellular space	1.8265e-56	6257700000	109	8	11	5	14	16	13	13	6	0	3	12	8	P22352;H0YBE4;E5RG32;H0YC19	P22352	Glutathione peroxidase 3	GPX3
26.6118	24.8884	24.06	26.7945	25.545	25.09	26.5785	25.2422	24.2864	24.9093	23.5504	25.6397	alcohol metabolic process;biological regulation;cellular lipid metabolic process;cellular metabolic process;cellular process;detection of stimulus;establishment of localization;homeostatic process;interspecies interaction between organisms;lipid metabolic process;lipid transport;macromolecule metabolic process;metabolic process;multicellular organismal process;multi-organism process;primary metab…	cell part;endosome;Golgi apparatus;intracellular membrane-bounded organelle;intracellular organelle;lysosome;macromolecular complex;membrane;organelle;vacuole	2.2407e-205	6121000000	126	7	5	3	23	18	9	30	16	3	4	3	5	P01130;J3KMZ9;H0YMD1;H0YM92;H0YMQ3	P01130;J3KMZ9;H0YMD1	Low-density lipoprotein receptor	LDLR
26.2432	25.4863	25.2945	26.8356	25.9386	25.2793	26.1304	25.0172	23.2477	22.5691	23.4854	24.829	biosynthetic process;carbohydrate metabolic process;cellular metabolic process;cellular process;macromolecule metabolic process;macromolecule modification;metabolic process;peptidyl-amino acid modification;primary metabolic process;protein glycosylation;protein metabolic process;protein modification process	cell part;extracellular region;Golgi apparatus;intracellular membrane-bounded organelle;intracellular organelle;membrane;organelle	1.0147e-164	6100000000	106	4	5	3	9	23	11	16	17	4	0	6	8	G3V1S6;Q10471;B7Z8V8;F8VUJ3;Q8N4A0	G3V1S6;Q10471	Polypeptide N-acetylgalactosaminyltransferase 2;Polypeptide N-acetylgalactosaminyltransferase 2 soluble form	GALNT2
29.2302	24.3941	22.4114	28.0031	25.399	25.3721	27.793	28.6612	22.0807	18.3965	20.2996	23.0777	aging;biological regulation;cellular metabolic process;cellular process;developmental process;macromolecule metabolic process;metabolic process;multi-organism process;primary metabolic process;protein metabolic process;response to abiotic stimulus;response to chemical stimulus;response to drug;response to endogenous stimulus;response to external stimulus;response to extracellular stimulus;respons…	cell part;extracellular region;extracellular space;intracellular organelle;organelle;vesicle	2.0551e-294	6029400000	185	39	5	0	41	9	15	35	35	1	0	0	5	P18065;C9JMY1;C9JW52	P18065;C9JMY1	Insulin-like growth factor-binding protein 2	IGFBP2
26.989	26.297	25.5151	24.4898	25.5647	26.4221	25.7993	26.8235	27.3178	26.7822	25.5996	25.0971	biological regulation;immune system process;macromolecule metabolic process;metabolic process;primary metabolic process;protein metabolic process;response to stimulus;response to stress	cell part;extracellular region;membrane	2.7841e-98	5916400000	129	8	8	5	9	12	13	16	23	10	12	6	7	P01859	P01859	Ig gamma-2 chain C region	IGHG2
26.052	26.2484	25.3987	26.077	27.1655	27.5041	26.8749	27.0007	27.0449	27.8048	26.1695	27.227		cell part;cytoplasm	6.0447e-135	5868300000	101	4	7	0	7	8	14	11	11	7	13	7	12	P30086	P30086	Phosphatidylethanolamine-binding protein 1;Hippocampal cholinergic neurostimulating peptide	PEBP1
26.4582	26.3647	25.9427	25.7147	25.7113	25.9798	25.3767	24.8518	26.1212	25.6185	24.8599	25.5144		cell part;extracellular region	1.6469e-147	5835000000	80	5	9	5	8	11	12	6	5	6	5	3	5	Q6EMK4	Q6EMK4	Vasorin	VASN
26.0973	24.9016	25.72	25.4027	26.2372	26.0175	25.3336	24.719	27.0365	26.1391	24.5897	26.1157	anatomical structure development;biological regulation;catabolic process;cell activation;cell communication;cellular metabolic process;cellular process;developmental process;establishment of localization;exocytosis;macromolecule metabolic process;metabolic process;primary metabolic process;protein metabolic process;proteolysis;proteolysis involved in cellular protein catabolic process;regulation …	cell part;cell surface;cytoplasmic membrane-bounded vesicle;intracellular membrane-bounded organelle;intracellular organelle;macromolecular complex;midbody;nucleus;organelle;protein complex;vesicle	1.1878e-258	5822400000	150	11	9	11	7	27	18	8	10	14	18	3	14	P11021	P11021	78 kDa glucose-regulated protein	HSPA5
27.5327	27.9596	26.7632	26.4511	24.8486	24.9602	26.4535	26.7066	25.2418	25.3028	26.5403	26.0397		cell part;cytoplasm;extracellular matrix;proteinaceous extracellular matrix	2.193e-176	5681700000	192	10	10	6	10	21	19	27	30	8	15	12	24	Q9HCU0	Q9HCU0	Endosialin	CD248
24.6232	26.2157	26.54	26.4332	26.736	26.8642	26.6302	26.1441	26.5836	25.4362	26.2375	27.208	biological adhesion;cell adhesion;cellular process	cell part;cytoplasm;extracellular region;membrane	0	5609500000	232	3	13	15	12	31	19	42	30	10	2	8	47	Q4LDE5;E9PBN8	Q4LDE5	Sushi, von Willebrand factor type A, EGF and pentraxin domain-containing protein 1	SVEP1
27.0735	25.5062	26.801	25.9186	25.9231	26.3887	26.0412	27.3986	26.6963	26.3279	27.2583	25.3697	alcohol metabolic process;biological regulation;biosynthetic process;carbohydrate metabolic process;catabolic process;cell death;cellular component organization;cellular metabolic process;cellular process;cytoskeleton organization;death;generation of precursor metabolites and energy;macromolecule metabolic process;macromolecule modification;metabolic process;organelle organization;peptidyl-amino …	cell part;cytoskeleton;cytosol;extracellular organelle;intracellular membrane-bounded organelle;intracellular non-membrane-bounded organelle;intracellular organelle;lipid particle;macromolecular complex;membrane;nucleus;organelle;plasma membrane;ribonucleoprotein complex;vesicle	4.2634e-219	5450000000	149	12	8	7	12	5	21	18	14	8	14	23	7	P04406;E7EUT5;O14556	P04406;E7EUT5	Glyceraldehyde-3-phosphate dehydrogenase	GAPDH
23.3258	21.4638	20.9103	22.2983	26.4156	27.2455	23.2751	24.3554	27.9239	27.7128	23.6343	25.5686	amine metabolic process;anatomical structure development;anatomical structure formation involved in morphogenesis;biological regulation;catabolic process;cell proliferation;cellular amino acid metabolic process;cellular aromatic compound metabolic process;cellular component assembly;cellular component organization;cellular homeostasis;cellular ketone metabolic process;cellular lipid metabolic pro…	cell body;cell part;cytoplasm;cytosol;intracellular membrane-bounded organelle;intracellular non-membrane-bounded organelle;intracellular organelle;mitochondrion;neuronal cell body;nucleolus;nucleus;organelle	1.7911e-211	5440100000	109	1	1	1	3	15	24	3	8	16	26	3	8	E9PIR7;B2R5P6;E2QRB9;B7Z2S5;E9PNQ6;E7ESI6;E7EW10;B7Z904;Q16881;F5H780;E9PMY9;E9PKD3;E9PIZ5;E9PLT3;E9PKI4;E9PQI3;E7EWK1;F5H1L4;E7ENA2;F5H2V0;D3YTF9;Q9NNW7	E9PIR7;B2R5P6;E2QRB9;B7Z2S5;E9PNQ6;E7ESI6;E7EW10;B7Z904;Q16881;F5H780;E9PMY9	Thioredoxin reductase 1, cytoplasmic	TXNRD1
26.1712	25.0728	25.7378	26.8101	26.8872	26.2568	26.1874	26.3959	26.0333	23.9401	24.9995	26.3457	biological regulation;macromolecule metabolic process;metabolic process;primary metabolic process;protein metabolic process;proteolysis	cell part;cytosol;extracellular space	1.6706e-178	5322300000	122	4	5	1	13	14	16	16	17	7	3	9	17	Q92743;H0Y7G9	Q92743	Serine protease HTRA1	HTRA1
27.0099	27.0087	26.6402	26.9748	25.2515	26.1581	25.4597	25.9964	26.1003	27.2457	26.3256	26.3892	alcohol metabolic process;biological regulation;biosynthetic process;carbohydrate metabolic process;catabolic process;cellular metabolic process;cellular process;generation of precursor metabolites and energy;metabolic process;primary metabolic process;small molecule metabolic process	cell part;cytosol	9.1771e-129	5229500000	103	6	7	3	10	3	12	7	11	4	17	12	11	P18669;P15259;Q8N0Y7	P18669	Phosphoglycerate mutase 1	PGAM1
25.8921	26.4372	26.8575	26.4933	24.5978	24.7989	24.7956	23.0961	26.2245	26.6894	25.4789	25.178	aging;anatomical structure formation involved in morphogenesis;anatomical structure morphogenesis;biological adhesion;biological regulation;biosynthetic process;cell adhesion;cell morphogenesis;cell motility;cell proliferation;cellular component morphogenesis;cellular component movement;cellular component organization;cellular metabolic process;cellular nitrogen compound metabolic process;cellula…	cell part;chromosome;extracellular space;intracellular membrane-bounded organelle;intracellular non-membrane-bounded organelle;intracellular organelle;membrane;nucleus;organelle	3.8518e-259	5115100000	121	5	5	20	8	11	7	12	4	10	15	19	5	Q9Y4K0;H0YAR1;E5RHH3;E5RFY0;E5RI22;E5RJL2;H0YAP6	Q9Y4K0	Lysyl oxidase homolog 2	LOXL2
21.0361	24.1031	24.3655	23.5303	27.3932	27.3214	23.4812	24.3631	25.6094	26.3743	22.9459	24.3281	amine metabolic process;anatomical structure development;behavior;biological regulation;biosynthetic process;carbohydrate metabolic process;catabolic process;cell death;cell motility;cellular component movement;cellular component organization;cellular homeostasis;cellular ion homeostasis;cellular lipid metabolic process;cellular metabolic process;cellular process;death;developmental process;homeo…	cell part;cytoplasmic membrane-bounded vesicle;intracellular membrane-bounded organelle;intracellular organelle;lysosome;membrane;organelle;vacuole;vesicle	1.4815e-152	5058300000	84	0	3	0	2	27	21	5	4	6	10	1	5	P07686;Q5URX0;H0Y9B6;H0YA83;D6REQ8	P07686;Q5URX0	Beta-hexosaminidase subunit beta;Beta-hexosaminidase subunit beta chain B;Beta-hexosaminidase subunit beta chain A	HEXB
26.9399	26.1185	24.5277	25.863	25.4545	24.7515	25.2291	24.6481	24.6346	23.7873	23.5453	25.6118	biological regulation;cell activation;cell motility;cellular component movement;cellular metabolic process;cellular process;establishment of localization;exocytosis;immune system process;locomotion;macromolecule metabolic process;macromolecule modification;metabolic process;peptidyl-amino acid modification;primary metabolic process;protein metabolic process;protein modification process;proteolysi…	cell part;extracellular region;membrane	7.4298e-281	5046100000	108	9	6	4	12	20	14	10	12	3	4	4	10	P07225;G5E9F8;H7BXT0;C9K0R0	P07225;G5E9F8	Vitamin K-dependent protein S	PROS1
26.7508	26.1214	26.3011	24.7035	26.771	27.2863	24.3545	26.8687	28.265	27.0814	26.4106	25.5926	anatomical structure development;cell development;cell junction organization;cellular component assembly;cellular component organization;cellular process;developmental process	cell part;cytoplasm;cytoskeleton;cytosol;intracellular non-membrane-bounded organelle;intracellular organelle;membrane;organelle;plasma membrane	0	5034400000	263	14	7	10	3	38	34	8	46	36	39	12	16	Q14315	Q14315	Filamin-C	FLNC
26.731	26.7832	25.6009	27.3894	26.6599	26.873	27.5449	26.4611	24.9592	26.4575	25.8842	25.8401	biological regulation;biosynthetic process;cell activation;cell motility;cellular component movement;cellular component organization;cellular metabolic process;cellular nitrogen compound metabolic process;cellular process;DNA metabolic process;DNA replication;establishment of localization;exocytosis;immune system process;interspecies interaction between organisms;locomotion;macromolecule metaboli…	cell part;cytosol;extracellular region;intracellular membrane-bounded organelle;intracellular organelle;nucleus;organelle	5.5626e-129	4931200000	137	13	16	3	13	7	16	15	14	7	11	11	11	P62937;Q567Q0;F8WE65;C9J5S7;Q9Y536;F5H284;E5RIZ5;A2BFH1	P62937;Q567Q0;F8WE65;C9J5S7	Peptidyl-prolyl cis-trans isomerase A;Peptidyl-prolyl cis-trans isomerase A, N-terminally processed;Peptidyl-prolyl cis-trans isomerase	PPIA
26.5526	27.4789	26.5852	27.8772	27.1242	26.6278	26.2713	25.7484	26.7128	26.1671	26.8664	26.3925	cellular component organization;cellular metabolic process;cellular process;extracellular matrix organization;extracellular structure organization;macromolecule metabolic process;metabolic process;primary metabolic process;protein folding;protein metabolic process	cell part;cytoplasmic membrane-bounded vesicle;intracellular membrane-bounded organelle;intracellular organelle;organelle;vesicle	7.8335e-65	4871300000	177	12	19	4	9	22	24	15	14	8	13	20	17	P23284	P23284	Peptidyl-prolyl cis-trans isomerase B	PPIB
0	0	0	0	0	0	0	0	0	0	25.5872	0	amine metabolic process;anatomical structure development;biological regulation;cellular amide metabolic process;cellular amino acid metabolic process;cellular component organization;cellular ketone metabolic process;cellular lipid metabolic process;cellular membrane organization;cellular metabolic process;cellular nitrogen compound metabolic process;cellular process;developmental process;endocyto…	cell body;cell part;cell surface;extracellular space;intracellular membrane-bounded organelle;intracellular organelle;macromolecular complex;membrane;mitochondrion;neuronal cell body;nucleus;organelle;plasma membrane;protein complex;receptor complex	0.0021784	4754500000	10	0	0	0	0	2	0	1	1	1	2	2	1	F5H7X2;P10912	F5H7X2;P10912	Growth hormone receptor;Growth hormone-binding protein	GHR
24.2985	23.877	24.4145	25.3746	26.6686	26.0631	25.0739	25.2217	25.771	24.5455	23.2911	25.6469	amine metabolic process;anatomical structure development;biosynthetic process;cellular amino acid metabolic process;cellular component organization;cellular ketone metabolic process;cellular metabolic process;cellular nitrogen compound metabolic process;cellular process;developmental process;extracellular matrix organization;extracellular structure organization;macromolecule metabolic process;mac…	cell part;endoplasmic reticulum;intracellular membrane-bounded organelle;intracellular organelle;membrane;organelle	9.737e-150	4688000000	75	2	1	2	4	23	13	6	9	2	4	1	8	Q02809;B4DR87;Q5JXB9;Q5JXB8;Q5JXB7	Q02809;B4DR87	Procollagen-lysine,2-oxoglutarate 5-dioxygenase 1	PLOD1
26.3343	27.186	26.2548	26.5264	26.1977	25.8924	24.6306	25.3434	24.1964	23.4687	24.0404	26.2379	anatomical structure development;cell differentiation;cellular process;developmental process;establishment of localization;exocytosis;response to abiotic stimulus;response to chemical stimulus;response to stimulus;secretion;transport;vesicle-mediated transport	bleb;cell part;cell projection;endosome;intracellular membrane-bounded organelle;intracellular organelle;membrane;organelle;plasma membrane	1.1991e-227	4557200000	112	6	11	4	11	10	15	8	14	5	3	8	17	Q9BRK5;H0Y3T6;G3V1E2	Q9BRK5;H0Y3T6;G3V1E2	45 kDa calcium-binding protein	SDF4
27.7802	25.6777	22.7873	25.9328	25.4374	25.8255	26.3934	26.5384	26.3314	26.9009	24.2639	25.2812	cell junction organization;cellular component assembly;cellular component disassembly;cellular component organization;cellular process;extracellular matrix organization;extracellular structure organization	cell part;cytoplasm;cytoskeleton;cytosol;intracellular non-membrane-bounded organelle;intracellular organelle;membrane;organelle;plasma membrane	0	4533200000	205	16	7	1	14	14	27	22	50	8	25	10	11	Q15149;E9PMV1;E9PPU0;P58107;E9PKG0;E9PQ28;E9PIA2;Q9UPN3;H3BPE1;H3BQK9	Q15149	Plectin	PLEC
26.4224	23.7801	25.1597	27.7941	23.5585	22.2048	25.9396	25.4971	25.0254	25.2783	24.3195	24.7569	biological adhesion;biological regulation;cell adhesion;cellular component assembly;cellular component organization;cellular localization;cellular process;coagulation;extracellular matrix organization;extracellular structure organization;localization;multicellular organismal process;regulation of body fluid levels	cell part;cytoplasm;extracellular matrix;extracellular space;membrane;proteinaceous extracellular matrix	6.0498e-195	4440300000	143	12	10	10	27	2	2	23	20	4	9	9	15	Q9UBX5;G3V4U0;G3XA98;H0YJ31;G3V3Y2	Q9UBX5;G3V4U0;G3XA98;H0YJ31	Fibulin-5	FBLN5
27.5036	27.418	24.1581	26.8689	25.6357	25.5761	27.0281	26.276	25.7704	23.9633	25.3414	26.5979	biological regulation;cell activation;cell death;cell differentiation;cellular homeostasis;cellular process;death;developmental process;homeostatic process;immune system process;multicellular organismal process;response to chemical stimulus;response to drug;response to stimulus;response to stress	cell part;cell surface;cytoplasm;extracellular matrix;extracellular space;intracellular membrane-bounded organelle;intracellular organelle;nucleus;organelle;proteinaceous extracellular matrix	1.8162e-136	4413700000	103	4	8	1	11	7	9	17	17	6	4	8	11	P09382;F8WEI7	P09382	Galectin-1	LGALS1
24.6377	23.9926	22.8243	22.9086	26.4223	26.8586	24.0742	25.0531	25.5356	26.1675	23.9095	24.3711	alcohol metabolic process;anatomical structure formation involved in morphogenesis;behavior;biological regulation;biosynthetic process;carbohydrate metabolic process;catabolic process;cellular aldehyde metabolic process;cellular metabolic process;cellular process;developmental process;generation of precursor metabolites and energy;immune system process;metabolic process;multicellular organismal p…	cell part;cell projection;cytosol;extracellular space;intracellular membrane-bounded organelle;intracellular organelle;membrane;neuron projection;nucleus;organelle;plasma membrane	6.012e-201	4397700000	112	2	1	2	4	24	21	4	13	15	18	4	4	P06744;K7EQ48;K7EPY4;K7EP41;K7ENA0;K7ELR7;K7ERC6;K7ERK8;K7EIL4;Q8N196	P06744;K7EQ48	Glucose-6-phosphate isomerase	GPI
25.4297	25.9899	25.1204	25.387	26.9617	26.2815	27.6022	27.2062	25.2782	26.6413	26.5211	26.2061	biological regulation;biosynthetic process;catabolic process;cellular component assembly;cellular component disassembly;cellular component organization;cellular membrane organization;cellular metabolic process;cellular nitrogen compound metabolic process;cellular process;DNA metabolic process;DNA repair;endosome transport;establishment of localization;immune system process;ion transport;macromole…	cell part;cytosol;intracellular non-membrane-bounded organelle;intracellular organelle;macromolecular complex;membrane;nucleoplasm;organelle;ribonucleoprotein complex;ribosome;small ribosomal subunit	4.4866e-37	4367300000	74	4	6	5	4	8	12	4	6	3	9	6	7	J3QS39;J3QTR3;F5H6Q2;P62987;F5GYU3;F5H2Z3;F5H265;B4DV12;F5H388;P62979;F5H747;F5GXK7;J3QKN0;P0CG47;Q96C32;F5H041;P0CG48;M0R1V7;M0R1M6;M0R2S1;J3QLP7;J3QRK5;J3QSA3;K7EMA8;F5GZ39;J3KSM4	J3QS39;J3QTR3;F5H6Q2;P62987;F5GYU3;F5H2Z3;F5H265;B4DV12;F5H388;P62979;F5H747;F5GXK7;J3QKN0;P0CG47;Q96C32;F5H041;P0CG48;M0R1V7;M0R1M6;M0R2S1;J3QLP7;J3QRK5;J3QSA3;K7EMA8;F5GZ39	Ubiquitin-60S ribosomal protein L40;Ubiquitin;60S ribosomal protein L40;Ubiquitin-40S ribosomal protein S27a;Ubiquitin;40S ribosomal protein S27a;Polyubiquitin-B;Ubiquitin;Polyubiquitin-C;Ubiquitin	UBB;RPS27A;UBC;UBA52;UBBP4
25.9225	26.0682	25.9382	27.8159	26.1421	25.4168	25.8982	23.9022	25.6674	26.5888	25.1102	24.5189	anatomical structure development;anatomical structure morphogenesis;biological adhesion;cell adhesion;cell development;cellular component disassembly;cellular component organization;cellular metabolic process;cellular process;detection of stimulus;developmental process;extracellular matrix organization;extracellular structure organization;macromolecule metabolic process;metabolic process;multicel…	cell part	3.4102e-139	4367200000	116	2	6	3	9	23	15	25	4	8	10	4	7	P12107;C9JMN2;H7C381	P12107;C9JMN2	Collagen alpha-1(XI) chain	COL11A1
25.5597	26.1531	24.7186	25.5724	26.8887	27.2243	26.9912	25.1861	26.1153	26.1366	26.3206	26.0958	amine metabolic process;cellular amino acid metabolic process;cellular ketone metabolic process;cellular metabolic process;cellular nitrogen compound metabolic process;cellular process;metabolic process;nitrogen compound metabolic process;organic acid metabolic process;primary metabolic process;response to chemical stimulus;response to drug;response to endogenous stimulus;response to stimulus;sma…	cell part;cytoplasmic membrane-bounded vesicle;cytosol;extracellular space;intracellular membrane-bounded organelle;intracellular organelle;lysosome;organelle;vacuole;vesicle	8.6736e-111	4326100000	102	4	5	3	8	8	13	18	7	5	7	14	10	Q92820	Q92820	Gamma-glutamyl hydrolase	GGH
24.5926	25.4795	24.8812	25.5656	25.3087	24.8795	25.0588	24.3001	25.8619	26.9546	24.099	25.2534	biological regulation;cellular process;developmental process;immune system process;locomotion;multicellular organismal development;multicellular organismal process;response to chemical stimulus;response to external stimulus;response to stimulus;response to stress;signal transduction	cell part	1.1384e-161	4292900000	118	4	6	8	10	16	9	11	7	11	19	8	9	O75326;F5GYX3;H3BMF9	O75326;F5GYX3	Semaphorin-7A	SEMA7A
23.9117	25.1119	25.0285	24.6069	23.2802	25.3618	25.9542	24.9096	25.0391	27.9953	28.1806	26.4554	biological regulation;cellular process;coagulation;multicellular organismal process;regulation of body fluid levels;response to chemical stimulus;response to stimulus;signal transduction	cell part;cytoplasm;extracellular organelle;organelle;vesicle	8.7111e-126	4250300000	145	3	8	6	9	2	14	15	7	7	26	30	18	P08758;D6RBE9;D6RBL5;E9PHT9;D6RCN3	P08758;D6RBE9;D6RBL5	Annexin A5;Annexin	ANXA5
26.797	25.3941	23.1321	25.0071	25.869	24.9308	25.3953	25.557	24.8177	24.2118	21.1435	24.6316	amine metabolic process;carbohydrate metabolic process;cellular metabolic process;cellular process;macromolecule metabolic process;macromolecule modification;metabolic process;nitrogen compound metabolic process;peptidyl-amino acid modification;polysaccharide metabolic process;primary metabolic process;protein metabolic process;protein modification process;sulfur compound metabolic process	cell part;endoplasmic reticulum;extracellular matrix;intracellular membrane-bounded organelle;intracellular organelle;membrane;organelle;proteinaceous extracellular matrix	1.8818e-287	4186800000	115	7	9	1	6	24	13	21	20	2	5	0	7	Q7Z304	Q7Z304	MAM domain-containing protein 2	MAMDC2
27.0682	25.6617	25.7729	26.7398	25.4534	24.9879	25.8968	26.1678	26.4028	24.9656	25.1794	25.3066	biological regulation;immune system process;macromolecule metabolic process;metabolic process;primary metabolic process;protein metabolic process;proteolysis;response to stimulus;response to stress	cell part;extracellular region;extracellular space;membrane	2.7451e-185	4162600000	145	12	6	5	14	10	8	19	19	9	9	17	17	G3XAM2;P05156;E7ETH0;D6R9Z8	G3XAM2;P05156;E7ETH0	Complement factor I;Complement factor I heavy chain;Complement factor I light chain	CFI
26.3074	25.5679	24.0527	24.6849	24.7886	24.454	24.0863	25.0677	26.3268	26.9155	23.6572	26.3126	anatomical structure development;biological regulation;cellular component organization;cellular metabolic process;cellular process;developmental process;immune system process;locomotion;macromolecule metabolic process;metabolic process;primary metabolic process;protein folding;protein metabolic process;regulation of protein modification process;regulation of transport;response to abiotic stimulus…	cell part;cell surface;cytoplasmic membrane-bounded vesicle;cytosol;intracellular membrane-bounded organelle;intracellular organelle;mitochondrion;organelle;vesicle	1.5645e-188	4073200000	89	10	7	1	3	10	5	2	13	9	16	2	11	P08238;Q58FF7;Q5T9W8;Q58FG1;Q58FF6	P08238	Heat shock protein HSP 90-beta	HSP90AB1
26.0958	23.6715	24.7149	26.2833	23.8104	25.152	28.1453	26.5546	24.4862	25.5053	25.8763	25.7161	amine metabolic process;carbohydrate metabolic process;macromolecule metabolic process;metabolic process;nitrogen compound metabolic process;polysaccharide metabolic process;primary metabolic process;response to chemical stimulus;response to stimulus;response to stress	cell part;cytoplasm;extracellular region;membrane;plasma membrane	2.8428e-150	4048500000	73	5	1	1	8	1	6	16	9	5	8	8	5	Q14624;B7ZKJ8;H7C0L5;F5GXQ1	Q14624;B7ZKJ8;H7C0L5	Inter-alpha-trypsin inhibitor heavy chain H4;70 kDa inter-alpha-trypsin inhibitor heavy chain H4;35 kDa inter-alpha-trypsin inhibitor heavy chain H4	ITIH4
25.324	25.3689	24.9012	25.731	28.1326	27.0467	25.8033	23.6302	26.4388	26.707	25.1773	25.7745	biological regulation;cell death;cellular component disassembly;cellular component organization;cellular process;death;extracellular matrix organization;extracellular structure organization;immune system process;macromolecule metabolic process;metabolic process;multicellular organismal process;primary metabolic process;protein metabolic process;proteolysis;response to chemical stimulus;response t…	cell part;extracellular region;intracellular membrane-bounded organelle;intracellular organelle;nucleus;organelle	2.1695e-94	4034600000	105	7	11	3	8	16	16	11	2	4	9	7	11	P07711;Q5T8F0	P07711;Q5T8F0	Cathepsin L1;Cathepsin L1 heavy chain;Cathepsin L1 light chain	CTSL1
20.5211	25.7664	26.2283	26.5215	26.3369	24.6318	25.283	21.1296	27.7038	19.5447	24.9782	24.2824	alcohol metabolic process;anatomical structure development;biological regulation;catabolic process;cell communication;cell death;cell differentiation;cellular lipid metabolic process;cellular metabolic process;cellular process;death;developmental process;establishment of localization;glycerol ether metabolic process;homeostatic process;lipid metabolic process;macromolecule metabolic process;metab…	cell part;endoplasmic reticulum;endosome;extracellular space;Golgi apparatus;intracellular membrane-bounded organelle;intracellular organelle;lysosome;organelle;vacuole	1.2351e-250	3992700000	125	0	7	9	15	30	10	10	2	20	0	13	9	Q8NBP7;B4DEZ9;F5GWF0	Q8NBP7	Proprotein convertase subtilisin/kexin type 9	PCSK9
19.3366	20.2222	0	19.3967	28.0702	26.854	18.1121	19.5837	25.8988	24.1006	20.4255	20.3908	catabolic process;lipid metabolic process;metabolic process;primary metabolic process	cell part	3.2911e-97	3958300000	71	0	0	0	0	27	26	0	0	10	7	0	1	Q8NHP8;F5H5E2;H0YIX0	Q8NHP8;F5H5E2	Putative phospholipase B-like 2;Putative phospholipase B-like 2 32 kDa form;Putative phospholipase B-like 2 45 kDa form	PLBD2
22.1713	23.4871	23.5134	0	26.1239	26.3591	24.6022	24.7837	27.6679	27.596	26.7737	26.4317	amine metabolic process;anatomical structure development;biological adhesion;biosynthetic process;carbohydrate metabolic process;catabolic process;cell adhesion;cell motility;cell recognition;cellular component movement;cellular metabolic process;cellular process;developmental process;locomotion;macromolecule metabolic process;metabolic process;multicellular organismal development;multicellular o…	cell part;extracellular matrix;extracellular space;proteinaceous extracellular matrix	2.3753e-84	3774000000	88	0	1	0	0	9	10	8	5	12	23	9	11	P13611;E9PF17;D6RGZ6;Q86W61	P13611;E9PF17;D6RGZ6;Q86W61	Versican core protein	VCAN
0	27.0119	26.2904	0	25.3031	24.045	20.5986	0	23.7756	26.3826	27.9888	27.5707	amine metabolic process;anatomical structure development;biological regulation;carbohydrate metabolic process;catabolic process;cellular process;developmental process;establishment of localization;macromolecule metabolic process;metabolic process;nitrogen compound metabolic process;polysaccharide metabolic process;primary metabolic process;protein transport;regulation of protein modification proc…	cell part;endoplasmic reticulum;extracellular matrix;extracellular space;intracellular membrane-bounded organelle;intracellular organelle;organelle;proteinaceous extracellular matrix	9.8427e-172	3712700000	110	0	13	11	0	8	7	0	0	4	17	23	27	P36222;H0Y3U8	P36222	Chitinase-3-like protein 1	CHI3L1
25.1694	23.4942	22.0723	23.9397	25.6335	25.3986	23.3805	24.9833	27.3326	25.3707	22.3432	24.6256		cell part;cytoplasm	1.2387e-221	3705000000	96	6	2	0	1	22	13	4	18	13	12	1	4	P13797;B7Z6M1;F8W8D8;B4DGB4;B4DI60;U3KQI3;H7C4N2;P13796;Q14651;Q5TBN3;C9JAM8;F2Z2Z9	P13797;B7Z6M1;F8W8D8;B4DGB4	Plastin-3	PLS3
27.7341	27.185	25.6368	27.3699	25.9812	25.1034	26.2252	25.8966	24.9231	25.3369	25.9586	25.7661	anatomical structure development;anatomical structure morphogenesis;biological regulation;cell differentiation;cell proliferation;cellular process;developmental process;molting cycle;multicellular organismal process;regulation of transport;response to stimulus;signal transduction	cell part;cytoplasm;extracellular region;intracellular membrane-bounded organelle;intracellular organelle;nucleus;organelle	3.9735e-170	3664800000	205	24	19	15	35	10	14	22	17	8	9	18	14	P19883;H0YA75;H0YAF9	P19883;H0YA75	Follistatin	FST
26.7479	24.999	24.2874	23.8075	27.0721	27.6841	23.9639	26.4818	24.7762	25.1917	24.1962	25.3489	cell differentiation;cellular metabolic process;cellular process;developmental process;macromolecule metabolic process;metabolic process;multi-organism process;primary metabolic process;protein metabolic process;proteolysis;response to chemical stimulus;response to endogenous stimulus;response to stimulus	cell part;extracellular region;extracellular space;membrane	9.4477e-197	3629800000	134	5	3	3	1	29	29	7	34	1	1	1	20	Q13219;F5GZ19	Q13219	Pappalysin-1	PAPPA
27.0025	27.1607	25.4632	26.3769	25.7601	26.008	25.5396	25.7465	25.9308	26.3858	25.4992	26.5134	anatomical structure development;biological adhesion;biological regulation;biosynthetic process;cell adhesion;cellular homeostasis;cellular metabolic process;cellular nitrogen compound metabolic process;cellular process;developmental process;establishment of localization;heterocycle metabolic process;homeostatic process;macromolecule metabolic process;metabolic process;multicellular organismal pr…	cell part;cell projection;centrosome;cytoplasm;cytosol;intracellular membrane-bounded organelle;intracellular non-membrane-bounded organelle;intracellular organelle;membrane;microtubule organizing center;mitochondrion;nucleus;organelle	5.8049e-87	3589400000	131	11	12	1	11	5	10	14	14	8	19	10	16	Q32Q12;P22392;J3KPD9;E7ERL0;O60361;F6XY72;E5RHP0;C9K028	Q32Q12;P22392;J3KPD9;E7ERL0	Nucleoside diphosphate kinase;Nucleoside diphosphate kinase B	NME1-NME2;NME2;NME1
27.5314	27.4328	25.0588	26.6715	26.2481	25.9209	25.3534	26.389	26.4754	25.9334	25.3561	26.2146	anatomical structure development;biological regulation;catabolic process;cell killing;cell proliferation;cellular metabolic process;cellular process;developmental process;homeostatic process;immune system process;metabolic process;regulation of transport;response to chemical stimulus;response to oxidative stress;response to stimulus;response to stress	cell part;cytoplasmic membrane-bounded vesicle;cytosol;intracellular membrane-bounded organelle;intracellular non-membrane-bounded organelle;intracellular organelle;mitochondrion;nucleolus;nucleus;organelle;vesicle	2.1536e-92	3578000000	118	10	8	3	8	11	16	9	13	8	15	8	9	Q06830	Q06830	Peroxiredoxin-1	PRDX1
23.4389	24.0866	22.6246	24.7346	25.1863	24.1275	25.6152	24.9371	24.5315	23.5171	23.7761	25.7153	carbohydrate metabolic process;cellular metabolic process;cellular process;macromolecule metabolic process;macromolecule modification;metabolic process;peptidyl-amino acid modification;primary metabolic process;protein glycosylation;protein metabolic process;protein modification process	cell part;endoplasmic reticulum;intracellular membrane-bounded organelle;intracellular organelle;membrane;organelle	2.8594e-191	3523800000	70	2	4	0	9	12	2	17	9	2	1	3	9	P33908;Q6P052	P33908;Q6P052	Mannosyl-oligosaccharide 1,2-alpha-mannosidase IA	MAN1A1
24.9462	23.7422	24.1528	25.033	25.9941	25.1752	24.3051	24.5626	25.531	25.4061	23.8262	23.2639	amine metabolic process;biological regulation;biosynthetic process;carbohydrate metabolic process;cellular metabolic process;cellular process;macromolecule metabolic process;macromolecule modification;metabolic process;multicellular organismal process;nitrogen compound metabolic process;polysaccharide metabolic process;primary metabolic process;protein glycosylation;protein metabolic process;prot…	cell part;membrane	7.1318e-248	3521000000	61	2	2	4	3	21	11	4	3	3	3	3	2	Q93063;E9PNL9	Q93063	Exostosin-2	EXT2
26.8003	26.4442	23.8822	26.5447	23.6682	23.6526	24.7937	23.6513	24.9287	24.0656	23.1461	22.9803	alcohol metabolic process;anatomical structure development;behavior;behavioral interaction between organisms;biological adhesion;biological regulation;cell activation;cell adhesion;cell death;cell growth;cell maturation;cell recognition;cellular component assembly;cellular component movement;cellular component organization;cellular homeostasis;cellular ion homeostasis;cellular membrane organizati…	apical part of cell;cell part;cell projection;cell surface;cytosol;extracellular region;Golgi apparatus;intracellular membrane-bounded organelle;intracellular organelle;neuron projection;organelle;synapse	8.2446e-249	3515000000	119	8	16	10	9	7	8	21	16	11	7	5	1	P05067;E9PG40;H7C0V9;E9PEV0;H7C104;H7C2L2	P05067;E9PG40;H7C0V9;E9PEV0	Amyloid beta A4 protein;N-APP;Soluble APP-alpha;Soluble APP-beta;C99;Beta-amyloid protein 42;Beta-amyloid protein 40;C83;P3(42);P3(40);C80;Gamma-secretase C-terminal fragment 59;Gamma-secretase C-terminal fragment 57;Gamma-secretase C-terminal fragment 50;C31	APP
22.0111	25.3977	23.5698	23.0424	25.6771	25.1864	22.6396	23.6282	24.7606	23.7578	24.5915	26.4727		extracellular region	0	3437400000	47	0	1	2	1	8	8	3	2	3	2	4	13	B1AHL2;H7C1M6;B1AHM5;B1AHM4	B1AHL2		FBLN1
22.7656	24.4476	26.6798	24.678	24.6251	24.9046	26.0451	24.7816	23.6266	25.6338	27.2361	26.4593	anatomical structure development;anatomical structure formation involved in morphogenesis;anatomical structure morphogenesis;biological regulation;catabolic process;cell communication;cell differentiation;cell-cell signaling;cellular metabolic process;cellular nitrogen compound metabolic process;cellular process;developmental process;DNA metabolic process;embryo development;macromolecule metaboli…	cell part;cell surface;cytosol;extracellular matrix;extracellular space;membrane;plasma membrane;proteinaceous extracellular matrix	3.8894e-174	3413100000	64	0	2	8	3	3	5	8	3	0	5	17	10	Q8N474;Q6ZSL4	Q8N474	Secreted frizzled-related protein 1	SFRP1
22.4923	22.0153	24.2359	24.5714	26.0906	25.1304	24.5356	25.0187	24.5735	23.0947	24.1045	24.901	amine metabolic process;anatomical structure development;anatomical structure morphogenesis;biological regulation;biosynthetic process;carbohydrate metabolic process;cellular metabolic process;cellular process;developmental process;locomotion;macromolecule metabolic process;macromolecule modification;metabolic process;multicellular organismal process;nitrogen compound metabolic process;polysaccha…	cell part;membrane	1.2937e-236	3379300000	63	0	0	2	3	16	7	5	12	4	5	6	3	Q16394;H7C1H6	Q16394	Exostosin-1	EXT1
26.2396	25.3322	23.5482	24.9208	25.647	26.9294	25.6778	26.6947	25.6072	26.476	24.8971	25.3037	biological regulation;catabolic process;cellular metabolic process;cellular nitrogen compound metabolic process;cellular process;macromolecule metabolic process;metabolic process;mRNA metabolic process;nitrogen compound metabolic process;nucleobase-containing compound metabolic process;primary metabolic process;RNA catabolic process;RNA metabolic process	cell part;cytoplasm;macromolecular complex;protein complex	1.1645e-282	3335100000	109	9	7	0	8	5	20	11	20	6	13	4	6	P13489;H0YCR7;E9PIM9;E9PMJ3;E9PLZ3;E9PIK5;E9PMN0;E9PMA9;E9PR82;E9PMI1	P13489	Ribonuclease inhibitor	RNH1
26.2001	25.8845	24.6091	25.5261	25.7909	24.8486	24.2872	24.7127	25.5169	25.5588	24.2155	24.9336	aging;biological regulation;carbohydrate metabolic process;cell differentiation;cellular component assembly;cellular component organization;cellular localization;cellular macromolecular complex assembly;cellular metabolic process;cellular process;cytoskeleton organization;developmental process;establishment of localization;immune system process;localization;macromolecular complex assembly;macromo…	cell part;cell surface;cytoplasmic membrane-bounded vesicle;cytosol;endoplasmic reticulum;extracellular matrix;extracellular space;Golgi apparatus;intracellular membrane-bounded organelle;intracellular organelle;macromolecular complex;MHC class I peptide loading complex;nucleus;organelle;polysome;protein complex;proteinaceous extracellular matrix;ribonucleoprotein complex;vesicle	3.9736e-123	3326700000	106	11	11	15	14	8	12	5	11	4	4	4	7	P27797;K7EJB9;K7EL50	P27797;K7EJB9	Calreticulin	CALR
27.1775	26.3437	24.7725	25.8923	26.1489	26.1312	25.2994	25.4098	25.1602	26.674	25.5226	25.9504	alcohol metabolic process;biosynthetic process;carbohydrate metabolic process;catabolic process;cellular ketone metabolic process;cellular metabolic process;cellular nitrogen compound metabolic process;cellular process;cofactor metabolic process;heterocycle metabolic process;metabolic process;nitrogen compound metabolic process;nucleobase-containing compound metabolic process;nucleobase-containin…	cell part;centrosome;cytoplasm;cytosol;intracellular membrane-bounded organelle;intracellular non-membrane-bounded organelle;intracellular organelle;microtubule organizing center;mitochondrion;organelle	2.7257e-80	3270600000	123	13	9	3	8	10	17	12	13	6	11	10	11	P40925;B9A041;B8ZZ51;C9JF79;C9JRL4;C9JLV6	P40925;B9A041;B8ZZ51;C9JF79	Malate dehydrogenase, cytoplasmic;Malate dehydrogenase	MDH1
26.0103	26.5297	24.8876	25.4434	24.2645	24.2651	24.7904	26.1443	27.4916	26.9344	26.1372	26.3802	catabolic process;cellular lipid metabolic process;cellular metabolic process;cellular process;lipid metabolic process;metabolic process;primary metabolic process;response to chemical stimulus;response to oxidative stress;response to stimulus;response to stress	cell part;cytoplasmic membrane-bounded vesicle;cytosol;intracellular membrane-bounded organelle;intracellular organelle;lysosome;organelle;vacuole;vesicle	1.2947e-212	3232700000	125	7	9	2	10	4	9	10	15	11	19	11	18	P30041	P30041	Peroxiredoxin-6	PRDX6
25.3632	23.9908	23.105	25.7473	25.2428	23.5732	25.2361	25.6914	22.5902	21.1326	22.4038	24.1831	anatomical structure morphogenesis;biological regulation;cellular component organization;cellular localization;cellular membrane organization;cellular metabolic process;cellular process;developmental process;hormone metabolic process;localization;macromolecule metabolic process;macromolecule modification;membrane organization;metabolic process;primary metabolic process;protein maturation;protein …	cell part;extracellular region;Golgi apparatus;intracellular membrane-bounded organelle;intracellular organelle;membrane;nucleus;organelle;plasma membrane	2.0007e-223	3222400000	52	2	1	1	5	5	4	8	21	0	0	0	5	P16870;H0YAM0	P16870	Carboxypeptidase E	CPE
24.6168	24.6176	23.6872	25.0422	23.2101	23.2094	25.704	25.7251	24.7222	25.2571	24.6193	25.6414	alcohol metabolic process;amine metabolic process;anatomical structure development;anatomical structure formation involved in morphogenesis;anatomical structure morphogenesis;biological adhesion;biological regulation;biosynthetic process;carbohydrate metabolic process;cell adhesion;cell development;cell motility;cell recognition;cellular component movement;cellular component organization;cellular…	cell part;cell surface;external encapsulating structure;extracellular region;glycocalyx;Golgi apparatus;intracellular membrane-bounded organelle;intracellular organelle;membrane;organelle;plasma membrane	1.2207e-179	3104600000	59	1	2	2	3	3	3	10	9	6	6	7	7	P15291;B4DMM8;Q86XA6	P15291;B4DMM8	Beta-1,4-galactosyltransferase 1;Lactose synthase A protein;N-acetyllactosamine synthase;Beta-N-acetylglucosaminylglycopeptide beta-1,4-galactosyltransferase;Beta-N-acetylglucosaminyl-glycolipid beta-1,4-galactosyltransferase;Processed beta-1,4-galactosyltransferase 1	B4GALT1
24.4147	25.8427	22.9913	22.7243	25.9384	26.6161	23.337	25.4376	25.8542	25.9084	20.722	24.3477	carbohydrate metabolic process;catabolic process;cellular metabolic process;cellular process;macromolecule metabolic process;macromolecule modification;metabolic process;primary metabolic process;protein metabolic process;protein modification process	cell part;intracellular membrane-bounded organelle;intracellular organelle;lysosome;organelle;vacuole	3.1523e-159	3103200000	89	1	8	1	1	24	18	3	12	9	10	0	2	O00462;E9PFW2;Q5T6H3;Q5T6H2;Q9NQW7;G8JLB2	O00462;E9PFW2	Beta-mannosidase	MANBA
26.8804	25.7559	22.3061	25.6493	24.7379	24.781	24.9634	26.3828	22.4118	23.2711	22.4388	25.6957	cellular component organization;cellular metabolic process;cellular process;chromatin modification;chromatin organization;chromosome organization;histone modification;macromolecule metabolic process;macromolecule modification;metabolic process;organelle organization;peptidyl-amino acid modification;primary metabolic process;protein acylation;protein metabolic process;protein modification process;…	extracellular region	1.4891e-118	3097200000	87	7	4	2	10	5	10	12	17	0	4	3	13	Q9UI42;B7Z5J4;C9J6N7;C9J3P4;F8WF19	Q9UI42;B7Z5J4	Carboxypeptidase A4	CPA4
0	0	0	0	26.5567	25.9466	25.5813	24.6642	24.6699	0	26.0804	26.3871			0.0031175	3067400000	3	1	0	0	0	0	0	0	0	0	0	2	0	Q5M9N0	Q5M9N0	Coiled-coil domain-containing protein 158	CCDC158
25.5826	25.9276	23.1139	24.856	25.5586	26.4495	25.6109	25.3128	25.8765	26.0783	25.663	26.3873	anatomical structure development;biological regulation;cell activation;cell cycle;cell differentiation;cellular component movement;cellular metabolic process;cellular process;developmental process;establishment of localization;hormone transport;immune system process;lipid transport;macromolecule metabolic process;macromolecule modification;metabolic process;organic acid transport;peptide transpor…	cell part;cell projection;cilium;cytoplasm;cytoskeleton;extracellular organelle;extracellular space;intracellular membrane-bounded organelle;intracellular non-membrane-bounded organelle;intracellular organelle;macromolecular complex;membrane;nucleus;organelle;plasma membrane;protein complex;vesicle	1.9787e-214	3061300000	176	7	7	1	12	10	38	14	19	9	18	20	21	P04083;Q5T3N1;Q5T3N0	P04083	Annexin A1	ANXA1
21.5086	21.9272	21.8324	21.5085	25.6105	26.9408	25.3621	24.5869	23.4972	26.5481	23.1435	23.9119	biological regulation;cell death;cellular component organization;cellular homeostasis;cellular ion homeostasis;cellular membrane organization;cellular process;death;establishment of localization;Golgi vesicle transport;homeostatic process;ion transport;membrane organization;transmembrane transport;transport;vesicle-mediated transport	cell part;cytosol;macromolecular complex;protein complex	4.8487e-23	3037600000	32	0	0	0	0	5	8	3	5	0	7	2	2	P02792	P02792	Ferritin light chain	FTL
22.2965	23.0217	24.2893	24.7004	26.3906	26.6129	26.7897	25.6414	25.4778	22.9661	25.3803	26.0402	anatomical structure morphogenesis;biological regulation;cellular component organization;cellular process;cytoskeleton organization;developmental maturation;developmental process;establishment of localization;interspecies interaction between organisms;macromolecule metabolic process;metabolic process;multicellular organismal process;multi-organism process;nuclear transport;nucleocytoplasmic trans…	cell part;cell projection;cytoplasm;cytoskeleton;dystrophin-associated glycoprotein complex;extracellular space;filopodium;intracellular non-membrane-bounded organelle;intracellular organelle;macromolecular complex;membrane;nucleoplasm;organelle;plasma membrane;protein complex	1.156e-39	3020700000	60	0	2	4	9	6	5	11	6	4	2	5	6	Q14118;C9JYS1;C9J196;C9JQL4	Q14118	Dystroglycan;Alpha-dystroglycan;Beta-dystroglycan	DAG1
23.5859	23.3249	22.4043	21.0317	26.5462	26.5493	24.6395	26.488	24.7273	24.0211	24.513	25.0447	aging;alcohol metabolic process;anatomical structure morphogenesis;biosynthetic process;carbohydrate metabolic process;catabolic process;cell death;cellular component assembly;cellular component organization;cellular metabolic process;cellular process;death;developmental process;generation of precursor metabolites and energy;macromolecular complex assembly;metabolic process;primary metabolic proc…	cell part;cell projection;cytoskeleton;cytosol;intracellular membrane-bounded organelle;intracellular non-membrane-bounded organelle;intracellular organelle;mitochondrion;neuron projection;organelle	3.1619e-178	2977800000	67	2	1	1	2	11	9	5	10	4	6	7	9	P09972;K7EKH5;J3KSV6;J3QKP5;A8MVZ9;C9J8F3;J3QKK1	P09972;K7EKH5;J3KSV6;J3QKP5;A8MVZ9	Fructose-bisphosphate aldolase C;Fructose-bisphosphate aldolase	ALDOC
25.3627	24.3147	25.6912	25.2383	25.9288	26.5083	25.7078	25.534	26.0624	26.8242	25.9399	25.3431	amine metabolic process;anatomical structure formation involved in morphogenesis;biological regulation;biosynthetic process;carbohydrate metabolic process;catabolic process;cell motility;cell proliferation;cellular component movement;cellular metabolic process;cellular process;developmental process;locomotion;macromolecule metabolic process;macromolecule modification;metabolic process;multicellul…	cell part;cell surface;extracellular region	0	2917100000	157	2	0	3	5	21	25	25	30	9	25	4	8	Q6UVK1	Q6UVK1	Chondroitin sulfate proteoglycan 4	CSPG4
26.8667	26.5919	23.2229	25.6904	25.083	26.5926	25.0403	25.2486	25.0279	26.6867	24.8967	25.7949	multi-organism process;response to biotic stimulus;response to stimulus;response to stress	cell part;cytoplasm;cytoskeleton;intracellular;intracellular non-membrane-bounded organelle;intracellular organelle;membrane;organelle	8.5505e-54	2750900000	80	3	2	1	2	5	12	10	14	5	7	7	12	Q14019;H3BT58	Q14019;H3BT58	Coactosin-like protein	COTL1
23.9264	24.3734	23.6288	25.4532	26.1525	26.8364	25.9019	24.7263	24.1131	25.7613	25.4989	25.7326	biological regulation;cell communication;cell-cell signaling;cellular component assembly;cellular component organization;cellular process;cytoskeleton organization;establishment of localization;locomotion;organelle organization;protein targeting;protein transport;response to chemical stimulus;response to external stimulus;response to stimulus;signal transduction;signaling;transport	cell part;cytoplasmic membrane-bounded vesicle;cytoskeleton;cytosol;extracellular organelle;intracellular membrane-bounded organelle;intracellular non-membrane-bounded organelle;intracellular organelle;macromolecular complex;membrane;nucleus;organelle;protein complex;receptor complex;vesicle	3.5517e-125	2711600000	85	1	5	1	2	8	14	15	4	1	8	12	14	O00560;B4DHN5;E9PBU7	O00560;B4DHN5;E9PBU7	Syntenin-1	SDCBP
25.7158	25.8512	24.0844	25.2855	25.6605	26.2905	24.0651	26.0581	25.84	26.6048	25.7521	25.4358	biological regulation;catabolic process;cell death;cellular metabolic process;cellular nitrogen compound metabolic process;cellular process;death;immune system process;interspecies interaction between organisms;macromolecule metabolic process;macromolecule modification;metabolic process;mRNA metabolic process;multi-organism process;nitrogen compound metabolic process;nucleobase-containing compoun…	cell part;cytosol;macromolecular complex;nucleoplasm;protein complex	1.5944e-78	2688400000	64	2	3	2	4	6	10	5	4	3	13	5	7	O14818;H0Y586;Q8TAA3;F5GY34	O14818;H0Y586	Proteasome subunit alpha type-7	PSMA7
23.4102	25.6612	25.5478	21.026	26.0002	25.8881	21.6034	21.3238	24.4227	23.2108	24.3669	24.8888	alcohol metabolic process;amine metabolic process;biological regulation;catabolic process;cellular component movement;cellular lipid metabolic process;cellular metabolic process;cellular nitrogen compound metabolic process;cellular process;immune system process;lipid metabolic process;locomotion;metabolic process;nitrogen compound metabolic process;primary metabolic process;response to chemical s…	cell part;extracellular space	5.0677e-187	2674000000	61	0	3	7	0	21	17	0	0	3	1	6	3	Q13822;E7EUF1;E5RIA2;E5RIB9;E5RJ49	Q13822;E7EUF1;E5RIA2	Ectonucleotide pyrophosphatase/phosphodiesterase family member 2	ENPP2
25.4749	24.134	23.4712	24.7579	26.4672	26.6393	25.3856	26.174	23.9324	26.329	25.3211	25.4446	alcohol metabolic process;biosynthetic process;carbohydrate metabolic process;catabolic process;cellular ketone metabolic process;cellular metabolic process;cellular nitrogen compound metabolic process;cellular process;cofactor metabolic process;heterocycle metabolic process;macromolecule metabolic process;macromolecule modification;metabolic process;nitrogen compound metabolic process;nucleobase…	cell part;intracellular membrane-bounded organelle;intracellular organelle;membrane;mitochondrion;nucleus;organelle;plasma membrane	1.0148e-81	2670100000	117	6	5	1	8	10	17	9	15	5	17	13	11	P40926;E9PDB2;G3XAL0	P40926;E9PDB2;G3XAL0	Malate dehydrogenase, mitochondrial;Malate dehydrogenase	MDH2
0	0	0	0	0	0	24.4229	24.5377	0	25.0051	0	28.2815		extracellular region	0	2624400000	14	0	0	0	0	0	0	3	3	0	3	0	5	F8W7G7	F8W7G7		FN1
22.7358	22.2909	24.0683	22.1645	26.7567	26.3526	25.8874	26.1298	25.0757	26.6746	25.2714	25.6266	alcohol metabolic process;anatomical structure morphogenesis;biological regulation;cellular component organization;cellular lipid metabolic process;cellular membrane organization;cellular metabolic process;cellular process;detection of stimulus;developmental process;endocytosis;establishment of localization;lipid metabolic process;membrane invagination;membrane organization;metabolic process;prim…	cell part;intracellular membrane-bounded organelle;intracellular organelle;membrane;nucleus;organelle	3.5403e-228	2611900000	150	0	1	2	1	29	32	21	21	8	11	6	18	Q07954;H0YJI8;Q6PJ72;Q86SW0;Q7Z7K9	Q07954	Prolow-density lipoprotein receptor-related protein 1;Low-density lipoprotein receptor-related protein 1 85 kDa subunit;Low-density lipoprotein receptor-related protein 1 515 kDa subunit;Low-density lipoprotein receptor-related protein 1 intracellular domain	LRP1
23.6385	25.6511	24.6686	23.1519	25.937	24.5729	24.29	23.0271	21.3814	0	24.7209	24.8228	biological regulation;immune system process;macromolecule metabolic process;metabolic process;primary metabolic process;protein metabolic process;proteolysis;response to stimulus;response to stress	cell part;extracellular region;membrane;plasma membrane	6.6033e-185	2608500000	95	3	12	16	3	22	12	4	3	1	0	9	10	P00751;B4E1Z4;E7ETN3;H7C5H1;C9JRT3;H7C526	P00751;B4E1Z4;E7ETN3;H7C5H1	Complement factor B;Complement factor B Ba fragment;Complement factor B Bb fragment	CFB
26.554	24.7407	23.0839	26.3784	24.4969	25.4897	26.6363	25.6425	25.2394	24.6758	24.184	24.1697	cellular metabolic process;cellular process;cofactor metabolic process;establishment of localization;heterocycle metabolic process;ion transport;metabolic process;nitrogen compound metabolic process;small molecule metabolic process;transport;vitamin metabolic process;vitamin transport	extracellular space	1.482e-127	2557500000	85	4	3	0	6	9	12	20	9	3	8	5	6	B5MBX2;P20062;C9J6W9	B5MBX2;P20062	Transcobalamin-2	TCN2
0	0	0	0	28.1282	27.4935	20.7552	21.3357	25.5682	25.3295	19.1607	20.6793	anatomical structure development;cell death;cellular lipid metabolic process;cellular metabolic process;cellular process;death;developmental process;lipid metabolic process;metabolic process;primary metabolic process;response to chemical stimulus;response to stimulus;small molecule metabolic process	cell part;intracellular membrane-bounded organelle;intracellular organelle;lysosome;organelle;vacuole	2.2033e-54	2535000000	50	0	0	0	0	17	19	0	1	4	8	0	1	E7EMM4;Q13510;E7ERV9	E7EMM4;Q13510;E7ERV9	Acid ceramidase;Acid ceramidase subunit alpha;Acid ceramidase subunit beta	ASAH1
25.4902	25.6627	23.3352	24.0824	25.8127	25.2784	23.7445	25.769	25.0463	25.1818	23.7831	26.0454	anatomical structure development;anatomical structure morphogenesis;behavior;biological regulation;cellular component organization;cellular process;coagulation;detection of stimulus;developmental process;establishment of localization;multicellular organismal process;organelle organization;regulation of body fluid levels;regulation of transport;response to abiotic stimulus;response to external sti…	cell part;cytoplasmic membrane-bounded vesicle;cytosol;extracellular matrix;extracellular space;intracellular membrane-bounded organelle;intracellular organelle;organelle;synapse;vesicle	7.8017e-68	2473600000	103	3	7	0	3	9	15	4	20	5	15	6	16	P07093;C9JN98;C9K031	P07093;C9JN98	Glia-derived nexin	SERPINE2
23.3541	23.3809	22.1698	25.4873	25.1479	24.6497	25.4788	24.1291	24.1148	23.6573	22.2189	23.376	aging;anatomical structure development;biological adhesion;biological regulation;cell activation;cell adhesion;cell differentiation;cellular homeostasis;cellular process;developmental process;homeostatic process;immune system process;interspecies interaction between organisms;membrane docking;multi-organism process;response to abiotic stimulus;response to chemical stimulus;response to external st…	apical part of cell;cell part;cell projection;extracellular space;filopodium;intracellular non-membrane-bounded organelle;intracellular organelle;macromolecular complex;membrane;microvillus;organelle;plasma membrane;protein complex	7.2886e-150	2470800000	50	1	0	1	6	9	5	13	10	2	2	0	1	P19320;E9PDD2	P19320;E9PDD2	Vascular cell adhesion protein 1	VCAM1
0	0	26.8067	0	22.0216	25.8625	0	0	23.1059	23.1852	22.6501	0	catabolic process;cellular metabolic process;cellular nitrogen compound metabolic process;cellular process;heterocycle metabolic process;metabolic process;nitrogen compound metabolic process;nucleobase-containing compound catabolic process;nucleobase-containing compound metabolic process;nucleobase-containing small molecule metabolic process;nucleotide metabolic process;primary metabolic process;…	cell part	0.0010942	2421800000	5	0	0	2	0	1	2	0	0	0	0	0	0	Q9HD20	Q9HD20	Probable cation-transporting ATPase 13A1	ATP13A1
0	22.0634	21.7828	22.3722	23.2372	22.7789	26.9017	23.8722	23.9283	21.7846	24.2206	23.9328	biological adhesion;cell adhesion;cellular component organization;cellular process;extracellular matrix organization;extracellular structure organization		3.0733e-83	2408700000	42	0	0	0	6	5	1	18	4	0	0	4	4	P55083;K7ES70	P55083;K7ES70	Microfibril-associated glycoprotein 4	MFAP4
20.9115	22.0701	23.5342	19.1517	25.5814	23.8188	22.262	22.7418	26.576	28.2991	24.6865	24.4964	biological regulation;cellular component organization;cellular process;extracellular matrix organization;extracellular structure organization	extracellular matrix;proteinaceous extracellular matrix	9.0248e-162	2378200000	103	1	0	3	0	22	10	3	4	13	29	8	10	Q76M96;H7C5K4;C9J8I6	Q76M96	Coiled-coil domain-containing protein 80	CCDC80
26.1177	24.0456	22.8967	24.9267	24.0364	24.4371	24.5655	23.5315	25.3743	24.7838	0	24.7023	anatomical structure development;anatomical structure formation involved in morphogenesis;anatomical structure morphogenesis;biological adhesion;biological regulation;cell adhesion;cell communication;cell differentiation;cell motility;cellular component movement;cellular component organization;cellular process;cytoskeleton organization;developmental process;establishment or maintenance of cell po…	cell part	2.0165e-115	2290500000	60	8	7	2	6	6	9	6	5	3	5	0	3	Q13308;Q86X91;F8WDG7;C9J9E8;H7C5L0;H0Y8F1	Q13308;Q86X91	Inactive tyrosine-protein kinase 7	PTK7
25.8178	25.3055	24.0213	25.5171	25.5696	25.164	25.1387	25.497	24.9752	25.9575	25.4529	25.9683	biological regulation;cellular component movement;cellular process;response to stimulus;signal transduction	cell part;cytoplasm;cytoskeleton;cytosol;intracellular non-membrane-bounded organelle;intracellular organelle;organelle	1.1377e-62	2283700000	104	11	11	2	10	6	9	10	13	7	8	6	11	P52565;J3KTF8;J3QQX2;J3KRE2;J3KRY1;J3KS60	P52565;J3KTF8;J3QQX2;J3KRE2;J3KRY1	Rho GDP-dissociation inhibitor 1	ARHGDIA
25.4826	23.6993	23.828	23.3102	23.2302	23.3162	23.4691	23.7661	25.3276	27.5967	23.6109	22.6627	biosynthetic process;cellular metabolic process;cellular process;macromolecule metabolic process;metabolic process;translational elongation	cell part;cytosol;macromolecular complex;polysome;ribonucleoprotein complex	9.1389e-114	2280300000	74	6	3	4	2	3	4	8	9	8	24	3	0	P13639;K7EJ74;K7EP67;K7EJ81;Q15029	P13639	Elongation factor 2	EEF2
25.2463	24.3806	23.6955	24.3504	25.7015	25.1796	25.8143	25.6246	24.0137	23.657	23.2319	24.657	anatomical structure formation involved in morphogenesis;biological adhesion;biological regulation;cell adhesion;cell differentiation;cellular process;developmental process;homeostatic process;locomotion;response to chemical stimulus;response to external stimulus;response to stimulus;syncytium formation	cell part	6.7757e-280	2274400000	110	3	4	3	1	23	17	22	25	2	0	1	9	Q92859;Q59FP8	Q92859;Q59FP8	Neogenin	NEO1
25.8588	25.9525	25.8001	26.3615	25.3978	24.7523	26.7579	25.7493	24.4926	0	25.5528	25.4869	anatomical structure development;biological regulation;cell proliferation;cellular metabolic process;cellular nitrogen compound metabolic process;cellular process;developmental process;DNA metabolic process;macromolecule metabolic process;metabolic process;nitrogen compound metabolic process;nucleobase-containing compound metabolic process;primary metabolic process;protein metabolic process;respo…	extracellular region;extracellular space	9.9132e-83	2273900000	89	7	7	2	12	7	9	17	10	2	0	8	8	P22692;B4E351	P22692;B4E351	Insulin-like growth factor-binding protein 4	IGFBP4
27.1281	26.9168	25.4728	24.9449	24.6213	24.1721	25.0234	24.7232	23.9892	0	25.812	25.1714	biological regulation;cellular metabolic process;cellular process;macromolecule metabolic process;metabolic process;primary metabolic process;protein metabolic process;response to stimulus;signal transduction	cell part;extracellular region;extracellular space;Golgi apparatus;intracellular membrane-bounded organelle;intracellular organelle;organelle	3.6112e-163	2266500000	69	7	8	4	7	4	4	6	7	2	0	11	9	P24592;F8VYK9;F8VVA5	P24592;F8VYK9	Insulin-like growth factor-binding protein 6	IGFBP6
24.6337	26.1988	26.5932	25.4249	23.2996	22.398	24.8501	23.4545	24.3458	26.6561	26.2706	24.5556	anatomical structure development;cellular component assembly;cellular component organization;cellular metabolic process;cellular process;developmental process;extracellular matrix organization;extracellular structure organization;macromolecule metabolic process;macromolecule modification;metabolic process;primary metabolic process;protein metabolic process;protein modification process;response to…	cell part;extracellular region;extracellular space;intracellular membrane-bounded organelle;intracellular organelle;nucleus;organelle	9.9775e-84	2245700000	82	1	4	4	4	3	3	10	5	4	14	19	11	P28300	P28300	Protein-lysine 6-oxidase	LOX
0	0	0	0	26.4398	26.5637	20.216	18.0571	26.7871	23.7977	17.1856	16.2029	biological regulation;cellular process;immune system process;lipid metabolic process;macromolecule metabolic process;metabolic process;primary metabolic process;protein metabolic process;proteolysis;response to chemical stimulus;response to stimulus;response to stress;signal transduction;small molecule metabolic process;vitamin metabolic process	apical part of cell;cell part;endosome;intracellular membrane-bounded organelle;intracellular organelle;organelle	4.0868e-127	2226400000	71	0	0	0	0	27	19	1	0	14	10	0	0	Q99538;Q86TV3;Q86TV2;G3V4E4;G3V2T4;G3V5B2;G3V4P5;H0YJN9;G3V3Z4	Q99538;Q86TV3;Q86TV2	Legumain	LGMN
26.3311	27.0236	24.4018	26.6968	23.8278	23.3277	27.2897	25.7677	24.6754	23.0054	25.6219	25.9511	biological adhesion;biological regulation;cell adhesion;cellular component organization;cellular process;extracellular matrix organization;extracellular structure organization	extracellular matrix;extracellular space;proteinaceous extracellular matrix	8.4566e-128	2214800000	74	4	6	3	11	3	3	19	8	1	2	6	8	Q07507	Q07507	Dermatopontin	DPT
0	0	0	23.9599	0	27.7026	25.5214	24.1707	0	0	23.2864	24.0097	biological regulation;cell communication;cell-cell signaling;cellular process;macromolecule metabolic process;metabolic process;primary metabolic process;protein metabolic process;proteolysis;response to stimulus;signal transduction;signaling	cell part	4.4252e-55	2180800000	11	0	0	0	0	0	0	7	4	0	0	0	0	Q9UKU6	Q9UKU6	Thyrotropin-releasing hormone-degrading ectoenzyme	TRHDE
0	20.3561	22.2408	23.1824	25.4251	26.3517	26.0193	25.254	0	26.276	25.7232	26.1615	biological regulation;biosynthetic process;cell proliferation;cellular lipid metabolic process;cellular metabolic process;cellular process;interspecies interaction between organisms;lipid metabolic process;localization;locomotion;macromolecule metabolic process;macromolecule modification;metabolic process;multi-organism process;phosphorus metabolic process;primary metabolic process;protein metabo…	cell part	8.9427e-87	2144100000	49	0	0	2	4	3	9	4	4	0	9	7	7	E9PJK1;E9PRJ8;H0YDL9;H0YDJ9;P60033;E9PIF1;A6NMH8;E9PM31;H0YEE2	E9PJK1;E9PRJ8;H0YDL9;H0YDJ9;P60033;E9PIF1;A6NMH8	CD81 antigen	CD81
20.8819	21.8221	24.5826	0	26.8729	26.5763	0	21.019	25.4456	26.6407	25.1049	24.9339	biological regulation;coagulation;multicellular organismal process;regulation of body fluid levels	cell part;cytoplasm;extracellular region;extracellular space;membrane;plasma membrane	1.0901e-94	2138800000	83	0	4	5	0	15	15	0	0	7	15	12	10	P05120;H7C004;H7BYS2;E7EPJ9;E7ERB5;E9PDK7	P05120;H7C004;H7BYS2	Plasminogen activator inhibitor 2	SERPINB2;SERPINB10
20.0221	21.2572	19.293	21.8853	26.5504	26.4554	21.5415	20.2143	25.5328	21.2425	20.8225	22.0486		cell part;endoplasmic reticulum;intracellular membrane-bounded organelle;intracellular organelle;organelle	1.2453e-109	2080100000	43	0	0	0	0	18	13	0	0	9	1	1	1	P48723;F5GWS8	P48723;F5GWS8	Heat shock 70 kDa protein 13	HSPA13
21.2964	22.8525	21.6564	21.4444	26.6309	27.0248	24.7657	25.8553	24.9589	22.8401	23.5902	25.4875	biological regulation;cellular component organization;cellular process;extracellular matrix organization;extracellular structure organization	extracellular matrix;extracellular space;proteinaceous extracellular matrix	2.6475e-128	2039200000	88	0	0	0	0	16	17	13	19	6	0	1	16	Q7Z7G0;D3YTG3;B4DSV9;H0Y897;Q5JPC9;H0YEA0;E9PPR9;H7C4X4;H7C556;H7C4T1;H7C4S3	Q7Z7G0;D3YTG3;B4DSV9;H0Y897	Target of Nesh-SH3	ABI3BP
23.8303	22.9347	23.7512	23.6986	25.8059	26.1377	25.2508	25.6307	25.3223	25.8446	24.7925	24.9681	biological regulation	cell part;centrosome;cytosol;intracellular non-membrane-bounded organelle;intracellular organelle;macromolecular complex;microtubule organizing center;organelle;protein complex	1.1743e-101	2020600000	83	4	6	2	2	6	13	7	15	3	12	7	6	P35237;C9JTJ8	P35237	Serpin B6	SERPINB6
25.5672	24.388	23.037	24.2219	24.6095	24.3788	25.3725	25.4386	23.3988	0	24.0879	24.0001	biological regulation;immune system process;macromolecule metabolic process;metabolic process;primary metabolic process;protein metabolic process;response to stimulus;response to stress	cell part;extracellular region;extracellular space;membrane;plasma membrane	1.0573e-202	1989100000	72	3	5	1	2	16	7	9	15	0	0	4	10	P0C0L4;P0C0L5;F5H2J9	P0C0L4;P0C0L5	Complement C4-A;Complement C4 beta chain;Complement C4-A alpha chain;C4a anaphylatoxin;C4b-A;C4d-A;Complement C4 gamma chain;Complement C4-B;Complement C4 beta chain;Complement C4-B alpha chain;C4a anaphylatoxin;C4b-B;C4d-B;Complement C4 gamma chain	C4A;C4B
0	0	0	0	26.6462	26.2086	0	22.5252	23.0646	23.2764	0	21.1524	amine metabolic process;carbohydrate metabolic process;catabolic process;cellular metabolic process;cellular process;macromolecule metabolic process;metabolic process;nitrogen compound metabolic process;polysaccharide metabolic process;primary metabolic process;small molecule metabolic process	cell part	5.242e-177	1982300000	30	0	0	0	0	15	13	0	0	0	2	0	0	P51688;F5H6A3;I3NI22;I3L4B7;I3L2L4;I3L3T3;I3L2I6	P51688;F5H6A3	N-sulphoglucosamine sulphohydrolase	SGSH
23.9765	23.9722	24.9326	24.9685	26.1102	25.2958	23.7334	24.8961	24.8266	24.4738	24.7792	26.0053	biological regulation;cellular component organization;cellular process;coagulation;extracellular matrix organization;extracellular structure organization;multicellular organismal process;regulation of body fluid levels	cell part;membrane	4.9067e-66	1975400000	84	1	3	2	4	7	12	8	10	7	8	7	15	O95967;E9PRU1;H0YET5;E9PRQ8;E9PKA3;H0YEU0;E9PI47;H0YCR9	O95967;E9PRU1	EGF-containing fibulin-like extracellular matrix protein 2	EFEMP2
25.3432	25.362	25.1129	26.1136	24.1772	22.9813	24.673	24.4283	24.9676	24.9045	24.8417	25.1483	anatomical structure development;anatomical structure morphogenesis;biological regulation;biosynthetic process;cell differentiation;cellular metabolic process;cellular process;developmental process;establishment of localization;growth;hormone transport;lipid transport;macromolecule metabolic process;metabolic process;molting cycle;multicellular organismal process;regulation of cell cycle;regulati…	activin complex;inhibin complex;macromolecular complex;protein complex	4.6784e-127	1968500000	81	1	6	1	9	7	3	17	6	7	4	9	11	P08476	P08476	Inhibin beta A chain	INHBA
0	0	0	0	0	0	0	0	0	0	24.9962	0		cell part;cytoplasm	0.00030455	1956900000	18	1	2	1	0	2	2	2	3	0	1	2	2	E9PGY2;H0Y650;Q86Y56	E9PGY2;H0Y650;Q86Y56	HEAT repeat-containing protein 2	HEATR2
24.9601	25.8948	23.5917	23.9045	25.0247	25.6642	23.8186	23.9716	25.4884	26.4677	24.8342	25.7912	amine metabolic process;biosynthetic process;cellular amino acid metabolic process;cellular ketone metabolic process;cellular metabolic process;cellular nitrogen compound metabolic process;cellular process;heterocycle metabolic process;metabolic process;nitrogen compound metabolic process;organic acid metabolic process;primary metabolic process;small molecule metabolic process;vitamin metabolic p…	cell part;cytosol	1.459e-83	1949900000	95	2	9	2	2	8	11	5	8	10	14	8	16	Q9Y617	Q9Y617	Phosphoserine aminotransferase	PSAT1
0	0	0	0	27.944	26.3942	22.2453	23.0767	25.3827	24.9488	21.0403	22.5421	cellular lipid metabolic process;cellular metabolic process;cellular process;establishment of localization;lipid metabolic process;macromolecule metabolic process;metabolic process;primary metabolic process;protein metabolic process;protein transport;proteolysis;small molecule metabolic process;transport	cell part;endoplasmic reticulum;intracellular membrane-bounded organelle;intracellular organelle;mitochondrion;nucleus;organelle	8.7414e-140	1936400000	46	0	0	0	0	17	12	0	3	6	7	0	1	P10619;Q5JZH0	P10619	Lysosomal protective protein;Lysosomal protective protein 32 kDa chain;Lysosomal protective protein 20 kDa chain	CTSA
0	24.4093	22.4764	20.6377	25.0642	25.9882	24.6264	25.3129	23.7351	22.1306	22.2555	25.1995	anatomical structure development;anatomical structure morphogenesis;biological regulation;cell activation;cell differentiation;cell proliferation;cellular process;developmental process;growth;homeostatic process;immune system process;multicellular organismal process;regulation of protein modification process;response to stimulus;response to stress	cell part;extracellular space;macromolecular complex;membrane;plasma membrane;protein complex;receptor complex	6.9196e-89	1916500000	56	0	6	2	0	10	8	10	8	2	1	0	9	E9PJA2;P09603;E9PKP4;H7BY18;E9PQ08	E9PJA2;P09603;E9PKP4;H7BY18;E9PQ08	Macrophage colony-stimulating factor 1;Processed macrophage colony-stimulating factor 1	CSF1
20.9569	0	21.6673	0	26.2339	25.3492	22.7135	22.6756	25.84	24.2949	20.5315	21.5351	amine metabolic process;anatomical structure development;anatomical structure morphogenesis;behavior;carbohydrate metabolic process;catabolic process;cell development;cellular component organization;cellular process;developmental process;macromolecule metabolic process;metabolic process;nitrogen compound metabolic process;organelle organization;polysaccharide metabolic process;primary metabolic p…	cell part	2.4026e-196	1916400000	52	0	0	1	0	20	12	2	1	12	3	1	0	P54802;K7ENX5	P54802	Alpha-N-acetylglucosaminidase;Alpha-N-acetylglucosaminidase 82 kDa form;Alpha-N-acetylglucosaminidase 77 kDa form	NAGLU
24.8807	25.4243	0	24.687	25.3855	25.2442	26.0133	25.4529	25.1381	24.7785	25.4026	25.6984	amine transport;autophagy;behavior;biological regulation;catabolic process;cell death;cellular component organization;cellular homeostasis;cellular ion homeostasis;cellular metabolic process;cellular process;death;establishment of localization;homeostatic process;macromolecule metabolic process;metabolic process;mitochondrion organization;multicellular organismal process;neurotransmitter transpor…	cell part;intracellular membrane-bounded organelle;intracellular organelle;mitochondrion;nucleus;organelle	5.0716e-59	1914500000	68	2	4	0	3	5	8	10	8	5	5	7	11	Q99497;K7ELW0;K7EN27	Q99497;K7ELW0;K7EN27	Protein DJ-1	PARK7
23.4471	23.0326	24.4441	22.9668	24.3309	23.9499	23.9734	26.2357	26.6226	24.7748	25.205	23.4967	cell activation;cell division;cellular component assembly;cellular component organization;cellular macromolecular complex assembly;cellular metabolic process;cellular process;cytoskeleton organization;cytoskeleton-dependent intracellular transport;establishment of localization;exocytosis;macromolecular complex assembly;macromolecule metabolic process;metabolic process;organelle organization;prima…	cell part;cytoplasm;cytoskeleton;cytosol;extracellular region;intracellular non-membrane-bounded organelle;intracellular organelle;macromolecular complex;organelle;protein complex	1.3102e-91	1905400000	73	1	1	3	1	4	6	5	15	12	7	14	4	P68363;Q9BQE3;F5H5D3;A8MUB1;P68366;F8VVB9;Q9NY65;C9J2C0;C9JDS9;F8VRZ4;F8VS66;F8VX09;F8VWV9;F8VRK0;V9GZ17;F8VXZ7;C9K0S6;C9JDL2;C9JEV8;C9JQ00;C9JJQ8;F8W0F6;Q9H853;A6NHL2	P68363;Q9BQE3;F5H5D3;A8MUB1;P68366;F8VVB9	Tubulin alpha-1B chain;Tubulin alpha-1C chain;Tubulin alpha-4A chain	TUBA1B;TUBA1C;TUBA4A
25.0552	21.7434	22.1593	21.8807	24.142	24.126	24.2752	25.7425	25.5833	27.0818	21.5442	23.2151	biological adhesion;biological regulation;cell activation;cell adhesion;cell junction organization;cellular component assembly;cellular component movement;cellular component organization;cellular metabolic process;cellular process;cytoskeleton organization;establishment of localization;exocytosis;locomotion;macromolecule metabolic process;metabolic process;multicellular organismal process;muscle …	cell part;cell projection;cell surface;centrosome;cytoskeleton;cytosol;extracellular organelle;intracellular membrane-bounded organelle;intracellular non-membrane-bounded organelle;intracellular organelle;membrane;microtubule organizing center;organelle;plasma membrane;vesicle	0	1899800000	91	5	2	1	0	8	5	7	31	5	24	0	3	Q9Y490;Q5TCU6;Q9Y4G6;H0YMT1	Q9Y490;Q5TCU6	Talin-1	TLN1
24.3408	23.8594	23.5437	25.1127	25.3848	24.3742	25.0614	23.6175	23.1571	23.1335	22.2131	24.0068	amine metabolic process;biosynthetic process;carbohydrate metabolic process;cellular metabolic process;cellular process;macromolecule metabolic process;macromolecule modification;metabolic process;nitrogen compound metabolic process;polysaccharide metabolic process;primary metabolic process;protein glycosylation;protein metabolic process;protein modification process;sulfur compound metabolic proc…	cell part	1.0141e-113	1895300000	59	3	2	1	2	4	7	13	9	2	3	4	9	O43505	O43505	N-acetyllactosaminide beta-1,3-N-acetylglucosaminyltransferase	B3GNT1
25.8542	23.8443	23.3943	26.0953	23.0358	21.8952	0	22.2042	21.5356	23.7758	0	22.3758	biological regulation;cellular homeostasis;cellular ion homeostasis;cellular process;establishment of localization;homeostatic process;ion transport;transport	extracellular region	7.7437e-196	1801200000	13	4	1	2	5	1	0	0	0	0	0	0	0	C9JB55	C9JB55		TF
25.3996	23.7429	21.8628	24.0058	24.884	25.6404	24.8256	25.0413	25.013	26.7256	24.651	24.8029	biological regulation;cellular component organization;cellular membrane organization;cellular process;cytoskeleton organization;endocytosis;establishment of localization;membrane invagination;membrane organization;organelle organization;response to stimulus;signal transduction;transport;vesicle-mediated transport	cell part;cytoskeleton;intracellular non-membrane-bounded organelle;intracellular organelle;organelle	5.6606e-78	1790700000	70	4	4	1	3	3	5	9	10	4	15	4	8	Q9ULV4;B4E3S0;H0YHL7;F8W1H8;F8VUX3;F8VSA4;F8VRE9;F8VTT6;F8VVB7;F8VV53;J3QLV6;J3KSS5;Q6QEF8	Q9ULV4;B4E3S0	Coronin-1C;Coronin	CORO1C
24.3652	25.7947	24.9484	23.6283	24.0906	23.5937	25.1402	25.0351	23.7428	24.0527	24.3443	24.4517	alcohol metabolic process;anatomical structure development;carbohydrate metabolic process;cellular component organization;cellular metabolic process;cellular process;developmental process;embryo development;macromolecule metabolic process;macromolecule modification;metabolic process;mitochondrion organization;multicellular organismal process;oligosaccharide metabolic process;organelle organizatio…	cell part;membrane	1.782e-165	1774700000	72	2	11	7	2	6	1	19	14	2	2	1	5	Q16706	Q16706	Alpha-mannosidase 2	MAN2A1
0	24.7792	24.3188	0	24.1492	24.4633	24.3879	25.1547	22.6242	23.6969	23.5734	23.597	anatomical structure development;anatomical structure formation involved in morphogenesis;anatomical structure morphogenesis;biological adhesion;biological regulation;cell adhesion;cell communication;cell motility;cell recognition;cell-cell signaling;cellular component movement;cellular component organization;cellular process;developmental process;locomotion;multicellular organismal process;regul…	cell body;cell part;cell surface;cytosol;extracellular region;intracellular organelle;macromolecular complex;membrane;neuronal cell body;organelle;plasma membrane;protein complex;receptor complex;site of polarized growth;vesicle	1.3182e-67	1764200000	50	1	2	4	2	8	5	10	11	0	0	1	6	E9PEP6;O14786;E7EX60;Q5T7F0;Q5JWQ6;H0Y4A0	E9PEP6;O14786;E7EX60;Q5T7F0;Q5JWQ6	Neuropilin-1	NRP1
19.6453	0	0	21.6678	24.3919	23.3603	26.6935	24.1108	26.5246	24.0706	21.3206	21.2259	anatomical structure formation involved in morphogenesis;biological adhesion;biological regulation;cell adhesion;cell differentiation;cellular component disassembly;cellular component organization;cellular process;developmental process;extracellular matrix organization;extracellular structure organization;macromolecule metabolic process;metabolic process;multicellular organismal process;response …	cell part;extracellular space	5.7196e-95	1763600000	49	0	0	0	2	6	3	19	6	10	3	0	0	P39059	P39059	Collagen alpha-1(XV) chain;Restin;Restin-2;Restin-3;Restin-4	COL15A1
25.534	26.6191	23.7	24.9548	24.1214	24.3813	24.9022	24.3334	25.4095	25.8321	24.5276	24.4539	anatomical structure formation involved in morphogenesis;anatomical structure morphogenesis;biological regulation;cell differentiation;cell morphogenesis;cellular component morphogenesis;cellular component organization;cellular homeostasis;cellular ion homeostasis;cellular process;developmental process;establishment or maintenance of cell polarity;growth;homeostatic process;multicellular organism…	apical part of cell;cell part;cell projection;cell surface;centrosome;cytoskeleton;cytosol;intracellular membrane-bounded organelle;intracellular non-membrane-bounded organelle;intracellular organelle;macromolecular complex;membrane;microtubule organizing center;microvillus;midbody;mitochondrion;organelle;plasma membrane;protein complex;vacuole	5.7154e-124	1763600000	70	1	3	0	5	3	6	6	7	11	13	7	8	Q9Y696;A6PVS0;O15247;Q9NZA1;Q96NY7	Q9Y696	Chloride intracellular channel protein 4	CLIC4
0	22.1662	20.9865	23.3985	25.8607	26.5803	25.8546	25.0648	22.7981	25.1245	23.5408	25.1879	biological regulation;cellular homeostasis;cellular process;homeostatic process	cell part;cytoplasm;intracellular membrane-bounded organelle;intracellular organelle;nucleus;organelle	1.3531e-40	1752000000	26	2	2	0	2	2	4	3	2	1	5	1	2	Q5T123;Q9H299	Q5T123;Q9H299	SH3 domain-binding glutamic acid-rich-like protein 3	SH3BGRL3
21.7746	23.7205	21.8599	20.6264	26.1611	24.816	21.4205	22.0672	24.6313	21.5453	21.3215	23.7828	biological regulation;homeostatic process;multicellular organismal process;response to stimulus;response to stress	cell part;extracellular region;intracellular membrane-bounded organelle;intracellular organelle;nucleus;organelle	4.6619e-129	1750000000	40	0	3	1	0	17	9	1	1	4	1	0	3	P01011;G3V3A0	P01011	Alpha-1-antichymotrypsin;Alpha-1-antichymotrypsin His-Pro-less	SERPINA3
21.7302	25.1271	24.4484	23.8035	26.5068	24.1124	22.708	20.5123	24.1023	22.404	24.2708	25.3592	alcohol metabolic process;carbohydrate metabolic process;cellular metabolic process;cellular process;metabolic process;primary metabolic process;small molecule metabolic process	extracellular region	7.012e-49	1745100000	60	0	5	4	5	15	8	3	1	3	1	6	9	Q9BTY2;Q7Z6V1;Q7Z6V2	Q9BTY2	Plasma alpha-L-fucosidase	FUCA2
23.0762	22.121	21.2038	24.4859	25.1664	24.9733	23.7235	22.6541	23.0335	22.8028	22.1395	23.345	anatomical structure development;developmental process;metabolic process;nitrogen compound metabolic process	apical part of cell;cell part;extracellular space;intracellular non-membrane-bounded organelle;intracellular organelle;nucleolus;organelle	6.5071e-98	1745000000	30	1	0	0	4	10	5	6	2	1	0	0	1	F8W1Q3;P43251;B4DLJ9;A6NHF2;C9JSN9	F8W1Q3;P43251;B4DLJ9;A6NHF2	Biotinidase	BTD
0	0	0	0	0	0	0	0	0	0	24.7905	0			0.00064183	1718300000	7	0	0	0	1	1	1	1	1	0	0	2	0	Q96GS4	Q96GS4	Uncharacterized protein C17orf59	C17orf59
0	24.332	23.1646	0	23.9969	24.9323	23.1377	23.502	25.3894	24.4471	22.7308	24.219	biological regulation;biosynthetic process;cellular component organization;cellular membrane organization;cellular metabolic process;cellular nitrogen compound metabolic process;cellular process;establishment of localization;Golgi vesicle transport;interspecies interaction between organisms;macromolecule metabolic process;membrane organization;metabolic process;mRNA metabolic process;mRNA process…	cell part;cell surface;cytoplasmic membrane-bounded vesicle;cytosol;extracellular organelle;intracellular membrane-bounded organelle;intracellular non-membrane-bounded organelle;intracellular organelle;macromolecular complex;membrane;nucleolus;organelle;plasma membrane;protein complex;ribonucleoprotein complex;spliceosomal complex;vesicle	1.5319e-103	1696100000	29	0	1	0	0	5	4	0	6	5	4	1	3	P11142;E9PKE3;E9PN89;E9PNE6;E9PI65;E9PLF4;E9PQQ4;E9PQK7;E9PK54;P54652;A8K7Q2;E9PPY6;E9PN25;E9PS65;E9PM13	P11142;E9PKE3;E9PN89;E9PNE6;E9PI65;E9PLF4	Heat shock cognate 71 kDa protein	HSPA8
0	22.5404	22.0167	23.1724	24.0655	23.9821	25.9704	24.1902	23.5529	26.2836	23.2921	24.204	anatomical structure development;anatomical structure morphogenesis;biological regulation;cellular component assembly;cellular component organization;cellular ketone metabolic process;cellular lipid metabolic process;cellular metabolic process;cellular process;developmental process;lipid metabolic process;macromolecular complex assembly;macromolecule metabolic process;macromolecule modification;m…	cell part;cell projection;cell surface;cytoplasmic membrane-bounded vesicle;extracellular region;intracellular membrane-bounded organelle;intracellular organelle;membrane;neuron projection;organelle;plasma membrane;vesicle	7.3608e-94	1687600000	44	0	1	0	1	3	5	11	4	2	8	4	5	P19021;D6RG20;F8W8D9	P19021	Peptidyl-glycine alpha-amidating monooxygenase;Peptidylglycine alpha-hydroxylating monooxygenase;Peptidyl-alpha-hydroxyglycine alpha-amidating lyase	PAM
25.9861	25.9237	24.3782	25.4433	25.3394	25.289	24.4321	25.0585	24.3229	24.7661	24.921	25.4781	biological regulation;catabolic process;cellular ketone metabolic process;cellular metabolic process;cellular process;metabolic process;organic acid metabolic process;regulation of transport;response to chemical stimulus;response to stimulus;signal transduction;small molecule metabolic process;vitamin metabolic process;xenobiotic metabolic process	cell part;cytoplasm;cytosol	5.3597e-68	1673000000	90	9	12	1	4	9	7	9	9	3	8	8	11	P78417;Q5TA02;Q5TA01	P78417;Q5TA02;Q5TA01	Glutathione S-transferase omega-1	GSTO1
0	0	0	0	0	0	0	0	0	25.8623	0	0	cellular metabolic process;cellular nitrogen compound metabolic process;cellular process;macromolecule metabolic process;metabolic process;mRNA metabolic process;mRNA processing;nitrogen compound metabolic process;nucleobase-containing compound metabolic process;primary metabolic process;RNA metabolic process;RNA processing;RNA splicing	cell part;intracellular non-membrane-bounded organelle;intracellular organelle;nucleolus;organelle	0.0025651	1671900000	4	0	0	0	0	1	0	1	0	1	0	0	1	Q7L014	Q7L014	Probable ATP-dependent RNA helicase DDX46	DDX46
0	21.9363	20.6791	0	25.942	25.7852	21.8302	22.2448	25.9765	25.3599	21.4415	23.6137	aging;biological regulation;cell killing;developmental process;immune system process;macromolecule metabolic process;metabolic process;primary metabolic process;protein metabolic process;proteolysis;response to chemical stimulus;response to stimulus	cell part;endoplasmic reticulum;Golgi apparatus;intracellular membrane-bounded organelle;intracellular organelle;lysosome;organelle;vacuole	6.172e-89	1662200000	52	0	0	1	0	18	11	1	1	7	9	1	3	P53634;H0YCY8	P53634;H0YCY8	Dipeptidyl peptidase 1;Dipeptidyl peptidase 1 exclusion domain chain;Dipeptidyl peptidase 1 heavy chain;Dipeptidyl peptidase 1 light chain	CTSC
0	0	0	0	23.8014	23.2163	0	0	0	0	0	24.6043		cell part;Golgi apparatus;intracellular membrane-bounded organelle;intracellular organelle;membrane;organelle	1.7573e-09	1657100000	3	0	0	0	0	1	1	0	0	0	0	0	1	Q6UWH4;K7EN70;K7ESC5	Q6UWH4;K7EN70;K7ESC5	Protein FAM198B	FAM198B
21.9306	21.3494	0	23.8979	26.3069	25.2855	22.8708	22.2885	24.7489	21.5717	20.4895	22.243	alcohol metabolic process;amine metabolic process;anatomical structure development;anatomical structure morphogenesis;biological regulation;catabolic process;cellular amino acid metabolic process;cellular aromatic compound metabolic process;cellular ketone metabolic process;cellular metabolic process;cellular nitrogen compound metabolic process;cellular process;developmental process;growth;hormon…	cell part;endoplasmic reticulum;extracellular space;Golgi apparatus;intracellular membrane-bounded organelle;intracellular organelle;lysosome;organelle;vacuole	2.992e-138	1643100000	41	0	0	0	2	19	8	5	2	4	1	0	0	Q9Y646;E5RJA8;E5RH35;E5RJZ7;E5RJP8	Q9Y646;E5RJA8;E5RH35;E5RJZ7;E5RJP8	Carboxypeptidase Q	CPQ
0	24.2817	20.9275	20.3185	26.7082	25.8842	24.2	23.7289	23.9028	24.2995	22.5679	22.9904	alcohol metabolic process;carbohydrate metabolic process;cellular metabolic process;cellular process;metabolic process;primary metabolic process;small molecule metabolic process	cell part;extracellular region;intracellular membrane-bounded organelle;intracellular organelle;lysosome;organelle;vacuole	5.0908e-106	1633400000	54	0	2	1	0	21	12	5	6	2	2	1	2	H0YA68;E9PCD7;Q9Y2E5	H0YA68;E9PCD7;Q9Y2E5	Epididymis-specific alpha-mannosidase	MAN2B2
24.4078	24.1268	23.8443	24.6679	23.4544	23.5498	24.8861	25.0631	0	0	23.4196	23.5674	biological regulation;immune system process;macromolecule metabolic process;metabolic process;primary metabolic process;protein metabolic process;proteolysis;response to stimulus;response to stress	extracellular space	1.727e-79	1618400000	23	1	3	1	3	4	2	6	3	0	0	0	0	P48740;F8W876;C9JMA2	P48740;F8W876	Mannan-binding lectin serine protease 1;Mannan-binding lectin serine protease 1 heavy chain;Mannan-binding lectin serine protease 1 light chain	MASP1
26.0252	24.5204	25.1453	25.0422	24.5709	24.4096	24.5678	25.0338	23.3111	23.7837	24.6524	23.558	cellular component organization;cellular membrane organization;cellular process;endocytosis;establishment of localization;membrane invagination;membrane organization;transport;vesicle-mediated transport	cell part;cell surface;cytoplasmic membrane-bounded vesicle;endosome;intracellular membrane-bounded organelle;intracellular organelle;membrane;organelle;vesicle	2.4615e-111	1601600000	93	9	3	4	10	12	10	15	24	0	0	2	4	P11717;S4R328	P11717	Cation-independent mannose-6-phosphate receptor	IGF2R
24.3155	22.0502	0	22.8801	25.146	25.7817	22.6935	25.6239	25.2968	24.6978	23.5363	25.1907	anatomical structure morphogenesis;biological regulation;cell cycle;cell division;cellular component morphogenesis;cellular component movement;cellular component organization;cellular localization;cellular process;cytokinesis;cytoskeleton organization;developmental process;establishment or maintenance of cell polarity;immune system process;localization;meiotic cell cycle;organelle localization;or…	cell part;cell projection;cytosol;intracellular non-membrane-bounded organelle;intracellular organelle;macromolecular complex;membrane;organelle;protein complex;synapse	1.4743e-55	1593300000	46	1	1	0	0	4	6	5	10	6	5	2	6	P61158;B4DXW1;F5H3P5;F8WEW2;F8WE84	P61158;B4DXW1;F5H3P5	Actin-related protein 3	ACTR3
23.8034	23.6441	24.3911	24.8236	24.2557	23.3483	25.5094	23.6524	24.6168	25.1122	23.5644	23.678	anatomical structure development;anatomical structure formation involved in morphogenesis;biological regulation;cellular process;developmental process;macromolecule metabolic process;metabolic process;multicellular organismal process;primary metabolic process;protein metabolic process;proteolysis;response to stimulus;rhythmic process;signal transduction	cell part;intracellular organelle;organelle;vesicle	1.0631e-133	1576400000	43	0	1	5	1	5	2	12	4	4	3	4	2	Q9UHI8;E5RJR7;E5RI60;H7C206	Q9UHI8	A disintegrin and metalloproteinase with thrombospondin motifs 1	ADAMTS1
23.9388	24.2273	22.7856	23.0883	26.1299	25.1377	23.5543	24.944	22.6487	23.2361	22.9205	23.1141	anatomical structure formation involved in morphogenesis;biological regulation;cell differentiation;cellular metabolic process;cellular process;developmental process;hormone metabolic process;interspecies interaction between organisms;macromolecule metabolic process;metabolic process;multi-organism process;primary metabolic process;protein maturation;protein metabolic process;proteolysis	cell part;cytosol;intracellular membrane-bounded organelle;intracellular organelle;organelle	1.7913e-58	1574900000	53	2	3	1	2	24	11	4	5	0	0	0	1	P15144;H0YKT6;H0YMC1	P15144	Aminopeptidase N	ANPEP
24.1163	23.1502	23.1579	25.4982	26.724	26.3745	25.5574	25.1658	22.9534	23.451	24.22	24.6346	cellular metabolic process;cellular process;metabolic process;response to chemical stimulus;response to oxidative stress;response to stimulus;response to stress	cell part;cytosol;extracellular matrix;extracellular space;intracellular membrane-bounded organelle;intracellular organelle;mitochondrion;nucleus;organelle	3.5604e-85	1571100000	59	3	1	0	4	11	13	7	7	0	2	6	5	P08294;M0R1V4	P08294	Extracellular superoxide dismutase [Cu-Zn]	SOD3
24.8567	23.9334	24.1761	24.9975	25.6707	25.041	24.4469	23.8583	24.4731	25.8551	23.6128	24.3545		cell part	3.2364e-52	1551400000	74	2	2	0	6	9	12	17	5	2	9	5	5	B3KTR6;Q9BRK3	B3KTR6;Q9BRK3	Matrix-remodeling-associated protein 8	MXRA8
25.1221	24.4568	0	24.425	25.7622	26.1924	25.0346	25.1034	24.2831	25.361	23.9506	24.7528	alcohol metabolic process;amine metabolic process;biosynthetic process;carbohydrate metabolic process;catabolic process;cellular amino acid metabolic process;cellular ketone metabolic process;cellular metabolic process;cellular nitrogen compound metabolic process;cellular process;establishment of localization;heterocycle metabolic process;lipid transport;metabolic process;nitrogen compound metabo…	cell part;membrane;plasma membrane	2.5059e-59	1535800000	46	3	1	0	2	6	11	3	6	1	5	3	5	P00505;E7ERW2	P00505;E7ERW2	Aspartate aminotransferase, mitochondrial;Aspartate aminotransferase	GOT2
25.5319	25.9533	23.5329	26.1086	24.4641	25.0719	25.1166	24.1784	24.5156	22.9816	24.3401	24.9409	anatomical structure development;behavior;biological regulation;catabolic process;cell communication;cell death;cell development;cell proliferation;cellular component movement;cellular metabolic process;cellular process;cytoskeleton-dependent intracellular transport;death;developmental process;establishment of localization;macromolecule metabolic process;macromolecule modification;metabolic proce…	cell body;cell part;cell projection;cytoplasm;cytosol;intracellular;intracellular membrane-bounded organelle;intracellular organelle;membrane;neuron projection;neuronal cell body;nucleus;organelle	1.2349e-117	1524600000	67	3	7	0	6	4	12	9	9	2	1	5	9	P09936;D6RE83;D6R956;D6R974;D6RF53	P09936;D6RE83;D6R956;D6R974	Ubiquitin carboxyl-terminal hydrolase isozyme L1	UCHL1
0	0	0	0	25.3877	26.4932	18.7985	21.5866	25.101	23.8895	19.6057	21.1137	amine metabolic process;carbohydrate metabolic process;catabolic process;cellular metabolic process;cellular process;macromolecule metabolic process;metabolic process;nitrogen compound metabolic process;polysaccharide metabolic process;primary metabolic process;sulfur compound metabolic process	cell part	3.1695e-89	1481100000	36	0	0	0	0	14	11	0	1	4	5	0	1	P34059;F5H325;H3BP66	P34059;F5H325;H3BP66	N-acetylgalactosamine-6-sulfatase	GALNS
24.0413	25.3156	0	19.2485	24.7631	25.7554	22.9013	24.619	24.126	26.3423	23.8704	25.257	alcohol metabolic process;amine metabolic process;biological regulation;biosynthetic process;carbohydrate metabolic process;catabolic process;cellular amino acid metabolic process;cellular ketone metabolic process;cellular metabolic compound salvage;cellular metabolic process;cellular nitrogen compound metabolic process;cellular process;homeostatic process;metabolic process;nitrogen compound meta…	cell part;cytosol;intracellular membrane-bounded organelle;intracellular organelle;lysosome;organelle;vacuole	1.4856e-79	1448000000	63	1	3	0	0	6	11	3	10	5	10	6	8	P17174;B7Z7E9	P17174;B7Z7E9	Aspartate aminotransferase, cytoplasmic;Aspartate aminotransferase	GOT1
0	0	0	21.2188	25.7237	24.4978	24.6769	23.9039	23.027	25.5486	22.127	21.964	biological regulation;cellular process;response to stimulus;signal transduction	cell part	6.9063e-91	1432100000	33	0	0	0	0	9	6	5	4	2	7	0	0	P23470	P23470	Receptor-type tyrosine-protein phosphatase gamma	PTPRG
25.5709	24.8925	22.829	25.6298	25.2199	25.2212	24.8727	23.8198	23.7628	24.4498	23.906	24.5707	biological regulation;biosynthetic process;carbohydrate metabolic process;cellular metabolic process;cellular process;hormone metabolic process;lipid metabolic process;metabolic process;primary metabolic process;response to stimulus;response to stress;small molecule metabolic process	cell part;cytoplasm;cytosol;extracellular space;intracellular membrane-bounded organelle;intracellular organelle;nucleus;organelle	6.9376e-32	1429700000	50	3	3	0	5	5	8	10	3	3	3	1	6	P15121;E9PCX2;E9PEF9;C9JRZ8	P15121;E9PCX2	Aldose reductase	AKR1B1
24.6367	24.2873	22.4075	24.4647	25.4113	25.3921	25.1928	25.3537	24.4355	24.0111	24.3171	24.5557	biological regulation;cellular component assembly;cellular component organization;cellular macromolecular complex assembly;cellular process;cytoskeleton organization;immune system process;macromolecular complex assembly;organelle organization;protein complex assembly;protein polymerization;regulation of organelle organization;response to stimulus;response to stress	cell part;cell projection;cytosol;macromolecular complex;protein complex	1.5052e-50	1424000000	30	2	1	0	1	2	4	2	7	1	1	4	5	P59998;F8WDD7;H7C0A3;F8WDW3;F8WE39;R4GN08	P59998;F8WDD7;H7C0A3	Actin-related protein 2/3 complex subunit 4	ARPC4;ARPC4-TTLL3
20.3925	25.1552	25.0328	21.4644	24.7348	24.071	22.0944	0	22.3837	23.4505	26.3927	25.2034	aging;anatomical structure development;anatomical structure morphogenesis;behavior;biological regulation;cell activation;cell death;cell growth;cell motility;cell proliferation;cellular component movement;cellular component organization;cellular homeostasis;cellular process;death;developmental process;establishment of localization;growth;homeostatic process;hormone transport;immune system process…	cell part;extracellular region;extracellular space;macromolecular complex;protein complex;receptor complex	3.3417e-51	1418700000	37	0	5	6	0	3	4	0	0	0	3	10	6	B5MCZ3;P05231;B5MC21;B5MC14;B4DNQ5;C9J5B0;B4DNV3	B5MCZ3;P05231;B5MC21;B5MC14;B4DNQ5;C9J5B0	Interleukin-6	IL6
25.3333	23.0736	23.3831	24.6629	22.4168	25.8661	23.0494	23.7548	24.2812	23.1014	22.905	21.8746	cellular metabolic process;cellular process;immune system process;macromolecule metabolic process;macromolecule modification;metabolic process;primary metabolic process;protein metabolic process;protein modification process;response to stimulus	cell part;extracellular region;membrane	4.2746e-115	1415300000	58	5	1	0	4	4	16	9	10	5	1	1	2	P01876;P01877	P01876;P01877	Ig alpha-1 chain C region;Ig alpha-2 chain C region	IGHA1;IGHA2
22.9913	22.7036	21.0679	22.2481	25.8254	25.276	21.9622	21.7236	23.4138	23.4276	21.2319	21.0292		cell part;extracellular region;intracellular membrane-bounded organelle;intracellular organelle;lysosome;organelle;vacuole	1.8647e-149	1406200000	43	1	2	0	1	21	11	0	3	2	2	0	0	Q9HAT2	Q9HAT2	Sialate O-acetylesterase	SIAE
0	0	0	22.2921	23.898	26.0176	25.0384	25.4458	22.9789	25.8696	24.412	24.2818	biological regulation;cell junction organization;cellular component assembly;cellular component organization;cellular process;response to stimulus;signal transduction	cell part;cytosol	6.1619e-56	1402300000	44	0	0	0	1	2	8	4	7	4	9	3	6	Q15404	Q15404	Ras suppressor protein 1	RSU1
24.7307	25.4713	23.2141	23.5049	23.4718	24.5155	24.9201	24.1068	24.0969	25.674	25.3791	24.9213	biological regulation;catabolic process;cell death;cellular metabolic process;cellular nitrogen compound metabolic process;cellular process;death;immune system process;interspecies interaction between organisms;macromolecule metabolic process;macromolecule modification;metabolic process;mRNA metabolic process;multi-organism process;nitrogen compound metabolic process;nucleobase-containing compoun…	cell part;cytoplasm;cytosol;intracellular membrane-bounded organelle;intracellular non-membrane-bounded organelle;intracellular organelle;macromolecular complex;nucleoplasm;nucleus;organelle;protein complex;ribonucleoprotein complex	1.6458e-90	1393500000	44	1	2	1	0	1	7	4	4	2	8	7	7	P25789;H0YMZ1;H0YN18;H0YL69;H0YMA1;H0YLC2;H0YKT8;H0YMI6;H0YKS0;H0YMV3;H0YLS6	P25789;H0YMZ1;H0YN18;H0YL69;H0YMA1;H0YLC2;H0YKT8;H0YMI6	Proteasome subunit alpha type-4;Proteasome subunit alpha type;Proteasome subunit beta type	PSMA4
0	21.6021	0	0	24.2842	24.4653	23.2456	23.9094	25.8554	26.1542	22.5796	24.3079	amine metabolic process;anatomical structure formation involved in morphogenesis;biological regulation;cellular amino acid metabolic process;cellular ketone metabolic process;cellular metabolic process;cellular nitrogen compound metabolic process;cellular process;developmental process;macromolecule metabolic process;metabolic process;nitrogen compound metabolic process;nucleobase-containing compo…	cell part;cytoplasm;cytosol	3.3781e-97	1384700000	34	0	1	0	0	3	5	1	5	4	9	1	5	P23381;H0YJP3;G3V3H8;G3V3Y5;G3V5H5;P78534;G3V4A3;G3V4Q0;G3V2F2;G3V3R3;G3V4S4;G3V313;G3V339;G3V2C0;G3V4C7;G3V4N8;G3V4N0;G3V5W1;G3V3S7;G3V3X0;G3V3P2;G3V227;G3V2Y7;G3V277	P23381;H0YJP3	Tryptophan--tRNA ligase, cytoplasmic;T1-TrpRS;T2-TrpRS	WARS
26.1636	0	0	23.7872	24.713	25.0673	25.2437	24.2886	25.1016	24.2984	24.3447	24.6442	biological regulation;catabolic process;cellular metabolic process;cellular process;metabolic process;response to chemical stimulus;response to oxidative stress;response to stimulus;response to stress	cell part;cytoplasm;cytosol	1.0827e-48	1364900000	58	2	2	0	4	5	8	7	7	4	5	7	7	P32119;A6NIW5	P32119;A6NIW5	Peroxiredoxin-2	PRDX2
0	0	0	20.6239	23.8183	25.1173	24.2895	24.8075	24.6412	26.4207	25.0149	25.7286	biological regulation;catabolic process;cell death;cellular metabolic process;cellular nitrogen compound metabolic process;cellular process;death;immune system process;macromolecule metabolic process;macromolecule modification;metabolic process;mRNA metabolic process;multi-organism process;nitrogen compound metabolic process;nucleobase-containing compound metabolic process;primary metabolic proce…	cell part;cytosol;intracellular non-membrane-bounded organelle;intracellular organelle;macromolecular complex;nucleoplasm;organelle;protein complex;ribonucleoprotein complex	4.4036e-60	1345200000	54	0	0	0	0	3	8	4	6	3	10	10	10	P25787;C9JCK5;H3BT36;Q6MZI6;H7C402	P25787;C9JCK5	Proteasome subunit alpha type-2	PSMA2
24.0247	0	0	0	0	22.3739	23.9699	24.7037	24.2884	23.6067	23.8918	23.382	anatomical structure development;anatomical structure formation involved in morphogenesis;anatomical structure morphogenesis;biological regulation;cell death;cell development;cell growth;cellular component assembly;cellular component movement;cellular component organization;cellular process;circulatory system process;cytoskeleton organization;death;developmental process;growth;multicellular organ…	cell part;cytoplasm;cytoskeleton;cytosol;extracellular organelle;intracellular non-membrane-bounded organelle;intracellular organelle;macromolecular complex;organelle;protein complex;vesicle	4.1752e-179	1341800000	22	2	3	5	4	0	0	0	3	2	0	2	1	P68133;P68032;P63267;P62736;Q5T8M8;A6NL76;Q5T8M7;C9JFL5;F6UVQ4;F6QUT6;F8WB63;B8ZZJ2	P68133;P68032;P63267;P62736;Q5T8M8;A6NL76;Q5T8M7;C9JFL5;F6UVQ4;F6QUT6;F8WB63;B8ZZJ2	Actin, alpha skeletal muscle;Actin, alpha cardiac muscle 1;Actin, gamma-enteric smooth muscle;Actin, aortic smooth muscle	ACTA1;ACTC1;ACTG2;ACTA2
0	0	0	0	23.0081	23.8001	22.4638	23.6697	25.3215	27.0002	0	22.2591	anatomical structure development;biological regulation;cell development;cellular metabolic process;cellular process;developmental process;energy reserve metabolic process;generation of precursor metabolites and energy;metabolic process;regulation of protein modification process;regulation of transport;response to chemical stimulus;response to stimulus;signal transduction;small molecule metabolic …	cell leading edge;cell part;cell projection;cytoplasm;intracellular;intracellular membrane-bounded organelle;intracellular organelle;macromolecular complex;membrane;midbody;neuron projection;nucleus;organelle;plasma membrane;protein complex;ribonucleoprotein complex	5.9723e-148	1340100000	33	0	0	0	0	4	1	0	2	8	18	0	0	P46940;H0YLE8;E9PDT6;J3KR91;F5H7S7;E7EWC2;Q13576;F2Z2E2;Q86VI3	P46940;H0YLE8	Ras GTPase-activating-like protein IQGAP1	IQGAP1
23.7497	22.4512	24.1416	24.6609	25.4153	24.0353	26.0348	24.1238	23.3126	23.9028	25.7845	23.3657	anatomical structure development;anatomical structure formation involved in morphogenesis;anatomical structure morphogenesis;biological adhesion;biological regulation;cell adhesion;cell death;cell differentiation;cell motility;cell proliferation;cellular component movement;cellular component organization;cellular metabolic process;cellular process;death;developmental process;extracellular matrix …	extracellular region	1.698e-83	1338900000	72	3	2	2	10	9	5	13	8	1	4	12	3	O00622	O00622	Protein CYR61	CYR61
24.2878	23.3332	22.9907	25.3697	24.9109	24.4631	26.3606	24.231	0	22.4671	24.1913	24.384	establishment of localization;protein transport;transport	cell part;intracellular membrane-bounded organelle;intracellular organelle;membrane;organelle	1.8318e-61	1337900000	49	2	0	1	4	3	7	11	7	0	2	6	6	D6RBV2;Q12907;D6RIU4;D6RDX1;D6RBH1	D6RBV2;Q12907;D6RIU4;D6RDX1	Vesicular integral-membrane protein VIP36	LMAN2
24.4906	25.5254	23.4979	24.9223	23.0624	23.2365	25.96	25.1632	21.9473	21.4126	24.9646	24.83	amine metabolic process;carbohydrate metabolic process;catabolic process;immune system process;macromolecule metabolic process;metabolic process;nitrogen compound metabolic process;polysaccharide metabolic process;primary metabolic process;response to stimulus;response to stress	cell part;extracellular region;intracellular membrane-bounded organelle;intracellular organelle;lysosome;organelle;vacuole	1.5549e-73	1315900000	65	5	5	4	6	2	4	16	8	0	1	7	7	Q9BWS9;J3KNL3;E9PPA0;E9PI70;E9PIP0;E9PRL3;E9PPH0;E9PKF1;H0YC89;H0YDL6;H0YEA3;H0YCC4	Q9BWS9;J3KNL3;E9PPA0	Chitinase domain-containing protein 1	CHID1
24.0483	23.5242	0	25.0434	23.1916	24.1391	25.7867	24.3949	0	23.7894	23.4635	24.497	anatomical structure development;biological adhesion;cell adhesion;cellular process;developmental process	cell part;cytoplasm;cytoskeleton;intracellular non-membrane-bounded organelle;intracellular organelle;macromolecular complex;membrane;organelle;plasma membrane;protein complex	1.2675e-110	1314100000	33	2	2	0	4	1	2	13	4	0	2	1	2	C9JR67;O43556;G5E9K6;B7Z2R4;E9PEH6	C9JR67;O43556;G5E9K6;B7Z2R4;E9PEH6	Epsilon-sarcoglycan	SGCE
25.5598	25.4589	0	21.3982	24.5028	25.6872	25.0584	24.1563	23.1062	24.7314	24.7744	24.4456	cellular component disassembly;cellular component organization;cellular process;cytoskeleton organization;organelle organization;protein depolymerization	cell part;cytoplasm;cytoskeleton;intracellular non-membrane-bounded organelle;intracellular organelle;organelle	2.5061e-58	1314000000	34	1	2	0	1	3	4	2	4	3	4	5	5	Q9Y281;F8WDN3;G3V2U0	Q9Y281	Cofilin-2	CFL2
23.3225	23.3727	23.7373	22.1814	24.989	25.7569	22.2135	25.203	26.33	24.185	23.6869	24.3162	anatomical structure development;biological regulation;cell differentiation;cellular component organization;cellular process;cytoskeleton organization;developmental process;organelle organization;response to chemical stimulus;response to stimulus;signal transduction	cell cortex;cell part;cytoplasm;cytoskeleton;cytosol;intracellular non-membrane-bounded organelle;intracellular organelle;membrane;organelle;plasma membrane	6.7921e-243	1301700000	84	1	1	2	1	17	12	1	18	19	5	0	7	O75369;E7EN95;Q8WXT3;H7C5L4	O75369;E7EN95	Filamin-B	FLNB
24.1629	24.5324	24.7311	24.8017	24.4882	24.5056	23.8228	23.7287	23.9343	23.7382	24.4739	24.1041	biological regulation	cell part;centrosome;cytoplasm;extracellular region;intracellular non-membrane-bounded organelle;intracellular organelle;microtubule organizing center;organelle	4.5662e-41	1278700000	61	1	2	4	2	5	10	8	7	5	3	8	6	Q9Y240;M0R081	Q9Y240	C-type lectin domain family 11 member A	CLEC11A
0	0	22.83	21.7686	23.4777	25.0216	23.4387	25.0451	23.7632	26.3284	25.8745	24.4054	biological regulation;catabolic process;cell death;cellular metabolic process;cellular nitrogen compound metabolic process;cellular process;death;immune system process;interspecies interaction between organisms;macromolecule metabolic process;macromolecule modification;metabolic process;mRNA metabolic process;multi-organism process;nitrogen compound metabolic process;nucleobase-containing compoun…	cell part;cytosol;intracellular membrane-bounded organelle;intracellular organelle;macromolecular complex;nucleoplasm;nucleus;organelle;protein complex	2.5091e-35	1271000000	26	0	0	0	0	3	4	3	4	1	5	4	2	P49720;J3QKR3;J3KSM3;J3KRR2	P49720;J3QKR3;J3KSM3;J3KRR2	Proteasome subunit beta type-3	PSMB3
25.0794	22.4111	22.4238	23.585	24.0674	24.5226	24.5524	23.5365	22.2892	22.4946	21.8657	23.638	biological adhesion;biological regulation;cell adhesion;cell differentiation;cellular component organization;cellular metabolic process;cellular process;developmental process;extracellular matrix organization;extracellular structure organization;lipid metabolic process;macromolecule metabolic process;metabolic process;multicellular organismal process;primary metabolic process;protein metabolic pr…	cell part;extracellular matrix;extracellular region;extracellular space;Golgi apparatus;intracellular membrane-bounded organelle;intracellular organelle;organelle;proteinaceous extracellular matrix	8.4058e-46	1262100000	53	6	1	0	6	9	8	7	11	0	1	0	4	P13497;Q9Y6L7;Q3MIM8;B7ZKR5;O43897;E9PD25	P13497	Bone morphogenetic protein 1	BMP1
0	0	0	0	0	0	0	0	0	0	22.798	0			9.6107e-06	1248200000	5	1	1	2	0	0	0	1	0	0	0	0	0	Q09MP3	Q09MP3	RAD51-associated protein 2	RAD51AP2
25.3826	25.5053	26.1749	25.5387	22.9829	23.1216	24.0726	22.4112	22.9218	22.4444	22.8531	23.5341	behavior;carbohydrate metabolic process;catabolic process;cellular lipid metabolic process;cellular metabolic process;cellular process;lipid metabolic process;localization;metabolic process;multicellular organismal process;neurological system process;oligosaccharide metabolic process;primary metabolic process;response to stimulus;small molecule metabolic process	cell part;intracellular membrane-bounded organelle;intracellular non-membrane-bounded organelle;intracellular organelle;mitochondrion;nucleolus;organelle	7.3017e-23	1245700000	32	0	2	0	2	2	4	7	3	2	3	2	5	P17900;H0YBY3;E5RJD0	P17900;H0YBY3	Ganglioside GM2 activator;Ganglioside GM2 activator isoform short	GM2A
25.3114	24.4872	23.3564	26.6923	24.0333	22.7448	26.7804	23.7219	22.3672	18.965	23.3336	22.9125	alcohol metabolic process;anatomical structure morphogenesis;biological regulation;carbohydrate metabolic process;cell differentiation;cell proliferation;cellular metabolic process;cellular process;developmental process;growth;homeostatic process;macromolecule metabolic process;metabolic process;molting cycle;multicellular organismal process;primary metabolic process;protein metabolic process;reg…	extracellular region;insulin-like growth factor binding protein complex;macromolecular complex;protein complex	4.819e-90	1239900000	78	5	6	2	20	7	3	20	8	0	0	4	3	P24593;C9JXX4	P24593;C9JXX4	Insulin-like growth factor-binding protein 5	IGFBP5
24.9257	23.8567	22.0383	23.5029	21.8397	21.1269	24.8627	23.9527	23.0419	0	22.7345	23.6688	carbohydrate metabolic process;cellular metabolic process;cellular process;macromolecule metabolic process;macromolecule modification;metabolic process;peptidyl-amino acid modification;primary metabolic process;protein folding;protein glycosylation;protein metabolic process;protein modification process	cell part;cytoplasmic membrane-bounded vesicle;Golgi apparatus;intracellular membrane-bounded organelle;intracellular organelle;macromolecular complex;organelle;protein complex;vesicle	3.5308e-174	1237400000	35	4	7	2	2	0	1	10	3	0	0	1	5	Q14697;F5H6X6;E9PKU7;E9PNH1	Q14697;F5H6X6;E9PKU7	Neutral alpha-glucosidase AB	GANAB
23.4917	0	19.6921	22.5964	24.1189	24.3603	25.7337	23.8718	23.9536	24.5803	25.5184	25.5102	biological adhesion;biological regulation;cell adhesion;cellular component organization;cellular process;extracellular matrix organization;extracellular structure organization	extracellular organelle;organelle;vesicle	8.9325e-175	1231200000	95	0	0	0	0	12	12	24	10	1	7	11	18	Q9Y6C2;H0Y7A0	Q9Y6C2	EMILIN-1	EMILIN1
0	21.0203	0	0	25.3238	25.9068	24.4721	24.6745	23.4045	26.4736	21.7876	22.9317	anatomical structure morphogenesis;biological adhesion;cell adhesion;cell communication;cell motility;cell-cell signaling;cellular component movement;cellular component organization;cellular process;cytoskeleton organization;developmental process;establishment or maintenance of cell polarity;locomotion;organelle organization;signaling	cell part;cell projection;filopodium;intracellular membrane-bounded organelle;intracellular organelle;nucleus;organelle	2.408e-136	1229400000	60	1	0	0	1	10	15	10	12	0	9	0	2	Q14517;D6RCE4;E9PQ73;Q8TDW7	Q14517	Protocadherin Fat 1;Protocadherin Fat 1, nuclear form	FAT1
0	0	0	0	25.9371	24.5341	0	23.1414	24.6642	26.2259	0	0	anatomical structure development;anatomical structure morphogenesis;biological regulation;catabolic process;cell morphogenesis;cell proliferation;cellular component morphogenesis;cellular component organization;cellular process;cytokine production;developmental process;homeostatic process;lipid metabolic process;metabolic process;multicellular organismal process;primary metabolic process;response…	cell part;intracellular membrane-bounded organelle;intracellular organelle;lysosome;organelle;vacuole	2.2012e-43	1210500000	30	0	0	0	0	9	8	0	2	2	9	0	0	P38571;Q5T073;Q5T770	P38571;Q5T073	Lysosomal acid lipase/cholesteryl ester hydrolase	LIPA
25.633	24.1743	22.6706	24.534	23.9178	24.5861	24.5345	24.8247	23.7558	23.7398	24.4477	23.81	biological regulation;cellular homeostasis;cellular ion homeostasis;cellular process;homeostatic process;response to stimulus;signal transduction	brush border;cell part;cell projection;intracellular membrane-bounded organelle;intracellular organelle;macromolecular complex;membrane;mitochondrion;nuclear envelope;organelle;plasma membrane;protein complex	1.1091e-62	1209500000	60	3	3	2	5	4	8	8	10	2	4	8	3	O00299	O00299	Chloride intracellular channel protein 1	CLIC1
0	0	0	0	24.0255	23.8829	23.1984	24.3325	26.1568	21.604	21.8245	22.5439	biological adhesion;biological regulation;cell adhesion;cell differentiation;cellular component assembly;cellular component organization;cellular process;cytoskeleton organization;developmental process;establishment or maintenance of cell polarity;locomotion;membrane docking;organelle organization;response to chemical stimulus;response to external stimulus;response to stimulus	apical part of cell;cell part;cell projection;cytoplasm;cytoskeleton;cytosol;filopodium;intracellular non-membrane-bounded organelle;intracellular organelle;macromolecular complex;membrane;microtubule organizing center;microvillus;nucleolus;organelle;plasma membrane;protein complex	1.2721e-98	1205600000	26	0	0	0	0	5	3	3	5	8	0	0	2	P15311;E7EQR4	P15311;E7EQR4	Ezrin	EZR
0	23.2894	0	0	24.8835	24.098	22.6745	23.9401	25.3968	25.1345	22.2221	22.1652	cell activation;cellular process;establishment of localization;exocytosis;multicellular organismal process;neurological system process;secretion;transport;vesicle-mediated transport	cell part;cell projection;cytosol;extracellular region;intracellular non-membrane-bounded organelle;intracellular organelle;macromolecular complex;organelle;protein complex	5.5421e-53	1201000000	36	0	0	1	0	7	10	1	4	4	7	1	1	O75083	O75083	WD repeat-containing protein 1	WDR1
25.1984	24.0889	23.355	24.3293	23.2479	23.5315	23.1412	23.6642	26.487	24.7153	22.4557	23.1215	anatomical structure development;biological regulation;cell development;cellular component disassembly;cellular component organization;cellular localization;cellular membrane organization;cellular metabolic process;cellular process;cytoskeleton organization;developmental process;establishment of localization;establishment or maintenance of cell polarity;localization;macromolecule metabolic proces…	cell part;cytosol;macromolecular complex;nuclear envelope;nucleoplasm;protein complex	1.7229e-70	1197300000	48	4	3	1	3	1	8	2	7	7	6	1	5	P02545;Q5TCI8;H0YAB0	P02545;Q5TCI8	Prelamin-A/C;Lamin-A/C	LMNA
25.3378	25.2331	24.4205	23.7356	23.7361	23.634	23.6018	24.6651	23.7833	24.721	24.0558	24.2407	anatomical structure development;anatomical structure formation involved in morphogenesis;biological regulation;cell proliferation;developmental process;regulation of protein modification process	cell part;intracellular	3.1779e-53	1192400000	37	3	4	2	0	2	4	4	5	1	5	0	7	O15031;E2PU09;A6QRH1;H0Y6J7	O15031;E2PU09	Plexin-B2	PLXNB2
19.8992	19.7799	0	21.5101	26.6588	26.5064	21.35	22.4795	22.9794	23.93	20.5263	22.6832	alcohol metabolic process;amine metabolic process;catabolic process;cellular ketone metabolic process;cellular lipid metabolic process;cellular metabolic process;cellular nitrogen compound metabolic process;cellular process;lipid metabolic process;metabolic process;nitrogen compound metabolic process;organic acid metabolic process;primary metabolic process;small molecule metabolic process	cell part;extracellular region;intracellular membrane-bounded organelle;intracellular organelle;lysosome;mitochondrion;organelle;vacuole	4.2337e-31	1191100000	34	0	0	0	0	11	13	0	2	1	5	0	2	Q8NCC3;H3BMU8;B4DUD1;H3BM47;B4DPU0;B4DJW4;H3BPT3	Q8NCC3;H3BMU8;B4DUD1	Group XV phospholipase A2	PLA2G15
24.8795	25.2918	24.9788	23.9536	24.6996	25.0924	23.1918	24.5592	23.5255	23.5228	24.4705	24.1029	biological regulation;response to chemical stimulus;response to oxidative stress;response to stimulus;response to stress	cell part;cytoplasm;extracellular space	4.4149e-161	1186500000	72	4	6	6	3	11	7	8	16	0	0	1	10	O75882	O75882	Attractin	ATRN
25.4662	24.5092	21.9593	24.0232	22.7916	22.7171	26.1884	24.6149	24.3876	24.0177	22.8866	23.8082	anatomical structure development;developmental process		4.1704e-70	1157800000	53	5	7	1	7	0	2	17	2	1	3	2	6	P37802;C9J5W6;Q9UI15	P37802	Transgelin-2	TAGLN2
25.6813	24.317	0	26.5904	22.364	22.5068	25.8809	25.0023	25.3907	25.87	23.2444	24.4517	amine metabolic process;biological regulation;biosynthetic process;carbohydrate metabolic process;catabolic process;cellular component organization;cellular lipid metabolic process;cellular localization;cellular membrane organization;cellular metabolic process;cellular process;detection of stimulus;lipid metabolic process;localization;locomotion;macromolecule metabolic process;membrane organizati…	cell part;membrane;plasma membrane;synapse	6.2486e-112	1153900000	84	7	5	1	8	2	2	9	8	13	18	2	9	O00468;H0Y5U1	O00468	Agrin;Agrin N-terminal 110 kDa subunit;Agrin C-terminal 110 kDa subunit;Agrin C-terminal 90 kDa fragment;Agrin C-terminal 22 kDa fragment	AGRN
25.2681	25.1605	0	24.6222	24.566	24.6122	23.5571	23.534	23.2384	25.0414	23.518	24.4226	alcohol metabolic process;carbohydrate metabolic process;catabolic process;cellular metabolic process;cellular nitrogen compound metabolic process;cellular process;cofactor metabolic process;heterocycle metabolic process;metabolic process;nitrogen compound metabolic process;nucleobase-containing compound metabolic process;nucleobase-containing small molecule metabolic process;nucleotide metabolic…	cell part;cytosol	1.3323e-54	1136200000	48	2	2	0	2	4	7	5	6	1	9	4	6	O95336;M0R261;M0R0U3;M0R1L2	O95336;M0R261;M0R0U3;M0R1L2	6-phosphogluconolactonase	PGLS
25.2598	24.1752	22.3035	24.0682	25.0116	25.0523	23.1218	24.9344	22.2434	24.5616	23.4306	24.4585	alcohol metabolic process;biosynthetic process;carbohydrate metabolic process;catabolic process;cellular aldehyde metabolic process;cellular ketone metabolic process;cellular metabolic process;cellular process;metabolic process;organic acid metabolic process;primary metabolic process;small molecule metabolic process;vitamin metabolic process	cell part;cytosol	1.7353e-49	1116300000	48	4	3	0	3	4	9	3	8	0	5	4	5	P14550;Q5T621;V9GYG2;V9GYP9	P14550;Q5T621	Alcohol dehydrogenase [NADP(+)]	AKR1A1
22.8899	22.5875	23.4941	0	22.9751	23.7741	23.0355	22.8858	25.6076	23.5139	22.6458	22.8448	biological regulation;biosynthetic process;carbohydrate metabolic process;catabolic process;cellular component assembly;cellular component organization;cellular metabolic process;cellular nitrogen compound metabolic process;cellular process;DNA metabolic process;DNA repair;establishment of localization;Golgi vesicle transport;macromolecular complex assembly;macromolecule metabolic process;macromo…	cell part;cytosol;endoplasmic reticulum;intracellular membrane-bounded organelle;intracellular organelle;macromolecular complex;nucleus;organelle;proteasome complex;protein complex	1.0519e-59	1104300000	33	1	1	1	0	5	9	1	4	5	1	2	3	P55072;C9JUP7;C9IZA5	P55072	Transitional endoplasmic reticulum ATPase	VCP
25.4455	23.7447	23.097	23.7391	23.1516	22.1966	24.8394	23.7872	21.6745	0	21.3822	22.3629	anatomical structure development;biological regulation;cell activation;cellular process;developmental process;establishment of localization;exocytosis;macromolecule metabolic process;metabolic process;primary metabolic process;protein maturation;protein metabolic process;regulation of transport;secretion;transport;vesicle-mediated transport	cell part;cytoplasmic membrane-bounded vesicle;extracellular space;Golgi apparatus;intracellular membrane-bounded organelle;intracellular organelle;lysosome;organelle;vacuole;vesicle	3.2956e-44	1077200000	33	7	2	3	5	3	2	4	7	0	0	0	0	P10124;	P10124;	Serglycin	SRGN
26.3989	26.3143	23.3187	25.0794	24.4728	23.9816	25.2002	23.8241	23.7219	21.7487	24.2327	24.7083	biological regulation;cellular component assembly;cellular component organization;cellular membrane organization;cellular metabolic process;cellular nitrogen compound metabolic process;cellular process;establishment of localization;immune system process;locomotion;macromolecular complex assembly;macromolecule metabolic process;macromolecule modification;membrane organization;metabolic process;mRN…	cell part;cytoplasmic membrane-bounded vesicle;cytosol;intracellular membrane-bounded organelle;intracellular organelle;macromolecular complex;membrane;organelle;protein complex;transcriptional repressor complex;vesicle	2.1887e-88	1072000000	65	6	9	1	6	5	8	3	7	4	1	7	8	P31946;Q4VY20;Q4VY19	P31946	14-3-3 protein beta/alpha;14-3-3 protein beta/alpha, N-terminally processed	YWHAB
0	25.2388	24.7442	0	25.4535	25.9598	0	21.4172	22.4345	25.1664	23.5624	24.6732	biological regulation;cellular component organization;cellular process;extracellular matrix organization;extracellular structure organization	extracellular matrix;extracellular region;proteinaceous extracellular matrix	9.2743e-69	1068700000	53	0	5	3	0	12	12	0	1	0	7	0	13	P98095;F5H1F3;H7C1A3;H7BXL0;C9JQS6	P98095;F5H1F3	Fibulin-2	FBLN2
22.4283	23.6016	23.4171	24.6958	24.7242	24.1569	23.6814	22.3594	24.8191	22.5244	23.6756	23.0444	developmental process;multicellular organismal development;multicellular organismal process	extracellular region	1.5872e-67	1055700000	63	1	1	2	4	19	13	8	3	6	1	2	3	Q9NRN5	Q9NRN5	Olfactomedin-like protein 3	OLFML3
25.1628	25.3592	22.698	23.7917	24.9431	24.8676	23.9499	24.3701	24.1616	25.1979	24.5391	25.1474	biological regulation;cellular component organization;cellular membrane organization;cellular process;establishment of localization;membrane organization;protein targeting;protein transport;transport	cell part;cytosol;membrane	1.8453e-166	1055600000	82	7	17	1	11	3	6	5	5	4	9	8	6	P61981	P61981	14-3-3 protein gamma;14-3-3 protein gamma, N-terminally processed	YWHAG
24.6255	22.5351	21.0659	22.2604	23.3915	22.9115	21.1854	24.2372	24.8755	26.5333	21.7034	22.7566	biological regulation;cellular component disassembly;cellular component organization;cellular process;locomotion;regulation of organelle organization;response to chemical stimulus;response to external stimulus;response to stimulus	cell part;cytoskeleton;cytosol;intracellular membrane-bounded organelle;intracellular non-membrane-bounded organelle;intracellular organelle;membrane;organelle	3.5589e-93	1049300000	44	3	3	1	0	6	2	1	7	5	13	0	3	Q13813;A6NG51	Q13813;A6NG51	Spectrin alpha chain, non-erythrocytic 1	SPTAN1
0	0	0	0	24.1585	24.9729	20.5761	23.0765	25.2379	22.1781	20.0743	23.8873	alcohol metabolic process;biosynthetic process;carbohydrate metabolic process;cellular metabolic process;cellular process;energy reserve metabolic process;generation of precursor metabolites and energy;macromolecule metabolic process;metabolic process;polysaccharide metabolic process;primary metabolic process;small molecule metabolic process	cell part;cytosol	4.6063e-59	1042700000	27	0	0	0	0	7	6	0	5	5	1	0	3	Q04446;E9PGM4	Q04446;E9PGM4	1,4-alpha-glucan-branching enzyme	GBE1
20.107	22.2401	0	0	23.123	23.2396	22.4979	22.1254	25.9758	26.231	21.4532	22.7645	anatomical structure development;biological regulation;catabolic process;cellular aromatic compound metabolic process;cellular component organization;cellular metabolic process;cellular nitrogen compound metabolic process;cellular process;cytoskeleton organization;developmental process;establishment of localization;heterocycle metabolic process;locomotion;metabolic process;nitrogen compound metab…	cell body;cell part;cell projection;cytosol;intracellular membrane-bounded organelle;intracellular organelle;macromolecular complex;mitochondrion;neuron projection;neuronal cell body;organelle;protein complex;site of polarized growth	4.0172e-142	1031000000	30	0	0	0	0	5	2	0	0	12	11	0	0	Q16555;E5RFU4;E9PD68;Q14194	Q16555	Dihydropyrimidinase-related protein 2	DPYSL2
0	0	0	17.542	25.7765	25.5043	19.8252	19.7921	24.2053	23.9537	0	0	cellular lipid metabolic process;cellular metabolic process;cellular process;lipid metabolic process;macromolecule metabolic process;macromolecule modification;metabolic process;primary metabolic process;protein metabolic process;protein modification process;small molecule metabolic process	cell part	6.2201e-103	1016800000	27	0	0	0	0	11	8	0	0	3	5	0	0	P15289	P15289	Arylsulfatase A;Arylsulfatase A component B;Arylsulfatase A component C	ARSA
24.157	0	0	23.9446	24.0277	24.212	0	23.5155	24.0793	23.4283	0	23.4458	biological regulation;cellular process;establishment of localization;protein transport;response to chemical stimulus;response to stimulus;signal transduction;transport	cell part;cell projection;cytosol;macromolecular complex;midbody;neuron projection;protein complex	5.8048e-161	1009100000	26	1	0	0	1	4	7	0	5	2	3	0	3	P31150;G5E9U5	P31150	Rab GDP dissociation inhibitor alpha	GDI1
23.9657	25.056	23.1798	23.8748	24.9999	24.403	24.4235	24.3007	22.2616	23.7523	25.084	25.2846	biological regulation;cellular metabolic process;cellular process;macromolecule metabolic process;metabolic process;primary metabolic process;protein metabolic process;regulation of protein modification process	cell part;extracellular region;intracellular membrane-bounded organelle;intracellular organelle;organelle	3.7325e-17	1007100000	44	6	6	1	3	4	3	4	4	2	2	5	4	M0QXF7;Q969H8;M0QYN0	M0QXF7;Q969H8;M0QYN0	UPF0556 protein C19orf10	C19orf10
25.6691	24.3623	22.2358	24.0763	23.1568	23.4708	23.9725	25.2096	22.4744	24.7775	22.976	23.9358	biological regulation;cellular component assembly;cellular component movement;cellular component organization;cellular process;coagulation;cytoskeleton organization;immune system process;macromolecular complex assembly;multicellular organismal process;organelle organization;protein complex assembly;regulation of body fluid levels;regulation of organelle organization;response to stimulus;response …	cell part;cytosol;extracellular region;F-actin capping protein complex;macromolecular complex;protein complex	1.0252e-45	1001900000	35	4	2	0	3	1	2	3	8	0	5	2	5	P52907	P52907	F-actin-capping protein subunit alpha-1	CAPZA1
0	0	0	22.8773	24.2252	25.4521	24.1205	25.2254	0	24.1901	23.4206	24.5121	biological regulation;coagulation;immune system process;multicellular organismal process;regulation of body fluid levels;response to stimulus	cell part;centrosome;intracellular non-membrane-bounded organelle;intracellular organelle;macromolecular complex;MHC protein complex;microtubule organizing center;organelle;protein complex	1.9394e-29	995400000	36	0	1	0	2	4	5	4	4	2	6	3	5	Q9UNN8	Q9UNN8	Endothelial protein C receptor	PROCR
23.2141	22.873	21.2938	23.6683	24.6431	25.8021	24.2753	24.0927	23.0851	24.7185	22.7744	23.4867	cellular ketone metabolic process;cellular lipid metabolic process;cellular metabolic process;cellular process;cofactor metabolic process;drug metabolic process;lipid metabolic process;metabolic process;organic acid metabolic process;primary metabolic process;small molecule metabolic process;vitamin metabolic process	cell part;cytosol	1.4605e-87	990250000	33	1	1	0	2	5	9	7	1	0	4	1	2	P16152;B4DFK7;E9PQ63;A8MTM1	P16152	Carbonyl reductase [NADPH] 1	CBR1
21.6647	20.8312	21.3102	26.6362	20.6395	20.2453	25.5891	20.5049	0	0	21.4657	0	anatomical structure development;anatomical structure morphogenesis;biological regulation;cellular process;developmental process;growth;multicellular organismal process;muscle adaptation;response to abiotic stimulus;response to chemical stimulus;response to endogenous stimulus;response to heat;response to stimulus;response to stress;rhythmic process;signal transduction	cell part;cytoplasm;extracellular space	3.7912e-47	987780000	28	0	0	0	17	0	0	10	1	0	0	0	0	O14793;H0YI30;O95390	O14793	Growth/differentiation factor 8	MSTN
0	20.4093	20.7753	22.2923	22.7732	22.4469	25.7546	22.6413	22.9723	21.0501	22.3928	22.5907	alcohol metabolic process;anatomical structure development;behavior;behavioral interaction between organisms;biological regulation;cellular component organization;cellular homeostasis;cellular ion homeostasis;cellular process;developmental process;embryo development;extracellular matrix organization;extracellular structure organization;homeostatic process;lipid metabolic process;metabolic process…	cell part;intracellular membrane-bounded organelle;intracellular organelle;membrane;nucleus;organelle;plasma membrane	2.4749e-79	972540000	23	0	0	0	2	4	1	11	1	2	0	1	1	F5GZY0;Q06481;F5H845;E9PQS3;E9PSC7	F5GZY0;Q06481;F5H845	Amyloid-like protein 2	APLP2
24.9723	24.778	23.3374	25.5	24.3323	24.2087	24.5023	24.2642	22.9422	23.6386	23.1788	23.4184	biological regulation;cell activation;cell killing;cellular process;immune system process;response to stimulus;response to stress	cell part;cell surface;extracellular space;macromolecular complex;MHC protein complex;protein complex	6.4833e-72	968700000	39	5	5	0	5	3	4	5	4	0	4	1	3	Q9BZM5;C9JAK3;Q5VY80;Q6H3X3	Q9BZM5	NKG2D ligand 2	ULBP2
0	0	0	0	26.3169	23.8164	0	0	0	22.5077	0	21.3147	aging;anatomical structure development;anatomical structure morphogenesis;behavior;biological adhesion;biological regulation;cell activation;cell adhesion;cell communication;cell development;cell differentiation;cell growth;cell proliferation;cell-cell signaling;cellular component organization;cellular homeostasis;cellular ion homeostasis;cellular lipid metabolic process;cellular metabolic proces…	extracellular space	4.0724e-90	950340000	19	0	0	0	0	9	7	0	0	0	1	1	1	P01019	P01019	Angiotensinogen;Angiotensin-1;Angiotensin-2;Angiotensin-3;Angiotensin-4;Angiotensin 1-9;Angiotensin 1-7;Angiotensin 1-5;Angiotensin 1-4	AGT
0	20.8495	0	0	25.0563	25.7739	20.6549	22.2147	23.146	23.3404	21.3805	20.6024	alcohol metabolic process;behavior;carbohydrate metabolic process;cellular metabolic process;cellular process;macromolecule metabolic process;macromolecule modification;metabolic process;multicellular organismal process;neurological system process;primary metabolic process;protein metabolic process;protein modification process;response to stimulus;small molecule metabolic process	cell part;intracellular membrane-bounded organelle;intracellular organelle;lysosome;organelle;vacuole	9.5021e-130	939560000	41	0	0	0	0	15	15	1	2	4	4	0	0	O00754;M0QZ24;M0R174;M0R2P5;M0QZG6;M0QYZ1	O00754	Lysosomal alpha-mannosidase;Lysosomal alpha-mannosidase A peptide;Lysosomal alpha-mannosidase B peptide;Lysosomal alpha-mannosidase C peptide;Lysosomal alpha-mannosidase D peptide;Lysosomal alpha-mannosidase E peptide	MAN2B1
20.0399	18.5577	20.3135	22.1305	23.3639	21.0536	23.844	24.7324	21.6864	24.0402	20.6489	22.1783	cellular metabolic process;cellular process;establishment of localization;macromolecule metabolic process;metabolic process;primary metabolic process;protein folding;protein metabolic process;protein transport;transport	cell part;endoplasmic reticulum;intracellular membrane-bounded organelle;intracellular organelle;organelle	3.4176e-45	936860000	27	1	0	1	1	4	1	6	5	1	4	1	2	Q9H173;D6REA1;D6RIU8;A0RZB6;D6RG16;D6RBP7;D6RAI3	Q9H173;D6REA1	Nucleotide exchange factor SIL1	SIL1
22.3012	22.1105	21.2778	24.6746	24.5789	23.4048	24.7743	25.5505	0	0	25.1409	23.687	biological adhesion;biological regulation;cell activation;cell adhesion;cell differentiation;cellular component disassembly;cellular component organization;cellular metabolic process;cellular process;developmental process;extracellular matrix organization;extracellular structure organization;immune system process;macromolecule metabolic process;macromolecule modification;metabolic process;multice…	cell part;cytoplasm;extracellular space	3.2448e-37	931980000	31	2	1	1	6	3	2	4	5	0	0	4	3	F8WC54;A0AVL1;Q13443;C9J6H5;C9JPM3	F8WC54;A0AVL1;Q13443	Disintegrin and metalloproteinase domain-containing protein 9	ADAM9
22.1883	24.7908	0	22.5074	21.9116	22.892	24.6149	24.1299	23.986	21.1598	23.8768	25.8674	biological regulation;cellular metabolic process;cellular nitrogen compound metabolic process;cellular process;establishment of localization;macromolecule metabolic process;metabolic process;mRNA metabolic process;mRNA processing;nitrogen compound metabolic process;nucleobase-containing compound metabolic process;nucleobase-containing compound transport;primary metabolic process;RNA metabolic pro…	cell part;cytoplasm;intracellular non-membrane-bounded organelle;intracellular organelle;macromolecular complex;nucleolus;nucleoplasm;organelle;ribonucleoprotein complex;spliceosomal complex	6.027e-49	921870000	38	0	3	0	1	0	2	7	5	2	1	5	12	P22626	P22626	Heterogeneous nuclear ribonucleoproteins A2/B1	HNRNPA2B1
0	0	0	0	0	0	0	24.5328	0	0	0	0	biological adhesion;cell adhesion;cellular component disassembly;cellular component organization;cellular process;extracellular matrix organization;extracellular structure organization;macromolecule metabolic process;metabolic process;multicellular organismal process	extracellular matrix;extracellular region	4.382e-05	904410000	1	0	0	0	0	1	0	0	0	0	0	0	0	F8W6Y7;A6NMZ7	F8W6Y7;A6NMZ7	Collagen alpha-6(VI) chain	COL6A6
0	23.9104	25.031	0	22.4139	23.2931	0	0	0	22.6219	24.6016	23.7126	multi-organism process	extracellular region	1.1283e-46	902910000	19	0	2	2	0	1	1	0	0	0	0	8	5	M0R1G9;Q15238;E7EQY3;E9PC55;M0R314;M0R2U8;M0R2P9;M0QY44;M0QZQ1;M0R276;M0R235;H7C1I4;G5E9F7;B5MCE1;E7EW65;M0R0U8;Q9UQ72;P11465;Q15227	M0R1G9;Q15238;E7EQY3	Pregnancy-specific beta-1-glycoprotein 5	PSG5
0	0	19.5892	22.3476	20.0331	22.2956	25.882	22.5454	23.9928	23.4428	25.1527	25.5579	biological regulation;cellular metabolic process;cellular process;hormone metabolic process;macromolecule metabolic process;metabolic process;primary metabolic process;protein maturation;protein metabolic process	cell body;cell part;cell projection;neuron projection	5.2123e-87	900370000	47	0	2	0	4	0	0	13	3	2	5	9	9	B7Z9I3;O75787;H0Y750;B7Z1I9;H7C3E1;B7Z413;H7C240	B7Z9I3;O75787;H0Y750;B7Z1I9;H7C3E1;B7Z413;H7C240	Renin receptor	ATP6AP2
24.1934	23.4691	0	22.1536	23.966	24.8171	21.5992	24.4722	23.3488	25.2846	23.2053	22.5083	alcohol metabolic process;carbohydrate metabolic process;catabolic process;cellular metabolic process;cellular process;generation of precursor metabolites and energy;metabolic process;primary metabolic process;small molecule metabolic process	cell part;cytoplasm	8.3788e-68	893260000	24	1	1	0	0	1	6	1	4	1	7	1	1	P46926;D6RAY7;D6R9P4;B7Z3X4;E7EVU7;D6RB13;D6RFF8;D6R917;Q8TDQ7	P46926;D6RAY7;D6R9P4;B7Z3X4;E7EVU7;D6RB13;D6RFF8;D6R917	Glucosamine-6-phosphate isomerase 1	GNPDA1
23.9293	22.7453	23.43	24.0026	24.6742	24.3956	23.5652	23.5709	25.1882	24.6527	23.4806	24.0742	anatomical structure development;cell differentiation;cellular component organization;cellular metabolic process;cellular nitrogen compound metabolic process;cellular process;developmental process;extracellular matrix organization;extracellular structure organization;immune system process;macromolecule metabolic process;metabolic process;mRNA metabolic process;mRNA processing;nitrogen compound me…	cell part;extracellular matrix;intracellular membrane-bounded organelle;intracellular organelle;macromolecular complex;membrane;nucleus;organelle;plasma membrane;proteinaceous extracellular matrix;ribonucleoprotein complex;spliceosomal complex	2.7471e-41	857320000	41	0	0	0	0	4	10	3	6	4	4	5	5	P17931;G3V3R6	P17931;G3V3R6	Galectin-3	LGALS3
0	0	0	0	23.0602	24.5777	23.6594	24.5716	21.3115	25.7538	24.7487	24.904	biological regulation;catabolic process;cell death;cellular metabolic process;cellular nitrogen compound metabolic process;cellular process;death;immune system process;interspecies interaction between organisms;macromolecule metabolic process;macromolecule modification;metabolic process;mRNA metabolic process;multi-organism process;nitrogen compound metabolic process;nucleobase-containing compoun…	cell part;cytosol;macromolecular complex;nucleoplasm;protein complex	5.5996e-25	853090000	30	1	3	0	0	2	4	2	4	1	6	4	3	P49721	P49721	Proteasome subunit beta type-2	PSMB2
0	0	0	0	0	26.7914	0	0	0	0	0	0	cell killing;immune system process;killing of cells of other organism;locomotion;multi-organism process;response to biotic stimulus;response to chemical stimulus;response to external stimulus;response to stimulus;response to stress	cell part;extracellular region;extracellular space	5.5378e-18	851740000	7	0	0	0	0	0	7	0	0	0	0	0	0	P59666;P59665	P59666;P59665	Neutrophil defensin 3;HP 3-56;Neutrophil defensin 2;Neutrophil defensin 1;HP 1-56;Neutrophil defensin 2	DEFA3;DEFA1
24.5709	24.4876	23.6334	23.4149	24.7652	23.8308	24.2666	23.8112	25.3854	23.34	23.2785	22.5999	biological regulation;biosynthetic process;cell communication;cell proliferation;cell-cell signaling;cellular component movement;cellular homeostasis;cellular metabolic process;cellular nitrogen compound metabolic process;cellular process;drug metabolic process;generation of precursor metabolites and energy;glycerol ether metabolic process;homeostatic process;immune system process;macromolecule m…	cell body;cell part;cell projection;cytosol;extracellular region;intracellular membrane-bounded organelle;intracellular organelle;mitochondrion;neuron projection;neuronal cell body;nucleoplasm;organelle	2.5153e-18	848820000	40	4	4	1	2	4	5	5	5	1	4	3	2	P10599	P10599	Thioredoxin	TXN
25.577	23.3534	20.4567	21.5591	24.2625	24.7227	22.4738	24.439	21.2247	23.739	22.3636	24.2035	biological regulation;cellular metabolic process;cellular nitrogen compound metabolic process;cellular process;cofactor metabolic process;heterocycle metabolic process;metabolic process;nitrogen compound metabolic process;nucleobase-containing compound metabolic process;nucleobase-containing small molecule metabolic process;nucleotide metabolic process;primary metabolic process;small molecule met…		3.0065e-34	848780000	46	6	1	0	0	4	11	3	8	0	5	1	7	Q53FA7;H7BZH6	Q53FA7	Quinone oxidoreductase PIG3	TP53I3
22.4328	21.5295	24.9801	22.166	23.6219	21.1477	20.5212	22.1045	0	23.6943	23.696	20.599	biological regulation;cellular component disassembly;cellular component organization;cellular process;extracellular matrix organization;extracellular structure organization;macromolecule metabolic process;metabolic process;multicellular organismal process;primary metabolic process;protein metabolic process;proteolysis;response to chemical stimulus;response to endogenous stimulus;response to stimu…	cell part;extracellular matrix;extracellular space;intracellular membrane-bounded organelle;intracellular organelle;organelle;proteinaceous extracellular matrix	1.3337e-33	847430000	25	1	1	9	1	2	0	0	2	0	4	5	0	P08254;H7C139;F5GYX7;P09238	P08254	Stromelysin-1	MMP3
23.4037	22.517	21.7817	22.7347	24.0748	23.6982	22.5364	21.4556	23.9419	24.6903	21.4807	21.8072	macromolecule metabolic process;metabolic process;primary metabolic process;protein metabolic process;proteolysis	extracellular region	2.0722e-35	842940000	27	0	1	0	1	8	5	0	1	3	7	0	1	E9PIV1;Q6UXH9;E9PQ70;A8MQ58;E9PMN5	E9PIV1;Q6UXH9;E9PQ70;A8MQ58	Inactive serine protease PAMR1	PAMR1
24.2883	25.0206	22.8793	23.8399	23.6332	24.6838	22.0239	24.3777	24.4032	24.6507	23.5886	23.96	biological regulation;catabolic process;cell death;cellular metabolic process;cellular nitrogen compound metabolic process;cellular process;death;immune system process;macromolecule metabolic process;macromolecule modification;metabolic process;mRNA metabolic process;nitrogen compound metabolic process;nucleobase-containing compound metabolic process;primary metabolic process;protein metabolic pr…	cell part;cytoplasm;cytosol;intracellular membrane-bounded organelle;intracellular non-membrane-bounded organelle;intracellular organelle;macromolecular complex;mitochondrion;nucleoplasm;nucleus;organelle;polysome;protein complex;ribonucleoprotein complex	1.4454e-36	840440000	58	6	7	0	2	5	7	3	7	3	9	3	6	P60900;G3V5Z7;G3V295;B4DXJ9;G3V3I1;G3V3U4;B4DQR4;G3V4S5;H0YJC4	P60900;G3V5Z7;G3V295;B4DXJ9;G3V3I1;G3V3U4	Proteasome subunit alpha type-6;Proteasome subunit alpha type	PSMA6
0	20.5622	0	0	23.4593	23.1629	22.3456	23.904	25.0312	26.0354	22.1625	25.2046	biological regulation;cellular homeostasis;cellular process;glycerol ether metabolic process;homeostatic process;metabolic process;regulation of protein modification process;small molecule metabolic process	cell part;cytoplasmic membrane-bounded vesicle;intracellular membrane-bounded organelle;intracellular organelle;membrane;organelle;plasma membrane;vesicle	8.2075e-73	838420000	35	0	0	0	0	3	4	1	4	5	9	2	7	B7Z254;Q15084;F8WA83;B5MCQ5	B7Z254;Q15084;F8WA83;B5MCQ5	Protein disulfide-isomerase A6	PDIA6
22.5124	22.8887	0	0	24.863	24.6906	22.478	21.9805	21.6475	21.6917	20.8461	21.2959	macromolecule metabolic process;metabolic process;primary metabolic process;protein metabolic process;proteolysis	cell part;cytoplasmic membrane-bounded vesicle;cytosol;extracellular region;intracellular membrane-bounded organelle;intracellular organelle;lysosome;organelle;vacuole;vesicle	1.7315e-15	832060000	9	0	0	0	0	6	3	0	0	0	0	0	0	Q9UHL4;R4GN05;R4GMR2;R4GNE8;R4GMU5	Q9UHL4	Dipeptidyl peptidase 2	DPP7
0	0	0	0	23.0737	24.0911	22.8235	23.4747	24.2221	24.5077	0	22.1096	biological regulation	cell part;cytosol	8.7142e-44	830250000	16	0	0	0	0	1	4	1	3	2	5	0	0	Q96TA1	Q96TA1	Niban-like protein 1	FAM129B
22.4149	22.6566	22.4866	22.2055	21.655	22.5264	21.1648	23.2831	24.9666	24.9743	20.9433	21.881	biological regulation;cell death;cell motility;cellular component assembly;cellular component movement;cellular component organization;cellular macromolecular complex assembly;cellular membrane organization;cellular metabolic process;cellular process;death;establishment of localization;immune system process;locomotion;macromolecular complex assembly;macromolecule metabolic process;membrane organi…	cell body;cell part;cell projection;cell surface;cytoplasmic membrane-bounded vesicle;cytosol;extracellular matrix;intracellular membrane-bounded organelle;intracellular organelle;macromolecular complex;membrane;neuron projection;neuronal cell body;organelle;plasma membrane;protein complex;vesicle	9.6867e-191	815650000	26	0	1	1	1	1	2	0	5	5	9	0	1	P07900;Q86U12;G3V2J8;Q14568;Q58FG0	P07900;Q86U12	Heat shock protein HSP 90-alpha	HSP90AA1
0	0	0	0	0	21.1568	25.3519	0	0	0	24.8303	22.0857	cell junction organization;cellular component assembly;cellular component movement;cellular component organization;cellular membrane organization;cellular process;cytoskeleton organization;immune system process;locomotion;membrane organization;organelle organization;response to chemical stimulus;response to external stimulus;response to stimulus;response to stress	cell part;cytoplasm;cytoskeleton;cytosol;extracellular organelle;intracellular non-membrane-bounded organelle;intracellular organelle;macromolecular complex;organelle;protein complex;vesicle	0	808630000	24	0	0	3	1	0	3	2	4	3	1	5	2	P63261;I3L3I0;I3L1U9;I3L4N8;Q6S8J3;K7EM38;I3L3R2;J3KT65;C9JUM1;A5A3E0;P0CG38;P0CG39;Q9BYX7;F8WCH0	P63261;I3L3I0;I3L1U9;I3L4N8	Actin, cytoplasmic 2;Actin, cytoplasmic 2, N-terminally processed	ACTG1
22.3787	24.1895	23.3448	25.3949	24.6101	23.5711	24.671	22.8268	21.9216	23.8991	24.1206	24.3074			6.6598e-26	804190000	39	0	3	1	6	4	3	9	1	0	3	4	5	Q9BXJ0	Q9BXJ0	Complement C1q tumor necrosis factor-related protein 5	C1QTNF5
22.6216	22.2728	22.8325	25.1919	22.8338	24.0581	25.3141	24.6734	23.5609	22.2254	24.5922	24.2269	cellular metabolic process;cellular nitrogen compound metabolic process;cellular process;macromolecule metabolic process;metabolic process;mRNA metabolic process;mRNA processing;nitrogen compound metabolic process;nucleobase-containing compound metabolic process;primary metabolic process;RNA metabolic process;RNA processing	extracellular region	1.7751e-25	799740000	40	2	3	3	7	0	2	7	5	1	1	5	4	P34096	P34096	Ribonuclease 4	RNASE4
0	0	0	0	18.7001	26.6734	0	0	0	18.5062	0	0	biological regulation;biosynthetic process;cellular component organization;cellular homeostasis;cellular ion homeostasis;cellular metabolic process;cellular nitrogen compound metabolic process;cellular process;establishment of localization;homeostatic process;immune system process;interspecies interaction between organisms;ion transport;macromolecule metabolic process;metabolic process;multicellu…	cell part;cytoplasmic membrane-bounded vesicle;extracellular region;intracellular membrane-bounded organelle;intracellular organelle;nucleus;organelle;vesicle	3.1885e-191	799620000	22	0	0	0	0	0	22	0	0	0	0	0	0	E7EQB2;E7ER44;P02788;C9J0S5;C9JCF5	E7EQB2;E7ER44;P02788	Lactotransferrin;Lactoferricin-H;Kaliocin-1;Lactoferroxin-A;Lactoferroxin-B;Lactoferroxin-C	LTF
24.0872	23.3742	22.8174	22.8306	22.6347	23.5292	23.5631	23.9463	24.9066	24.1001	23.6809	22.1641	biological regulation;cellular homeostasis;cellular ion homeostasis;cellular process;homeostatic process;macromolecule metabolic process;metabolic process;multi-organism process;primary metabolic process;protein metabolic process;proteolysis;response to biotic stimulus;response to chemical stimulus;response to oxidative stress;response to stimulus;response to stress	cell part;extracellular region;extracellular space;macromolecular complex;protein complex	3.4739e-38	786910000	48	4	1	1	5	2	3	9	8	5	6	3	1	J3QR68;P00738;J3QLC9;H3BS21;P00739;J3KTC3	J3QR68;P00738;J3QLC9;H3BS21	Haptoglobin;Haptoglobin alpha chain;Haptoglobin beta chain	HP
0	0	0	0	25.1222	23.9461	20.7416	21.7277	23.6739	23.8069	0	21.7964	anatomical structure development;biological regulation;biosynthetic process;catabolic process;cell death;cellular lipid metabolic process;cellular metabolic process;cellular process;death;developmental process;lipid metabolic process;metabolic process;primary metabolic process;regulation of protein modification process;response to chemical stimulus;response to drug;response to stimulus;signal tra…	cell part;cytoplasmic membrane-bounded vesicle;extracellular space;intracellular membrane-bounded organelle;intracellular organelle;organelle;vesicle	4.5973e-75	785090000	21	1	0	0	0	10	2	0	1	4	3	0	0	P17405;E7EWE2;G3XAB5;H0YEP5;G3V1E1;E9PQT3;E9PL59;E9PPK6	P17405;E7EWE2;G3XAB5;H0YEP5	Sphingomyelin phosphodiesterase	SMPD1
0	0	20.7471	0	25.236	24.3424	20.0824	20.0983	22.6912	20.9428	0	20.1584	biological regulation;cell death;cellular process;death;developmental process;response to stimulus;signal transduction	cell part;extracellular space;intracellular membrane-bounded organelle;intracellular organelle;mitochondrion;organelle	7.318e-51	754640000	26	0	0	0	0	14	7	0	0	5	0	0	0	P28799;K7EKL3;K7EQ05;K7EMR1;K7EQI0;K7EPL0;K7ELY1;K7ENI2;K7ENN1;K7EK92;K7EQK6;K7EM89;K7EJY4;K7ERM2	P28799;K7EKL3;K7EQ05	Granulins;Acrogranin;Paragranulin;Granulin-1;Granulin-2;Granulin-3;Granulin-4;Granulin-5;Granulin-6;Granulin-7	GRN
20.507	19.8149	0	21.3303	25.1099	25.0725	0	19.7372	22.387	22.2976	0	0	anatomical structure development;biological regulation;carbohydrate metabolic process;catabolic process;cell death;cell maturation;cellular homeostasis;cellular ion homeostasis;cellular metabolic process;cellular process;death;developmental maturation;developmental process;homeostatic process;macromolecule metabolic process;metabolic process;multicellular organismal process;neurological system pr…	cell part;endoplasmic reticulum;Golgi apparatus;intracellular membrane-bounded organelle;intracellular organelle;membrane;organelle	1.2761e-53	752060000	19	0	0	0	0	8	7	1	1	0	1	0	1	O75503	O75503	Ceroid-lipofuscinosis neuronal protein 5	CLN5
21.0166	21.0012	0	21.1403	26.2978	26.2983	19.7409	20.1262	21.1356	22.0553	20.4967	20.3998	biological adhesion;cell adhesion;cellular process	cell part;extracellular region;intracellular membrane-bounded organelle;intracellular organelle;lysosome;organelle;vacuole	4.2156e-35	742710000	21	1	1	0	1	5	9	0	1	0	2	0	1	Q9UM22;A4D1W8;D6RIH7	Q9UM22;A4D1W8	Mammalian ependymin-related protein 1	EPDR1;UCC1
21.2461	22.4795	22.4151	22.395	23.5397	23.7168	22.923	22.8421	23.4799	25.7049	22.388	24.2879	cellular metabolic process;cellular process;macromolecule metabolic process;macromolecule modification;metabolic process;phosphorus metabolic process;primary metabolic process;protein metabolic process;protein modification process;protein phosphorylation	cell part;extracellular space;intracellular membrane-bounded organelle;intracellular organelle;mitochondrion;organelle	6.1635e-64	737670000	24	0	1	0	0	3	3	1	3	1	7	2	3	Q13162;H7C3T4;A6NJJ0;A6NG45	Q13162;H7C3T4	Peroxiredoxin-4	PRDX4
22.9277	22.066	21.8169	23.5353	24.0848	23.1797	23.2319	24.5981	23.4475	26.1346	22.0393	21.7762	anatomical structure morphogenesis;biological regulation;cell activation;cell morphogenesis;cell motility;cellular component morphogenesis;cellular component movement;cellular component organization;cellular membrane organization;cellular process;cytoskeleton organization;developmental process;endocytosis;establishment of localization;establishment or maintenance of cell polarity;exocytosis;locom…	cell part;cytoskeleton;intracellular non-membrane-bounded organelle;intracellular organelle;membrane;organelle;plasma membrane	2.1788e-49	727410000	30	2	2	0	5	2	2	3	2	0	10	2	0	Q5T0R1;Q01518;Q5T0R7;Q5T0R6;Q5T0R5;Q5T0R4;Q5T0R3;Q5T0R2;Q5T0R9;Q5T0S3	Q5T0R1;Q01518;Q5T0R7;Q5T0R6;Q5T0R5;Q5T0R4;Q5T0R3;Q5T0R2;Q5T0R9	Adenylyl cyclase-associated protein 1	CAP1
0	0	0	0	24.0052	23.8753	21.6728	22.5223	23.6249	23.9569	22.6315	23.5957	macromolecule metabolic process;metabolic process;primary metabolic process;protein metabolic process;proteolysis	cell part;cytoplasm;intracellular membrane-bounded organelle;intracellular organelle;membrane;nucleus;organelle;plasma membrane	5.7624e-116	726850000	20	0	0	0	0	5	5	0	3	4	2	0	1	Q9NY33;G3V1D3;G3V180;E9PQ14;E9PNX5;E9PKK8;E9PPK9	Q9NY33;G3V1D3;G3V180	Dipeptidyl peptidase 3	DPP3
23.9051	23.2038	22.4681	24.4717	22.976	22.4564	25.8459	23.3373	0	24.0961	23.078	23.3572	alcohol metabolic process;biosynthetic process;carbohydrate metabolic process;cellular metabolic process;cellular nitrogen compound metabolic process;cellular process;macromolecule metabolic process;metabolic process;nitrogen compound metabolic process;nucleobase-containing compound metabolic process;nucleotide-sugar metabolic process;primary metabolic process;small molecule metabolic process;sul…	cell part;endoplasmic reticulum;extracellular region;intracellular membrane-bounded organelle;intracellular organelle;organelle	2.1837e-46	721160000	36	2	2	1	4	2	2	12	5	0	2	2	2	F5GZK1;Q9UBQ6;C9JEG3;C9IYF5	F5GZK1;Q9UBQ6;C9JEG3	Exostosin-like 2;Processed exostosin-like 2	EXTL2
22.1985	24.6895	0	21.3599	22.9837	23.1262	23.577	24.9389	23.2568	24.3966	23.4002	23.8532	biological regulation;cell communication;cellular component organization;cellular process;regulation of organelle organization;response to chemical stimulus;response to external stimulus;response to extracellular stimulus;response to stimulus	cell part;cell projection;cytoskeleton;filopodium;intracellular;intracellular non-membrane-bounded organelle;intracellular organelle;microvillus;organelle;site of polarized growth	1.8105e-89	719750000	39	1	2	0	0	2	4	3	9	1	5	5	7	Q6IBS0;D6RG15;H0Y858;H7C5I2	Q6IBS0;D6RG15	Twinfilin-2	TWF2
22.5079	0	21.2973	0	23.0781	23.632	23.7749	24.8868	21.2925	20.7403	24.0834	23.985	anatomical structure development;biological adhesion;cell adhesion;cell development;cell growth;cellular component organization;cellular process;developmental process;extracellular matrix organization;extracellular structure organization;growth;locomotion;multicellular organismal process;neurological system process;response to chemical stimulus;response to external stimulus;response to stimulus	laminin complex;macromolecular complex;protein complex;synapse	4.163e-119	705450000	50	2	0	1	1	6	6	10	9	0	0	3	12	P55268	P55268	Laminin subunit beta-2	LAMB2
23.3117	21.8313	0	22.002	24.1136	23.6611	22.4694	22.6374	24.6856	25.152	21.4288	23.0128	cell motility;cell proliferation;cellular component assembly;cellular component movement;cellular component organization;cellular process;cytoskeleton organization;locomotion;organelle organization	cell part;cell projection;cytoplasm;cytoskeleton;cytosol;filopodium;intracellular non-membrane-bounded organelle;intracellular organelle;organelle	1.9931e-49	702830000	33	2	0	0	0	2	8	0	2	5	10	0	4	J3KNT0;Q16658;C9JFC0;H7BYX5;C9JPH9	J3KNT0;Q16658	Fascin	FSCN1
0	0	0	0	26.0807	25.9496	18.9842	19.6833	23.6336	23.3048	18.9677	20.2545	catabolic process;cell death;cell differentiation;cellular metabolic process;cellular nitrogen compound metabolic process;cellular process;death;developmental process;DNA metabolic process;macromolecule metabolic process;metabolic process;nitrogen compound metabolic process;nucleobase-containing compound metabolic process;primary metabolic process	cell part;intracellular membrane-bounded organelle;intracellular organelle;lysosome;organelle;vacuole	1.6485e-19	700740000	16	0	0	0	0	4	5	0	1	2	3	1	0	B7Z4K6;O00115;K7ENE5	B7Z4K6;O00115;K7ENE5	Deoxyribonuclease-2-alpha	DNASE2
23.351	23.6341	23.5652	23.8738	23.8453	24.2814	22.5529	23.2389	22.8696	25.0322	24.0554	24.0802	biological regulation;catabolic process;cell death;cellular metabolic process;cellular nitrogen compound metabolic process;cellular process;death;immune system process;interspecies interaction between organisms;macromolecule metabolic process;macromolecule modification;metabolic process;mRNA metabolic process;multi-organism process;nitrogen compound metabolic process;nucleobase-containing compoun…	cell part;cytosol;macromolecular complex;nucleoplasm;protein complex	1.1942e-61	699600000	50	2	4	0	2	3	5	5	5	1	7	9	7	P20618	P20618	Proteasome subunit beta type-1	PSMB1
20.887	0	19.2909	20.6188	25.805	24.2144	23.1887	22.6822	0	20.0882	18.9726	20.897	anatomical structure development;biological regulation;developmental process	extracellular region	2.531e-20	693480000	17	2	0	0	1	4	3	3	4	0	0	0	0	Q99574;H7C5T9;C9JDY5	Q99574;H7C5T9	Neuroserpin	SERPINI1
0	0	0	0	24.6612	24.6197	23.1474	23.3149	25.3171	24.4027	21.9693	22.5421	biological regulation;cellular component assembly;cellular component organization;cellular membrane organization;cellular metabolic process;cellular process;cytokinesis;establishment of localization;Golgi vesicle transport;locomotion;macromolecule metabolic process;macromolecule modification;membrane organization;metabolic process;nuclear transport;nucleocytoplasmic transport;phosphorus metabolic…	cell part;cytoskeleton;cytosol;intracellular membrane-bounded organelle;intracellular non-membrane-bounded organelle;intracellular organelle;membrane;nucleolus;nucleus;organelle;plasma membrane	1.9117e-39	690560000	36	0	1	0	1	10	5	0	5	8	6	0	0	Q01082;F8W6C1	Q01082;F8W6C1	Spectrin beta chain, non-erythrocytic 1	SPTBN1
23.2822	0	22.1209	22.2097	24.9006	23.8264	23.9163	22.1029	24.6284	23.7753	22.7013	22.535	biological regulation;cell activation;cell communication;cell-cell signaling;cellular component disassembly;cellular component organization;cellular metabolic process;cellular process;developmental process;embryo development;extracellular matrix organization;extracellular structure organization;immune system process;macromolecule metabolic process;macromolecule modification;metabolic process;mult…	cell part;cell surface;cytoplasmic membrane-bounded vesicle;endomembrane system;intracellular membrane-bounded organelle;intracellular organelle;membrane;nucleus;organelle;plasma membrane;vesicle	2.8321e-41	678330000	28	0	0	0	1	10	6	6	1	1	2	0	1	O14672;B4DU28;H3BS53;C9J9B4;H0YNC5	O14672	Disintegrin and metalloproteinase domain-containing protein 10	ADAM10
25.1166	24.885	22.4463	23.8726	22.0119	22.8478	22.24	0	25.6465	24.3144	22.6056	23.373	biological regulation;catabolic process;cell death;cellular metabolic process;cellular nitrogen compound metabolic process;cellular process;death;immune system process;interspecies interaction between organisms;macromolecule metabolic process;macromolecule modification;metabolic process;mRNA metabolic process;multi-organism process;nitrogen compound metabolic process;nucleobase-containing compoun…	cell part;cytosol;macromolecular complex;nucleoplasm;protein complex	4.9394e-38	674030000	28	3	4	0	2	1	2	2	1	1	6	2	4	P28072;I3L3X7	P28072	Proteasome subunit beta type-6	PSMB6
22.6366	23.3013	0	21.3591	22.2935	24.2214	25.8665	24.2008	22.2782	21.333	22.3902	22.9174	developmental process;multicellular organismal development;multicellular organismal process	cell part;cytoplasmic membrane-bounded vesicle;extracellular region;Golgi apparatus;intracellular membrane-bounded organelle;intracellular organelle;organelle;vesicle	1.3126e-49	668120000	27	0	2	0	6	1	5	6	3	0	0	1	3	Q92520;C9JP35;C9JMN4	Q92520;C9JP35;C9JMN4	Protein FAM3C	FAM3C
0	0	0	22.7687	22.3131	22.5754	24.8157	24.2692	0	22.6428	20.9804	0	anatomical structure development;anatomical structure morphogenesis;behavior;biological regulation;cell communication;cell differentiation;cell motility;cell proliferation;cell-cell signaling;cellular component movement;cellular metabolic process;cellular process;developmental process;homeostatic process;locomotion;macromolecule metabolic process;macromolecule modification;metabolic process;multi…	cell part;extracellular region	1.1147e-77	662870000	19	1	0	0	2	2	0	8	6	0	0	0	0	P08581;H7C174	P08581	Hepatocyte growth factor receptor	MET
21.3673	21.5709	19.8733	19.1569	23.8574	23.0859	20.9521	23.1729	24.1746	23.847	18.8211	19.7183	biological regulation;catabolic process;cellular metabolic process;cellular nitrogen compound metabolic process;cellular process;DNA metabolic process;establishment of localization;macromolecule metabolic process;metabolic process;nitrogen compound metabolic process;nuclear transport;nucleobase-containing compound metabolic process;nucleocytoplasmic transport;primary metabolic process;protein tar…	cell part;cytoplasm;cytosol;macromolecular complex;membrane;nuclear pore;nucleoplasm;protein complex	1.4328e-42	662090000	40	0	0	0	0	8	7	2	8	7	7	0	1	Q14974;J3QR48;B7ZAV6;F5H4R7;J3KTM9	Q14974;J3QR48;B7ZAV6	Importin subunit beta-1	KPNB1
24.088	24.0742	25.2955	24.4774	19.7036	20.5728	23.6829	23.3511	0	21.1295	24.8103	22.124	alcohol metabolic process;anatomical structure development;anatomical structure formation involved in morphogenesis;anatomical structure morphogenesis;biological regulation;biosynthetic process;carbohydrate metabolic process;cellular aldehyde metabolic process;cellular lipid metabolic process;cellular metabolic process;cellular process;detection of stimulus;developmental process;homeostatic proce…	cell part;cytosol;extracellular region;extracellular space;macromolecular complex;protein complex	7.451e-47	652730000	28	3	2	4	1	0	1	4	2	0	1	8	2	Q5VY30;P02753	Q5VY30;P02753	Retinol-binding protein 4;Plasma retinol-binding protein(1-182);Plasma retinol-binding protein(1-181);Plasma retinol-binding protein(1-179);Plasma retinol-binding protein(1-176)	RBP4
0	20.775	19.623	0	25.1596	25.92	19.6125	21.9641	23.1065	23.7217	0	21.3619	aging;anatomical structure development;cellular metabolic process;cellular process;developmental process;metabolic process;response to chemical stimulus;response to endogenous stimulus;response to external stimulus;response to extracellular stimulus;response to oxidative stress;response to stimulus;response to stress;xenobiotic metabolic process	cell part;cytosol	8.1852e-61	649120000	27	0	0	0	0	8	11	0	1	1	5	0	1	P48637;B7Z514	P48637;B7Z514	Glutathione synthetase	GSS
0	21.9595	0	23.7685	23.3044	23.1428	25.496	22.4697	20.9589	19.7481	24.5796	24.0542			2.2184e-75	647510000	28	1	1	0	3	2	2	9	1	0	0	4	5	Q86UD1;E9PJ29	Q86UD1	Out at first protein homolog	OAF
0	20.9466	20.9874	0	21.9767	22.1776	22.4658	24.1587	26.2672	24.6438	20.8146	22.8591	amine metabolic process;biological regulation;biosynthetic process;cellular amino acid metabolic process;cellular ketone metabolic process;cellular lipid metabolic process;cellular metabolic process;cellular nitrogen compound metabolic process;cellular process;cofactor metabolic process;energy reserve metabolic process;generation of precursor metabolites and energy;glycerol ether metabolic proces…	cell part;cytoplasmic membrane-bounded vesicle;cytosol;Golgi apparatus;intracellular membrane-bounded organelle;intracellular organelle;membrane;mitochondrion;organelle;plasma membrane;vesicle	4.6395e-103	646540000	35	0	0	0	0	0	1	4	5	11	12	0	2	P49327	P49327	Fatty acid synthase;[Acyl-carrier-protein] S-acetyltransferase;[Acyl-carrier-protein] S-malonyltransferase;3-oxoacyl-[acyl-carrier-protein] synthase;3-oxoacyl-[acyl-carrier-protein] reductase;3-hydroxyacyl-[acyl-carrier-protein] dehydratase;Enoyl-[acyl-carrier-protein] reductase;Oleoyl-[acyl-carrier-protein] hydrolase	FASN
24.0469	25.0703	22.6881	22.2975	22.5739	23.1685	21.9785	22.67	24.324	24.682	23.0973	23.7428	biological regulation;catabolic process;cell death;cellular metabolic process;cellular nitrogen compound metabolic process;cellular process;death;immune system process;interspecies interaction between organisms;macromolecule metabolic process;macromolecule modification;metabolic process;mRNA metabolic process;multi-organism process;nitrogen compound metabolic process;nucleobase-containing compoun…	cell part;cytosol;macromolecular complex;nucleoplasm;protein complex	2.2275e-48	640590000	21	2	4	1	1	0	1	1	2	0	3	2	4	P28070	P28070	Proteasome subunit beta type-4	PSMB4
22.0735	22.7572	20.2483	21.59	24.8955	24.2893	22.8833	24.2265	21.9482	24.2182	22.6898	23.9042	biological regulation	cell part;cytoplasm;extracellular space	3.8963e-21	637320000	36	1	2	0	0	7	7	3	4	1	2	2	7	P30740;B4DNT0;C9J7N5;O75830	P30740;B4DNT0	Leukocyte elastase inhibitor	SERPINB1
21.8895	20.6546	21.4178	23.2897	22.4361	21.5957	23.1755	22.2115	22.202	21.3807	0	22.2042	carbohydrate metabolic process;cellular metabolic process;cellular process;macromolecule metabolic process;macromolecule modification;metabolic process;primary metabolic process;protein glycosylation;protein metabolic process;protein modification process	cell part;membrane	7.1357e-60	631380000	15	0	0	0	3	4	1	4	2	0	1	0	0	Q8NCL4;S4R3S5;S4R310;S4R345;S4R3M3;S4R3A9	Q8NCL4;S4R3S5	Polypeptide N-acetylgalactosaminyltransferase 6	GALNT6
0	0	0	0	0	0	0	0	0	0	0	22.2501	cellular metabolic process;cellular nitrogen compound metabolic process;cellular process;macromolecule metabolic process;metabolic process;nitrogen compound metabolic process;nucleobase-containing compound metabolic process;primary metabolic process;RNA metabolic process;RNA processing;tRNA metabolic process;tRNA processing	cell part;intracellular membrane-bounded organelle;intracellular organelle;mitochondrion;organelle	6.6309e-09	627840000	14	0	0	0	0	3	3	3	1	1	1	1	1	Q3T7B8	Q3T7B8		TRIT1
23.0912	21.5916	0	24.696	24.5534	24.1786	24.1535	23.8344	23.1058	23.7864	22.9411	21.9225	aging;anatomical structure development;anatomical structure formation involved in morphogenesis;biological adhesion;biological regulation;biosynthetic process;cell adhesion;cell differentiation;cell motility;cell proliferation;cellular component movement;cellular lipid metabolic process;cellular metabolic process;cellular nitrogen compound metabolic process;cellular process;developmental process;…	cell cortex;cell part;cytosol;extracellular matrix;extracellular space;Golgi apparatus;intracellular membrane-bounded organelle;intracellular organelle;membrane;organelle;plasma membrane;proteinaceous extracellular matrix	1.167e-39	624430000	48	2	1	0	14	5	7	7	6	0	3	2	1	P29279	P29279	Connective tissue growth factor	CTGF
0	0	0	0	24.26	24.8131	23.4717	24.0042	23.403	23.4385	23.1106	22.8569	anatomical structure development;biological regulation;catabolic process;cell differentiation;cellular component organization;cellular homeostasis;cellular ion homeostasis;cellular metabolic process;cellular process;developmental process;homeostatic process;metabolic process;mitochondrion organization;organelle organization;response to biotic stimulus;response to chemical stimulus;response to oxi…	cell part;endosome;intracellular membrane-bounded organelle;intracellular organelle;mitochondrion;organelle	8.5707e-16	621730000	18	0	0	0	1	4	4	3	2	0	1	1	2	E9PH29;P30048	E9PH29;P30048	Thioredoxin-dependent peroxide reductase, mitochondrial	PRDX3
0	0	0	0	22.3708	22.3858	23.3819	22.6806	22.4049	0	21.1895	21.8851	anatomical structure development;anatomical structure morphogenesis;biological adhesion;biological regulation;cell activation;cell adhesion;cell communication;cell differentiation;cell maturation;cell morphogenesis;cell motility;cellular component morphogenesis;cellular component movement;cellular component organization;cellular membrane organization;cellular process;developmental maturation;deve…	cell part;cell surface;extracellular space	8.0358e-54	617010000	21	1	0	1	2	2	2	4	4	2	1	1	1	P30530;M0R0W6	P30530	Tyrosine-protein kinase receptor UFO	AXL
0	0	0	0	0	0	0	0	23.5033	0	0	0		cell part;cytoplasm;cytoskeleton;intracellular non-membrane-bounded organelle;intracellular organelle;organelle	6.5309e-110	611870000	2	0	0	0	1	0	0	0	0	1	0	0	0	Q562R1	Q562R1	Beta-actin-like protein 2	ACTBL2
21.9503	24.4705	24.3924	23.8227	22.5751	21.4169	23.6204	20.311	24.6476	0	24.9819	25.0432	anatomical structure development;biological regulation;cell differentiation;cellular lipid metabolic process;cellular metabolic process;cellular process;developmental process;embryo development;lipid metabolic process;metabolic process;primary metabolic process	extracellular matrix;extracellular region	1.2923e-85	611670000	36	1	6	2	2	2	1	4	0	4	1	6	7	Q99969;C9J8S2	Q99969;C9J8S2	Retinoic acid receptor responder protein 2	RARRES2
21.2623	20.8058	0	21.0852	25.5694	24.4924	21.1132	21.8794	24.5958	22.1679	21.2323	22.3951	amine metabolic process;biosynthetic process;cellular amino acid metabolic process;cellular ketone metabolic process;cellular metabolic process;cellular nitrogen compound metabolic process;cellular process;macromolecule metabolic process;metabolic process;nitrogen compound metabolic process;organic acid metabolic process;peptide metabolic process;primary metabolic process;protein metabolic proces…	cell part;cytosol	1.3956e-48	607180000	19	0	1	0	0	4	5	0	0	4	3	0	2	Q96KP4;J3QKT2;J3QQN6;J3QR27;J3QLU1;J3QKQ0;J3QRD0;J3QL02;J3KSV5;J3KRD5;J3QRA8;J3KSS4;J3QRP4;J3QRH4	Q96KP4	Cytosolic non-specific dipeptidase	CNDP2
0	22.1953	22.1394	22.2286	22.6875	21.8283	21.8544	21.7447	23.743	23.8089	21.4905	23.8107	biological regulation;catabolic process;cellular component assembly;cellular component organization;cellular metabolic process;cellular process;cytoskeleton organization;establishment of localization;immune system process;macromolecule metabolic process;metabolic process;organelle organization;primary metabolic process;protein folding;protein metabolic process;protein transport;proteolysis;proteo…	cell part;cytoplasmic membrane-bounded vesicle;cytosol;intracellular membrane-bounded organelle;intracellular organelle;membrane;midbody;organelle;vesicle	2.4966e-122	606530000	19	0	0	0	0	2	1	2	1	4	5	0	4	P14625;F8W026;H0YIV0;Q58FF3	P14625	Endoplasmin	HSP90B1
0	23.3076	20.0873	0	23.2084	23.7961	21.7369	23.9989	24.9885	23.4166	21.9591	24.0346	biological regulation;biosynthetic process;carbohydrate metabolic process;catabolic process;cellular ketone metabolic process;cellular lipid metabolic process;cellular metabolic process;cellular nitrogen compound metabolic process;cellular process;cofactor metabolic process;energy reserve metabolic process;generation of precursor metabolites and energy;glycerol ether metabolic process;heterocycle…	cell part;cytoplasm;cytosol;intracellular membrane-bounded organelle;intracellular organelle;macromolecular complex;membrane;mitochondrion;nucleus;organelle;plasma membrane;protein complex	1.5408e-73	603860000	48	0	3	0	0	6	5	2	9	9	4	0	10	P53396;B4E3P0;K7ESG8;K7EIE7	P53396;B4E3P0	ATP-citrate synthase	ACLY
24.6058	24.5699	0	22.7894	24.0363	24.0246	21.4145	23.4013	22.6593	24.6271	23.6285	24.3282	biological regulation;catabolic process;cell death;cellular metabolic process;cellular nitrogen compound metabolic process;cellular process;death;immune system process;macromolecule metabolic process;macromolecule modification;metabolic process;mRNA metabolic process;nitrogen compound metabolic process;nucleobase-containing compound metabolic process;primary metabolic process;protein metabolic pr…	cell part;centrosome;cytosol;intracellular membrane-bounded organelle;intracellular non-membrane-bounded organelle;intracellular organelle;macromolecular complex;microtubule organizing center;nucleoplasm;nucleus;organelle;polysome;protein complex;ribonucleoprotein complex	7.668e-55	601930000	50	6	6	0	3	4	5	1	3	0	8	5	9	P25786;F5GX11;B4DEV8	P25786;F5GX11	Proteasome subunit alpha type-1	PSMA1
25.3769	24.9092	0	24.4512	22.5144	23.5359	23.0352	23.2697	23.6718	24.1442	21.2693	24.8505	alcohol metabolic process;biosynthetic process;cellular lipid metabolic process;cellular metabolic process;cellular process;interspecies interaction between organisms;lipid metabolic process;metabolic process;multi-organism process;primary metabolic process;small molecule metabolic process	cell part;cytosol;intracellular membrane-bounded organelle;intracellular organelle;mitochondrion;nucleus;organelle	9.3427e-48	595810000	41	4	3	0	4	1	5	4	5	2	7	0	6	P14324	P14324	Farnesyl pyrophosphate synthase	FDPS
0	0	0	0	0	0	23.0652	25.5728	21.3032	25.1768	0	21.5876	anatomical structure formation involved in morphogenesis;anatomical structure morphogenesis;biological adhesion;biological regulation;cell adhesion;cell junction organization;cell morphogenesis;cell motility;cellular component assembly;cellular component morphogenesis;cellular component movement;cellular component organization;cellular process;developmental process;establishment or maintenance of…	cell part;cell projection;cytoplasm;cytoskeleton;cytosol;intracellular membrane-bounded organelle;intracellular non-membrane-bounded organelle;intracellular organelle;membrane;nucleus;organelle;plasma membrane	5.4918e-22	589090000	10	0	0	0	0	0	1	1	2	3	3	0	0	B7Z952;Q9NVD7;F5H1R9;J3KNQ4;E9PS97	B7Z952;Q9NVD7;F5H1R9;J3KNQ4;E9PS97	Alpha-parvin	PARVA
0	0	0	22.7164	21.2006	24.8584	24.9338	23.8646	20.818	24.172	23.7103	22.7935	biological regulation;biosynthetic process;catabolic process;cell proliferation;cellular metabolic process;cellular nitrogen compound metabolic process;cellular process;macromolecule metabolic process;macromolecule modification;metabolic process;nitrogen compound metabolic process;nucleobase-containing compound metabolic process;primary metabolic process;protein metabolic process;protein modifica…	cell part;cytoplasm;intracellular membrane-bounded organelle;intracellular organelle;macromolecular complex;nucleus;organelle;protein complex;ubiquitin ligase complex	8.4263e-20	587150000	16	1	1	0	1	1	2	3	2	0	2	2	1	P68036	P68036	Ubiquitin-conjugating enzyme E2 L3	UBE2L3
23.5592	23.4002	20.8794	22.5053	23.6094	23.5373	21.2547	23.8532	22.9549	22.7274	21.5486	24.8465	amine metabolic process;anatomical structure development;carbohydrate metabolic process;catabolic process;cellular aldehyde metabolic process;cellular amino acid metabolic process;cellular ketone metabolic process;cellular lipid metabolic process;cellular metabolic process;cellular nitrogen compound metabolic process;cellular process;cofactor metabolic process;developmental process;heterocycle me…	cell part;cytosol;intracellular membrane-bounded organelle;intracellular organelle;microbody;mitochondrion;organelle;peroxisome	6.3004e-35	582990000	42	1	3	0	1	3	4	1	12	2	2	1	12	O75874;C9J4N6;C9JJE5;C9JLU6	O75874;C9J4N6	Isocitrate dehydrogenase [NADP] cytoplasmic	IDH1
0	0	0	0	23.84	24.5676	23.1854	23.1572	23.3056	23.7641	23.1025	22.944		cell part;cytoplasm;intracellular membrane-bounded organelle;intracellular organelle;mitochondrion;organelle	1.8707e-11	579320000	11	0	1	0	0	0	2	2	1	0	3	1	1	Q9Y5Z4	Q9Y5Z4	Heme-binding protein 2	HEBP2
24.6986	22.7457	20.3112	23.6711	22.2103	22.5014	23.5832	21.9135	22.5328	23.7886	0	21.1423	carbohydrate metabolic process;cellular metabolic process;cellular process;macromolecule metabolic process;macromolecule modification;metabolic process;peptidyl-amino acid modification;primary metabolic process;protein glycosylation;protein metabolic process;protein modification process	cell part;membrane	8.0967e-51	574410000	42	7	4	1	8	3	3	5	3	3	4	0	1	Q09328	Q09328	Alpha-1,6-mannosylglycoprotein 6-beta-N-acetylglucosaminyltransferase A	MGAT5
22.8419	24.3195	22.4442	23.8515	23.52	22.3876	24.7287	22.0146	22.9113	21.2086	24.1308	24.1463		extracellular region	1.36e-65	570580000	38	0	5	1	3	1	3	6	3	1	1	8	6	Q641Q3;B3KSJ5;I3L0R0	Q641Q3;B3KSJ5	Meteorin-like protein	METRNL
0	22.7197	23.7831	0	24.3231	23.4702	18.4625	0	0	20.8464	23.8259	23.748	biological adhesion;cell adhesion;cellular process	extracellular region	1.6917e-27	569700000	19	0	2	2	0	4	3	0	0	0	1	3	4	O14498;H0YN67;H0YL90	O14498;H0YN67;H0YL90	Immunoglobulin superfamily containing leucine-rich repeat protein	ISLR
0	0	0	22.8449	20.9481	0	23.7932	22.8672	20.6293	19.6971	22.3296	21.8433	biological regulation;cellular metabolic process;cellular process;macromolecule metabolic process;macromolecule modification;metabolic process;peptidyl-amino acid modification;primary metabolic process;protein metabolic process;protein modification process;proteolysis;response to stimulus	cell part;extracellular region	1.9458e-32	563220000	18	2	1	3	2	0	0	2	4	0	0	1	3	P00742	P00742	Coagulation factor X;Factor X light chain;Factor X heavy chain;Activated factor Xa heavy chain	F10
0	23.4896	0	0	24.261	24.3532	22.5396	23.4308	0	23.4844	22.7411	24.058	catabolic process;cellular metabolic process;cellular nitrogen compound metabolic process;cellular process;macromolecule metabolic process;metabolic process;nitrogen compound metabolic process;nucleobase-containing compound metabolic process;primary metabolic process;RNA catabolic process;RNA metabolic process	cell part;extracellular space;intracellular membrane-bounded organelle;intracellular organelle;lysosome;organelle;vacuole	2.5107e-19	562930000	18	1	2	0	0	3	3	2	1	1	2	1	2	D6REQ6;D6RHI9;O00584;H0YAE9	D6REQ6;D6RHI9;O00584;H0YAE9	Ribonuclease T2	RNASET2
0	20.0887	0	0	0	26.2534	19.136	18.4135	0	0	19.041	0	catabolic process;cell death;cellular process;death;macromolecule metabolic process;metabolic process;multi-organism process;response to biotic stimulus;response to stimulus;response to stress	extracellular space	7.8108e-58	562900000	8	0	0	0	0	0	7	1	0	0	0	0	0	P61626;F8VV32	P61626;F8VV32	Lysozyme C	LYZ
0	21.9686	0	0	23.8146	22.6591	23.312	21.7649	21.5616	22.2793	0	22.0655	macromolecule metabolic process;metabolic process;primary metabolic process;protein metabolic process;proteolysis;response to stimulus	cell part;intracellular membrane-bounded organelle;intracellular organelle;lysosome;membrane;organelle;plasma membrane;vacuole	1.4329e-117	556650000	19	1	0	0	0	10	3	2	0	2	0	0	1	P42785;B7Z7Q6;E9PIG4;E9PQB5;E9PL85;E9PQN3;E9PKN6;E9PLY4;E9PNF7;E9PNJ1;E9PL49	P42785;B7Z7Q6;E9PIG4	Lysosomal Pro-X carboxypeptidase	PRCP
24.9507	24.5291	23.6629	25.054	21.9447	20.5939	23.5709	22.6304	23.1598	20.4089	23.1234	23.0235	anatomical structure development;biological regulation;biosynthetic process;cell differentiation;cellular metabolic process;cellular nitrogen compound metabolic process;cellular process;developmental process;macromolecule metabolic process;metabolic process;multicellular organismal process;nitrogen compound metabolic process;nucleobase-containing compound metabolic process;primary metabolic proce…	cell part;cytoplasmic membrane-bounded vesicle;extracellular space;Golgi apparatus;intracellular membrane-bounded organelle;intracellular organelle;nucleus;organelle;vesicle	4.9285e-58	551090000	51	6	8	2	11	1	0	6	3	2	2	5	5	O95633;K7ES54	O95633;K7ES54	Follistatin-related protein 3	FSTL3
22.028	23.9205	0	21.5326	23.3406	24.7258	23.2847	23.7685	23.1554	23.2771	22.6869	23.4789	amine metabolic process;biological regulation;catabolic process;cellular amino acid metabolic process;cellular ketone metabolic process;cellular metabolic process;cellular nitrogen compound metabolic process;cellular process;metabolic process;nitrogen compound metabolic process;organic acid metabolic process;primary metabolic process;response to stimulus;signal transduction;small molecule metabol…	cell part;cytoplasm;intracellular membrane-bounded organelle;intracellular organelle;mitochondrion;organelle	1.7663e-26	547560000	31	0	2	0	1	3	9	3	4	0	3	2	4	O94760;B4DYP1;B4DGT0	O94760;B4DYP1;B4DGT0	N(G),N(G)-dimethylarginine dimethylaminohydrolase 1	DDAH1
0	0	0	0	23.0851	22.9833	23.9116	23.3199	24.4191	21.3244	23.4392	22.7365	developmental process;immune system process;multicellular organismal development;multicellular organismal process;response to stimulus;response to stress	cell part;cytoplasm;extracellular region;membrane	1.2389e-82	546530000	33	0	0	0	1	3	2	11	8	2	0	1	5	A1L4H1;K7EP70;M0QZ17	A1L4H1;K7EP70	Soluble scavenger receptor cysteine-rich domain-containing protein SSC5D	SSC5D
23.7028	22.8444	0	23.2778	21.6674	22.5336	23.379	22.5058	25.2958	22.8575	22.3379	21.0502	biological regulation;cell activation;cellular process;establishment of localization;exocytosis;response to stimulus;response to stress;secretion;transport;vesicle-mediated transport	cell part;extracellular matrix;extracellular space;proteinaceous extracellular matrix	1.4429e-23	546110000	14	0	0	0	0	0	0	5	1	6	1	1	0	P01009;G3V2B9;G3V5R8;G3V387;G3V544	P01009	Alpha-1-antitrypsin;Short peptide from AAT	SERPINA1
0	0	0	20.5547	23.3631	22.7327	22.9645	22.0102	23.0501	24.2419	22.3148	22.3863	amine transport;amino acid transport;biological regulation;carbohydrate metabolic process;cell growth;cell motility;cellular component movement;cellular process;coagulation;establishment of localization;growth;immune system process;locomotion;metabolic process;multicellular organismal process;organic acid transport;primary metabolic process;regulation of body fluid levels;transport	cell part;cell surface;cytoplasmic membrane-bounded vesicle;intracellular membrane-bounded organelle;intracellular organelle;membrane;organelle;plasma membrane;vesicle	6.7152e-62	543940000	17	0	0	0	2	6	2	1	0	2	2	0	2	F5GZS6;P08195;J3KPF3;F5GZI0;H0YFX4;H0YFS2	F5GZS6;P08195;J3KPF3;F5GZI0	4F2 cell-surface antigen heavy chain	SLC3A2
0	0	24.0381	0	0	0	0	0	0	0	0	0	localization	cell part;cytosol;endomembrane system;membrane;plasma membrane	0.0020423	539560000	6	0	0	2	2	0	0	0	1	0	0	0	1	Q5T321;Q8NFP9;F5GXV7	Q5T321;Q8NFP9;F5GXV7	Neurobeachin	NBEA
23.958	23.4752	20.5034	22.3481	23.3715	24.3613	23.0001	22.5519	22.7826	24.2461	21.8886	22.4623			5.2408e-44	538660000	28	2	2	0	0	2	8	4	3	0	4	1	2	Q9BRF8;B4DQ68	Q9BRF8	Calcineurin-like phosphoesterase domain-containing protein 1	CPPED1
24.5824	24.827	0	22.4562	23.131	22.3666	22.6036	22.971	22.1511	23.0671	22.8793	23.9153	biological regulation;cellular metabolic process;cellular nitrogen compound metabolic process;cellular process;DNA metabolic process;DNA repair;macromolecule metabolic process;macromolecule modification;metabolic process;nitrogen compound metabolic process;nucleobase-containing compound metabolic process;primary metabolic process;protein metabolic process;protein modification by small protein con…	cell part;cytoplasm	2.5765e-24	538590000	23	2	3	0	0	2	1	2	2	0	4	2	5	F5GYN4;Q96FW1;J3KR44;F5H6Q1;F5GYJ8;F5H3F0	F5GYN4;Q96FW1;J3KR44;F5H6Q1;F5GYJ8	Ubiquitin thioesterase OTUB1	OTUB1
22.8695	23.3977	22.0077	22.4041	24.2369	23.5336	21.0383	23.4634	22.9899	23.0646	20.2541	23.7661	biological regulation;cellular component organization;cellular homeostasis;cellular membrane organization;cellular process;establishment of localization;glycerol ether metabolic process;Golgi vesicle transport;homeostatic process;membrane organization;metabolic process;small molecule metabolic process;transport;vesicle-mediated transport	cell part;endoplasmic reticulum;intracellular membrane-bounded organelle;intracellular organelle;organelle	7.6024e-38	533100000	32	1	2	0	0	2	10	1	5	2	6	0	3	Q86UY0;Q8NBS9	Q86UY0;Q8NBS9	Thioredoxin domain-containing protein 5	TXNDC5
0	0	0	21.2477	23.9114	22.3515	22.4175	22.2948	21.7663	22.8324	0	0	biological regulation;cell motility;cellular component movement;cellular process;locomotion;macromolecule metabolic process;metabolic process;primary metabolic process;protein metabolic process;proteolysis	cell part;cell projection;extracellular space;membrane	1.9459e-30	532980000	8	0	0	0	0	5	1	2	0	0	0	0	0	Q12884;B4DLR2;C9J131;F8WF29	Q12884;B4DLR2	Seprase	FAP
20.9418	21.3966	20.4425	20.2602	25.6783	24.4596	20.4176	20.5983	22.0887	22.9459	19.5375	21.445	macromolecule metabolic process;metabolic process;primary metabolic process;protein metabolic process;proteolysis	cell part;cytoplasm;intracellular membrane-bounded organelle;intracellular organelle;mitochondrion;nucleus;organelle	7.4752e-28	530750000	23	0	1	0	0	7	8	0	1	0	4	0	2	P28838;H0Y9Q1;H0Y983	P28838;H0Y9Q1	Cytosol aminopeptidase	LAP3
22.5454	23.1026	25.3784	23.3332	22.5355	21.1589	23.0757	21.3772	23.7409	22.2245	25.1641	22.4271	anatomical structure development;biological adhesion;biosynthetic process;cell adhesion;cellular metabolic process;cellular nitrogen compound metabolic process;cellular process;developmental process;macromolecule metabolic process;metabolic process;nitrogen compound metabolic process;nucleobase-containing compound metabolic process;primary metabolic process;protein metabolic process;proteolysis;R…	cell part;cytoplasm;extracellular space;intracellular membrane-bounded organelle;intracellular organelle;nucleus;organelle	5.8112e-140	530450000	32	0	1	9	1	3	0	4	0	9	0	5	0	Q8IUX7;H7C4B5;H7C391;H7C0W8;Q8N436	Q8IUX7	Adipocyte enhancer-binding protein 1	AEBP1
0	0	0	0	26.186	22.3148	24.0506	20.9064	21.1275	21.0915	21.0386	22.1059	biological adhesion;cell adhesion;cellular component disassembly;cellular component organization;cellular process;extracellular matrix organization;extracellular structure organization;macromolecule metabolic process;metabolic process;multicellular organismal process	cell part;extracellular space	1.0869e-52	530440000	23	0	0	0	0	20	0	3	0	0	0	0	0	Q05707;J3QT83;Q4G0W3;H0YBB2	Q05707;J3QT83	Collagen alpha-1(XIV) chain	COL14A1
0	0	21.9497	20.7433	21.0081	22.5845	24.3402	24.0891	22.6655	22.4574	23.5599	25.0906	cellular metabolic process;cellular nitrogen compound metabolic process;cellular process;establishment of localization;interspecies interaction between organisms;macromolecule metabolic process;metabolic process;mRNA metabolic process;mRNA processing;multi-organism process;nitrogen compound metabolic process;nuclear transport;nucleobase-containing compound metabolic process;nucleobase-containing …	cell part;cytoplasm;cytoskeleton;intracellular non-membrane-bounded organelle;intracellular organelle;macromolecular complex;nucleolus;nucleoplasm;organelle;ribonucleoprotein complex;spliceosomal complex	5.2256e-52	529920000	31	0	2	1	0	0	3	7	3	2	1	5	7	F8W6I7;P09651;F8VZ49;F8VTQ5;F8W646;Q32P51;F8VYN5;H0YH80	F8W6I7;P09651;F8VZ49;F8VTQ5;F8W646;Q32P51	Heterogeneous nuclear ribonucleoprotein A1;Heterogeneous nuclear ribonucleoprotein A1-like 2	HNRNPA1;HNRNPA1L2
0	21.8506	22.8357	0	23.7727	21.8227	21.9709	0	22.0221	0	21.9789	23.2036	biological regulation	cell part;cytoplasm;extracellular matrix;extracellular space;proteinaceous extracellular matrix	1.9069e-36	527380000	14	0	0	2	0	5	1	0	0	0	0	1	5	Q7Z5L7	Q7Z5L7	Podocan	PODN
20.316	20.4953	21.2219	0	24.6175	24.2649	21.1817	22.3834	22.7814	24.2235	21.1011	21.7763	amine metabolic process;cellular amino acid metabolic process;cellular ketone metabolic process;cellular metabolic process;cellular nitrogen compound metabolic process;cellular process;macromolecule metabolic process;metabolic process;multicellular organismal process;nitrogen compound metabolic process;organic acid metabolic process;primary metabolic process;protein metabolic process;proteolysis;…		1.1479e-51	526440000	28	0	0	0	0	6	7	1	5	1	6	1	1	P12955;V9GYL0;V9GYE4;K7ES25	P12955	Xaa-Pro dipeptidase	PEPD
22.2111	22.1723	19.405	20.1854	23.8798	24.3919	21.6868	25.0468	0	22.7247	21.6226	22.2003	amine metabolic process;catabolic process;cellular amino acid metabolic process;cellular aromatic compound metabolic process;cellular ketone metabolic process;cellular metabolic process;cellular nitrogen compound metabolic process;cellular process;metabolic process;nitrogen compound metabolic process;organic acid metabolic process;primary metabolic process;small molecule metabolic process	cell part;cytosol	4.8461e-21	523180000	19	2	0	0	0	3	5	1	4	0	2	1	1	P16930;Q53XA7;H0YLC7	P16930;Q53XA7	Fumarylacetoacetase	FAH;DKFZp686F13224
24.4788	23.2696	0	22.5711	22.9552	23.8268	22.6417	23.7673	22.8754	24.0584	22.8434	23.5641	biological regulation;catabolic process;cell death;cellular metabolic process;cellular nitrogen compound metabolic process;cellular process;death;immune system process;macromolecule metabolic process;macromolecule modification;metabolic process;mRNA metabolic process;nitrogen compound metabolic process;nucleobase-containing compound metabolic process;primary metabolic process;protein metabolic pr…	cell part;cytosol;macromolecular complex;nucleoplasm;protein complex	9.5283e-42	516780000	35	4	4	0	2	0	4	2	2	1	6	3	7	P28066	P28066	Proteasome subunit alpha type-5	PSMA5
0	0	21.6523	19.8557	22.9988	22.5745	21.2219	22.0564	25.5268	24.7396	21.237	20.4072	biological regulation;biosynthetic process;catabolic process;cellular metabolic process;cellular nitrogen compound metabolic process;cellular process;heterocycle metabolic process;macromolecule metabolic process;metabolic process;nitrogen compound metabolic process;nucleobase-containing compound catabolic process;nucleobase-containing compound metabolic process;nucleobase-containing small molecul…	cell body;cell part;cytoplasm;cytosol;intracellular membrane-bounded organelle;intracellular organelle;macromolecular complex;neuronal cell body;nucleus;organelle;protein complex	1.0495e-36	515910000	23	0	0	1	0	3	3	1	2	5	7	1	0	Q5VTE0;P68104;Q05639;A6PW80;Q5JR01	Q5VTE0;P68104;Q05639	Putative elongation factor 1-alpha-like 3;Elongation factor 1-alpha 1;Elongation factor 1-alpha 2	EEF1A1P5;EEF1A1;EEF1A2
22.9223	23.6415	22.5951	22.0881	24.2509	24.0316	22.3969	22.7966	22.5494	23.0124	22.4475	23.3355	anatomical structure development;developmental process;embryo development	cell part;endoplasmic reticulum;intracellular membrane-bounded organelle;intracellular organelle;organelle	3.0147e-25	515070000	29	0	1	1	1	4	6	3	4	1	3	1	4	Q15293;B7Z1M1;E9PP27	Q15293;B7Z1M1	Reticulocalbin-1	RCN1
23.3781	23.1926	0	0	24.1493	22.873	22.6149	23.9121	22.7557	23.1008	22.454	23.8972	biological regulation;catabolic process;cellular metabolic process;cellular nitrogen compound metabolic process;cellular process;interspecies interaction between organisms;macromolecule metabolic process;metabolic process;mRNA metabolic process;mRNA processing;multi-organism process;nitrogen compound metabolic process;nucleobase-containing compound metabolic process;primary metabolic process;resp…	cell part;cytosol;macromolecular complex;protein complex	2.0457e-32	512600000	25	1	0	0	0	1	3	1	5	1	3	3	7	P60842;J3QR64;J3KTB5;J3QL43;J3QS69;J3KT12;J3QLN6;J3KS25;J3QKZ9;B4E102;J3KT04;J3KS93;J3QQP0;J3KTN0;J3KSZ0	P60842;J3QR64;J3KTB5;J3QL43;J3QS69;J3KT12;J3QLN6;J3KS25;J3QKZ9;B4E102	Eukaryotic initiation factor 4A-I	EIF4A1
23.6007	23.6838	22.3496	23.7507	22.9294	0	21.4318	22.519	0	24.1248	22.3502	22.372	aging;biological regulation;biosynthetic process;cell proliferation;cellular component assembly;cellular component organization;cellular ketone metabolic process;cellular lipid metabolic process;cellular metabolic process;cellular process;developmental process;immune system process;lipid metabolic process;macromolecular complex assembly;metabolic process;organic acid metabolic process;primary met…	cell part;cell surface;cytoplasm;extracellular region;extracellular space	2.0524e-10	502870000	19	2	3	0	1	2	2	1	2	1	3	1	1	P14174	P14174	Macrophage migration inhibitory factor	MIF
0	0	22.2086	23.1106	22.9493	23.9045	24.1178	23.2639	22.3245	23.3768	23.9615	23.4609	macromolecule metabolic process;metabolic process;primary metabolic process;protein metabolic process;proteolysis	cell part;extracellular region;intracellular membrane-bounded organelle;intracellular organelle;nucleus;organelle	1.0351e-16	502180000	17	0	0	4	1	1	2	1	1	0	3	3	1	O95084;B4E2J3;E9PRR2	O95084;B4E2J3	Serine protease 23	PRSS23
20.278	22.014	20.789	23.3211	22.01	21.5393	23.1371	21.6638	22.6803	23.5633	20.8872	22.4427	biological regulation;cell growth;cellular component organization;cellular process;extracellular matrix organization;extracellular structure organization;growth	cell part;extracellular matrix;intracellular membrane-bounded organelle;intracellular organelle;nucleus;organelle;proteinaceous extracellular matrix	7.5798e-37	501870000	31	1	1	1	3	4	1	4	3	2	8	1	2	Q32P28;H7C0D1;H7C2W6;E2QRI1;D3DNV8;Q8IVL5	Q32P28	Prolyl 3-hydroxylase 1	LEPRE1
0	23.7518	0	0	0	0	0	18.9618	0	0	0	0			0.00062137	499010000	4	0	1	0	0	0	1	0	1	0	0	1	0	Q6ZQQ6;E7ESW6	Q6ZQQ6;E7ESW6	WD repeat-containing protein 87	WDR87
0	0	0	0	24.2224	22.5487	0	0	24.2058	22.8185	21.9442	0	amine metabolic process;biosynthetic process;carbohydrate metabolic process;catabolic process;cellular component assembly;cellular component organization;cellular macromolecular complex assembly;cellular metabolic process;cellular process;macromolecular complex assembly;macromolecule metabolic process;metabolic process;nitrogen compound metabolic process;polysaccharide metabolic process;primary m…	cell part;extracellular matrix;extracellular space;proteinaceous extracellular matrix	1.839e-59	493640000	9	0	0	0	0	4	1	0	0	2	1	1	0	Q06828	Q06828	Fibromodulin	FMOD
22.4404	23.4353	20.816	23.2611	21.6112	21.8501	23.2669	22.2199	21.3602	21.4772	21.207	20.9838	anatomical structure formation involved in morphogenesis;biological regulation;cell differentiation;cellular process;developmental process;immune system process;macromolecule metabolic process;metabolic process;multi-organism process;primary metabolic process;protein metabolic process;proteolysis;response to biotic stimulus;response to stimulus	cell part;cytosol;extracellular region;membrane	1.5933e-48	486810000	16	2	7	1	4	0	1	1	0	0	0	0	0	Q9NZ08;H0Y9X5	Q9NZ08	Endoplasmic reticulum aminopeptidase 1	ERAP1
21.4202	20.4881	20.4635	20.8266	23.2146	24.3452	23.5754	24.1359	22.5813	24.0793	22.241	21.2116	biological regulation;biosynthetic process;catabolic process;cellular aromatic compound metabolic process;cellular metabolic compound salvage;cellular metabolic process;cellular nitrogen compound metabolic process;cellular process;cofactor metabolic process;establishment of localization;heterocycle metabolic process;immune system process;metabolic process;nitrogen compound metabolic process;nucle…	cell part;cytoskeleton;cytosol;intracellular non-membrane-bounded organelle;intracellular organelle;organelle	2.4651e-77	486240000	30	1	0	0	0	4	4	4	6	0	8	3	0	P00491;G3V5M2;G3V393;G3V2H3	P00491;G3V5M2	Purine nucleoside phosphorylase	PNP
0	0	20.1864	22.5039	22.256	22.5283	24.1692	21.1266	21.2415	21.4182	0	23.7857	anatomical structure development;cellular metabolic process;cellular process;developmental process;metabolic process;phosphorus metabolic process	cell part	3.5444e-30	484680000	19	0	0	0	1	1	1	6	4	1	1	0	4	Q9UNW1	Q9UNW1	Multiple inositol polyphosphate phosphatase 1	MINPP1
0	0	0	0	0	0	0	0	0	0	0	22.4845		cell part;intracellular membrane-bounded organelle;intracellular organelle;mitochondrion;organelle	0.00055628	484160000	5	1	0	0	1	0	0	0	0	0	0	3	0	H7BZL6;Q5CZC0;J3QTJ6	H7BZL6;Q5CZC0;J3QTJ6	Fibrous sheath-interacting protein 2	FSIP2
24.5983	23.5909	21.5241	24.3355	23.103	22.531	23.3606	23.7604	23.9771	22.5263	21.3491	22.2521	biological regulation;immune system process;macromolecule metabolic process;metabolic process;primary metabolic process;protein metabolic process;response to stimulus;response to stress	cell part;extracellular region;membrane;plasma membrane	7.3233e-26	474140000	37	4	2	2	8	1	1	6	9	4	0	0	0	P0CG06;P0CG05;P0CG04;P0CF74;A0M8Q6	P0CG06;P0CG05;P0CG04;P0CF74	Ig lambda-3 chain C regions;Ig lambda-2 chain C regions;Ig lambda-1 chain C regions;Ig lambda-6 chain C region	IGLC3;IGLC2;IGLC1;IGLC6
21.6558	22.2958	22.7046	21.2734	23.3342	22.9216	22.1347	21.3297	20.0171	22.7388	22.822	20.9802	amine metabolic process;anatomical structure development;anatomical structure morphogenesis;biological adhesion;biological regulation;carbohydrate metabolic process;catabolic process;cell adhesion;cellular process;developmental process;macromolecule metabolic process;metabolic process;multicellular organismal process;nitrogen compound metabolic process;polysaccharide metabolic process;primary met…	cell part;cell surface;Golgi apparatus;intracellular membrane-bounded organelle;intracellular organelle;membrane;organelle;plasma membrane	2.9925e-09	472630000	16	0	1	0	1	3	3	1	1	1	2	2	1	H0YDX6;H0YD13;H0YDW7;H0YCV9;H0Y2P0;H0Y5E4;E7EPC6;P16070;E9PKC6;H0YD17;Q86UZ1	H0YDX6;H0YD13;H0YDW7;H0YCV9;H0Y2P0;H0Y5E4;E7EPC6;P16070;E9PKC6;H0YD17	CD44 antigen	CD44
0	22.3932	0	23.8533	21.554	0	25.4369	22.6198	0	0	23.9083	22.791	anatomical structure development;anatomical structure formation involved in morphogenesis;biological regulation;biosynthetic process;cell communication;cell death;cell maturation;cell motility;cellular component assembly;cellular component movement;cellular component organization;cellular lipid metabolic process;cellular macromolecular complex assembly;cellular metabolic process;cellular nitrogen…	cell body;cell part;extracellular space;intracellular non-membrane-bounded organelle;intracellular organelle;macromolecular complex;neuronal cell body;nucleolus;organelle;protein complex;site of polarized growth	4.8901e-38	472200000	9	0	0	0	1	0	1	4	1	0	0	1	1	P03950	P03950	Angiogenin	ANG
22.2253	22.815	22.7066	22.2523	23.5721	23.8446	22.3163	23.4103	22.2335	21.7362	22.3779	23.1983		cell part	1.5286e-42	465160000	30	0	1	0	0	8	7	4	4	1	0	0	5	Q7Z7M0	Q7Z7M0	Multiple epidermal growth factor-like domains protein 8	MEGF8
0	0	0	0	21.9364	22.389	22.7943	22.3475	23.1824	24.9587	0	21.264	anatomical structure formation involved in morphogenesis;biological adhesion;biological regulation;cell adhesion;cell motility;cellular component movement;cellular process;developmental process;locomotion	cell part;cytoplasm;cytoskeleton;extracellular region;intracellular non-membrane-bounded organelle;intracellular organelle;organelle	8.9987e-60	463830000	14	0	0	0	0	2	3	1	1	2	5	0	0	O60687	O60687	Sushi repeat-containing protein SRPX2	SRPX2
21.8107	22.5671	21.653	21.7831	24.2613	25.2878	21.8949	22.3178	0	22.3151	22.5432	22.9972	amine metabolic process;anatomical structure development;behavior;biological regulation;biosynthetic process;cell development;cell differentiation;cellular amino acid metabolic process;cellular component assembly;cellular component organization;cellular homeostasis;cellular ion homeostasis;cellular ketone metabolic process;cellular metabolic process;cellular nitrogen compound metabolic process;ce…	cell part;intracellular non-membrane-bounded organelle;intracellular organelle;membrane;organelle	4.6893e-24	462760000	24	0	0	0	0	6	8	2	1	0	1	1	5	B3KUK2;P04179;F5H3C5;F5H4R2;F5GYZ5;G8JLJ2;B4E3K9;G5E9P6;F5GXZ9	B3KUK2;P04179;F5H3C5;F5H4R2;F5GYZ5;G8JLJ2;B4E3K9	Superoxide dismutase;Superoxide dismutase [Mn], mitochondrial	SOD2
24.8369	24.6299	21.773	23.3171	22.253	22.5061	23.4705	23.1135	22.7908	21.835	23.4021	23.2781	biological regulation;cellular component organization;cellular membrane organization;cellular process;establishment of localization;membrane organization;protein targeting;protein transport;response to stimulus;signal transduction;transport	cell part;cytosol;macromolecular complex;membrane;protein complex	1.0041e-51	458680000	41	3	5	3	4	0	4	5	8	1	1	3	4	P27348;E9PG15	P27348;E9PG15	14-3-3 protein theta	YWHAQ
23.4143	23.0467	22.2389	22.5283	24.7619	23.9652	20.3417	22.5957	23.5964	21.9914	20.8456	21.1624	biological adhesion;biological regulation;cell adhesion;cellular process;response to stimulus;signal transduction	extracellular region	4.6215e-41	458260000	36	2	2	1	1	11	10	1	3	4	1	0	0	O95965;B3KTP1;B4DQ02;U3KPX5	O95965;B3KTP1;B4DQ02;U3KPX5	Integrin beta-like protein 1	ITGBL1
22.5207	0	0	21.8173	22.233	21.96	24.3014	23.4898	22.3477	23.805	22.9598	22.6128	cellular component organization;cellular metabolic process;cellular process;extracellular matrix organization;extracellular structure organization;macromolecule metabolic process;macromolecule modification;metabolic process;multicellular organismal process;peptidyl-amino acid modification;primary metabolic process;protein metabolic process;protein modification process	cell part;extracellular matrix;proteinaceous extracellular matrix	3.9069e-18	455560000	17	0	0	0	0	1	0	5	2	0	5	3	1	O75718;C9JP16	O75718;C9JP16	Cartilage-associated protein	CRTAP
24.6261	24.4073	0	23.8835	22.8878	22.4567	22.5582	22.4269	21.863	22.3563	23.1399	23.1427	biological regulation;catabolic process;cellular component organization;cellular membrane organization;cellular metabolic process;cellular process;establishment of localization;hormone metabolic process;lipid metabolic process;membrane organization;metabolic process;primary metabolic process;protein transport;regulation of transport;response to stimulus;signal transduction;transport	cell part;cytosol;membrane	4.6397e-44	454260000	35	4	5	0	3	2	1	3	5	1	1	5	5	Q04917;A2IDB2;F8WEB6;A2IDB1	Q04917;A2IDB2	14-3-3 protein eta	YWHAH
0	23.4827	0	0	23.0178	24.3297	24.104	23.1458	22.6785	23.4322	22.3472	22.7488	biological regulation;cellular component organization;regulation of organelle organization;regulation of protein modification process	cell part;cell projection;cytoskeleton;filopodium;intracellular non-membrane-bounded organelle;intracellular organelle;organelle	3.4794e-76	452690000	23	1	1	0	1	2	4	2	2	0	5	1	4	Q12792;F8VRG3;F8VS81	Q12792	Twinfilin-1	TWF1
23.9755	22.4209	0	24.8885	22.037	22.1288	25.0115	23.7481	21.0344	0	21.6648	21.6879	anatomical structure development;developmental process;multicellular organismal process;response to biotic stimulus;response to chemical stimulus;response to drug;response to endogenous stimulus;response to stimulus;rhythmic process	cell part;extracellular region;extracellular space	8.8186e-20	450210000	29	3	1	0	7	1	2	9	3	0	0	1	2	Q99727	Q99727	Metalloproteinase inhibitor 4	TIMP4
21.8184	21.2411	22.848	23.8514	23.5023	23.3419	24.124	23.5956	0	0	23.6744	23.1562	anatomical structure development;anatomical structure formation involved in morphogenesis;biological adhesion;biological regulation;cell adhesion;cell development;cell junction organization;cellular component assembly;cellular component organization;cellular process;cytoskeleton organization;developmental process;immune system process;organelle organization;regulation of protein modification proc…	cell part;cell projection;cytosol;endoplasmic reticulum;intracellular membrane-bounded organelle;intracellular organelle;neuron projection;organelle;site of polarized growth	7.446e-17	444480000	12	1	1	1	1	0	1	3	1	0	0	2	1	E9PIM6;P04216;E9PNQ8;J3QRJ3	E9PIM6;P04216;E9PNQ8;J3QRJ3	Thy-1 membrane glycoprotein	THY1
0	0	0	18.3674	24.3615	22.0851	0	19.1171	24.8175	20.5325	0	0	alcohol metabolic process;amine metabolic process;carbohydrate metabolic process;catabolic process;cellular lipid metabolic process;cellular metabolic process;cellular process;lipid metabolic process;macromolecule metabolic process;metabolic process;nitrogen compound metabolic process;polysaccharide metabolic process;primary metabolic process;small molecule metabolic process;sulfur compound metab…	cell part	4.9163e-55	442690000	16	0	0	0	0	10	3	0	0	3	0	0	0	P16278;E7EQ29;C9J4G9;C9J539	P16278;E7EQ29	Beta-galactosidase	GLB1
23.1448	22.8605	22.8312	23.1267	20.9511	21.2477	23.4326	23.0201	21.4125	21.9564	23.2949	22.2074	anatomical structure formation involved in morphogenesis;anatomical structure morphogenesis;biological adhesion;biological regulation;cell adhesion;cell morphogenesis;cellular component disassembly;cellular component morphogenesis;cellular component organization;cellular process;developmental process;extracellular matrix organization;extracellular structure organization;macromolecule metabolic pr…	cell part;extracellular matrix;extracellular space	1.5422e-51	440590000	31	2	2	1	1	1	0	8	7	0	2	3	4	P39060;H7BXV5;H7C457	P39060;H7BXV5;H7C457	Collagen alpha-1(XVIII) chain;Endostatin	COL18A1
23.071	23.0853	23.3802	21.4993	22.7271	24.2031	0	22.7026	23.8061	0	0	21.5092	cellular component assembly;cellular component organization;cellular macromolecular complex assembly;cellular membrane organization;cellular process;establishment of localization;macromolecular complex assembly;membrane organization;mitochondrion organization;organelle organization;protein complex assembly;protein targeting;protein transport;response to chemical stimulus;response to stimulus;resp…	cell part;cytoplasm;intracellular membrane-bounded organelle;intracellular organelle;nucleus;organelle	9.1823e-30	439950000	14	0	0	0	0	3	7	0	0	4	0	0	0	P34932;D6RJ96;B4DY72;E9PDE8;O95757;Q92598;B4DYH1;E7ES43	P34932	Heat shock 70 kDa protein 4	HSPA4
0	0	0	23.0854	0	0	0	0	0	0	0	0	amine metabolic process;biosynthetic process;carbohydrate metabolic process;cellular metabolic process;cellular process;macromolecule metabolic process;macromolecule modification;metabolic process;nitrogen compound metabolic process;peptidyl-amino acid modification;polysaccharide metabolic process;primary metabolic process;protein glycosylation;protein metabolic process;protein modification proce…	cell part;membrane	0.00043559	434100000	13	0	0	1	1	2	1	1	2	1	1	1	2	O43286	O43286	Beta-1,4-galactosyltransferase 5	B4GALT5
0	0	22.9705	0	23.3047	21.7391	21.2916	23.9481	0	0	24.6601	23.928	biological regulation;cell death;cell proliferation;cellular metabolic process;cellular process;death;macromolecule metabolic process;macromolecule modification;metabolic process;phosphorus metabolic process;primary metabolic process;protein metabolic process;protein modification process;protein phosphorylation;regulation of protein modification process	cell part;extracellular region;insulin-like growth factor binding protein complex;intracellular membrane-bounded organelle;intracellular organelle;macromolecular complex;nucleus;organelle;protein complex	1.3736e-15	433840000	15	0	0	0	0	2	1	1	3	0	0	6	2	P17936;C9JMX4;H0Y485;H0Y5K2;B3KWK7	P17936;C9JMX4;H0Y485;H0Y5K2;B3KWK7	Insulin-like growth factor-binding protein 3	IGFBP3
22.5041	22.2136	0	21.8277	21.1469	22.4895	23.3274	24.3653	21.6019	20.1609	21.0769	24.3049	alcohol metabolic process;biosynthetic process;cellular lipid metabolic process;cellular metabolic process;cellular process;lipid metabolic process;metabolic process;primary metabolic process;response to chemical stimulus;response to stimulus;small molecule metabolic process	cell part;cytosol;intracellular membrane-bounded organelle;intracellular organelle;microbody;mitochondrion;organelle;peroxisome	2.8835e-21	432970000	27	1	2	0	2	1	2	5	7	0	0	1	6	Q13907;C9JD53;C9JKM8	Q13907	Isopentenyl-diphosphate Delta-isomerase 1	IDI1
23.3629	23.8845	23.8008	24.6338	22.2422	22.2604	21.6253	22.4264	21.0355	21.2839	23.5707	23.4659	amine metabolic process;anatomical structure development;biological regulation;biosynthetic process;carbohydrate metabolic process;catabolic process;cellular lipid metabolic process;cellular metabolic process;cellular process;detection of stimulus;developmental process;lipid metabolic process;macromolecule metabolic process;metabolic process;nitrogen compound metabolic process;polysaccharide meta…	cell part;cell surface;extracellular region	2.8612e-34	429650000	33	2	3	3	3	3	3	3	6	1	1	1	4	P31431;B4E1S6	P31431;B4E1S6	Syndecan-4;Syndecan	SDC4
0	0	0	0	23.0442	24.1972	23.2148	0	0	0	22.3583	22.8147	biological regulation;cell death;cellular component movement;cellular metabolic process;cellular nitrogen compound metabolic process;cellular process;death;macromolecule metabolic process;metabolic process;mRNA metabolic process;multi-organism process;nitrogen compound metabolic process;nucleobase-containing compound metabolic process;primary metabolic process;regulation of translation;response t…	cell part;cell surface;cytoskeleton;cytosol;intracellular membrane-bounded organelle;intracellular non-membrane-bounded organelle;intracellular organelle;macromolecular complex;membrane;nucleus;organelle;plasma membrane;proteasome complex;protein complex	1.9446e-12	429010000	11	0	1	0	0	1	3	1	1	1	1	1	1	F8WE04;P04792	F8WE04;P04792	Heat shock protein beta-1	HSPB1
0	23.1509	21.548	22.771	22.467	22.0955	21.4579	21.1064	22.6271	22.1419	20.6063	22.3302	response to chemical stimulus;response to stimulus;response to stress		1.4572e-11	427800000	17	0	1	0	0	4	2	1	1	3	1	2	2	P17066;P48741;V9GZ37	P17066;P48741	Heat shock 70 kDa protein 6;Putative heat shock 70 kDa protein 7	HSPA6;HSPA7
0	20.4453	20.7904	0	21.0638	23.2223	21.2019	21.2653	20.8077	25.0911	0	0	biological adhesion;biological regulation;cell activation;cell adhesion;cell communication;cell differentiation;cell junction organization;cell motility;cellular component assembly;cellular component movement;cellular component organization;cellular homeostasis;cellular ion homeostasis;cellular membrane organization;cellular process;coagulation;cytoskeleton organization;developmental process;embr…	cell part;cell projection;cell surface;cytoplasm;cytoplasmic membrane-bounded vesicle;filopodium;intracellular membrane-bounded organelle;intracellular organelle;macromolecular complex;membrane;organelle;plasma membrane;protein complex;receptor complex;synapse;vesicle	4.3719e-36	426340000	13	1	0	0	1	0	2	2	1	1	5	0	0	P05556;C9JPK5;H7C4N8;E7ERX5;Q5T3E6;E9PLR6;E7EUI6;E7EQW5	P05556	Integrin beta-1	ITGB1
22.0612	23.156	22.8176	21.3802	21.2062	21.641	23.5219	23.0554	22.6086	22.3686	22.5831	22.9229	carbohydrate metabolic process;cellular metabolic process;cellular process;macromolecule metabolic process;macromolecule modification;metabolic process;peptidyl-amino acid modification;primary metabolic process;protein folding;protein glycosylation;protein metabolic process;protein modification process	cell part;intracellular membrane-bounded organelle;intracellular organelle;organelle	2.0735e-81	425590000	22	1	2	0	1	0	0	5	7	1	1	0	4	Q9NYU2	Q9NYU2	UDP-glucose:glycoprotein glucosyltransferase 1	UGGT1
0	0	20.9965	0	24.4394	21.8998	0	20.9031	22.1679	24.2875	21.9872	20.7104	amine metabolic process;biological regulation;cellular amino acid metabolic process;cellular homeostasis;cellular ketone metabolic process;cellular metabolic process;cellular nitrogen compound metabolic process;cellular process;homeostatic process;metabolic process;nitrogen compound metabolic process;nucleobase-containing compound metabolic process;nucleobase-containing small molecule interconver…	cell part;cytosol;intracellular membrane-bounded organelle;intracellular organelle;mitochondrion;organelle	1.6247e-17	425530000	8	0	0	0	0	3	1	0	0	1	3	0	0	P00390;H0YC68;H0YBD4	P00390	Glutathione reductase, mitochondrial	GSR
0	0	0	23.6313	21.9361	21.4054	24.97	22.7945	0	20.0413	24.2986	22.809	cellular metabolic process;cellular process;macromolecule metabolic process;macromolecule modification;metabolic process;peptidyl-amino acid modification;primary metabolic process;protein metabolic process;protein modification process;proteolysis	extracellular region	9.0211e-25	420260000	18	0	0	0	3	1	0	8	2	0	0	2	2	Q16769;B5MCZ9;C9JS14	Q16769;B5MCZ9	Glutaminyl-peptide cyclotransferase	QPCT
0	0	0	0	22.7223	23.9213	23.1948	23.1186	24.2116	23.531	21.461	23.4383	lipid metabolic process;metabolic process;primary metabolic process	cell part;intracellular membrane-bounded organelle;intracellular non-membrane-bounded organelle;intracellular organelle;mitochondrion;nucleolus;organelle	3.4424e-31	417550000	17	0	0	0	0	0	3	3	3	3	2	0	3	Q9BWD1;B7Z233	Q9BWD1;B7Z233	Acetyl-CoA acetyltransferase, cytosolic	ACAT2
0	0	0	0	22.4389	22.1421	21.7386	21.6075	23.5685	23.2717	0	22.2879	biological adhesion;cell adhesion;cellular process	cell part;extracellular matrix;proteinaceous extracellular matrix	2.1955e-39	414650000	10	0	0	0	0	4	1	0	1	2	2	0	0	O43155	O43155	Leucine-rich repeat transmembrane protein FLRT2	FLRT2
23.7228	22.5684	0	24.1547	21.8696	22.4184	24.7714	24.4591	21.4264	21.8023	21.3873	21.2436	cellular component organization;cellular process;cytoskeleton organization;multicellular organismal process;muscle contraction;organelle organization		1.4297e-13	412360000	23	3	2	0	3	1	1	5	4	1	1	1	1	Q15417;E9PDU6;F8WA86;B4DFK6	Q15417;E9PDU6;F8WA86;B4DFK6	Calponin-3	CNN3
0	0	0	0	22.6944	23.4223	23.53	23.3815	0	23.5562	22.8255	23.534	biological regulation;cellular component movement;cellular component organization;cellular process;cytoskeleton organization;immune system process;organelle organization;regulation of organelle organization;response to stimulus;response to stress	cell part;cell projection;cytosol;macromolecular complex;protein complex	1.4173e-29	411680000	26	2	2	0	0	1	3	3	4	0	5	2	4	P61160;F5H6T1	P61160;F5H6T1	Actin-related protein 2	ACTR2
22.9982	23.6635	22.815	23.0645	21.7143	22.9581	21.852	21.5048	21.7878	20.7428	22.1056	23.4843	anatomical structure morphogenesis;carbohydrate metabolic process;cellular metabolic process;cellular process;developmental process;macromolecule metabolic process;macromolecule modification;metabolic process;primary metabolic process;protein glycosylation;protein metabolic process;protein modification process;response to chemical stimulus;response to endogenous stimulus;response to stimulus	cell part;extracellular space;membrane	3.4359e-29	410380000	20	0	2	0	2	1	2	2	2	1	0	2	6	Q02742	Q02742	Beta-1,3-galactosyl-O-glycosyl-glycoprotein beta-1,6-N-acetylglucosaminyltransferase	GCNT1
23.572	24.1548	0	22.2848	22.5631	22.9651	21.6278	23.0176	22.6073	23.8819	23.2618	23.2866	biological regulation;catabolic process;cell death;cellular metabolic process;cellular nitrogen compound metabolic process;cellular process;death;immune system process;interspecies interaction between organisms;macromolecule metabolic process;macromolecule modification;metabolic process;mRNA metabolic process;multi-organism process;nitrogen compound metabolic process;nucleobase-containing compoun…	cell part;cytosol;macromolecular complex;nucleoplasm;protein complex	1.8441e-32	408010000	34	2	3	0	1	2	6	1	4	2	5	4	4	P25788;G3V3W4;G3V5N4;G3V4X5	P25788	Proteasome subunit alpha type-3	PSMA3
24.8851	23.8959	0	23.4534	23.6538	23.1047	22.7584	23.5437	22.8784	22.4916	22.718	23.1578	biological regulation;cellular component movement;cellular component organization;cellular process;immune system process;regulation of organelle organization;response to stimulus;response to stress	cell leading edge;cell part;cell projection;cytosol;endosome;Golgi apparatus;intracellular membrane-bounded organelle;intracellular organelle;macromolecular complex;membrane;organelle;plasma membrane;protein complex	1.6165e-27	400130000	42	8	3	0	2	4	5	5	6	2	0	3	4	O15144;C9JTV5;G5E9J0;H7C3F9;G5E9S7	O15144	Actin-related protein 2/3 complex subunit 2	ARPC2
21.7123	21.7685	22.7311	21.1429	23.3556	23.6588	23.5062	22.7175	21.3041	20.7892	22.6321	22.8082	developmental process;immune system process;multicellular organismal development;multicellular organismal process;response to stimulus	cell part;membrane;plasma membrane	7.2441e-26	399250000	19	0	1	0	0	3	3	5	2	0	0	1	4	Q10588;A6NC48;H0Y984;H0Y9Q9;H0Y8G4	Q10588;A6NC48;H0Y984	ADP-ribosyl cyclase 2	BST1
0	0	0	0	21.769	22.3022	21.7567	21.8569	23.5617	24.699	0	22.058	anatomical structure development;anatomical structure formation involved in morphogenesis;cellular process;developmental process;macromolecule metabolic process;metabolic process;primary metabolic process;protein maturation;protein metabolic process;proteolysis;response to chemical stimulus;response to stimulus;response to stress;syncytium formation	cell part;cytoplasm;intracellular membrane-bounded organelle;intracellular organelle;membrane;nucleus;organelle;plasma membrane	8.608e-22	396390000	14	0	0	0	0	1	1	1	3	3	5	0	0	P17655	P17655	Calpain-2 catalytic subunit	CAPN2
0	0	0	20.2306	0	21.5237	22.4248	23.5498	0	0	23.2369	0	anatomical structure development;biological regulation;cellular component organization;cellular process;cytoskeleton organization;developmental process;organelle organization;regulation of transport;response to abiotic stimulus;response to external stimulus;response to stimulus;response to stress	cell part	9.6016e-09	396210000	5	0	0	0	0	0	0	2	3	0	0	0	0	K7ES69;B4DDF4;Q99439;B4DUT8;H3BVI6	K7ES69;B4DDF4;Q99439;B4DUT8	Calponin-2	CNN2
0	0	0	0	22.1407	23.0952	23.304	24.2286	22.0341	21.9252	23.1246	24.0017	biological regulation;cellular component assembly;cellular component movement;cellular component organization;cellular process;coagulation;cytoskeleton organization;immune system process;macromolecular complex assembly;multicellular organismal process;organelle organization;protein complex assembly;regulation of body fluid levels;regulation of organelle organization;response to stimulus;response …	cell part;cytoplasm;cytoskeleton;cytosol;extracellular region;F-actin capping protein complex;intracellular non-membrane-bounded organelle;intracellular organelle;macromolecular complex;membrane;organelle;protein complex	2.7716e-37	394750000	18	0	0	0	1	0	1	4	4	0	1	3	4	P47755;C9JUG7;B4DG50;F8W9N7	P47755;C9JUG7;B4DG50;F8W9N7	F-actin-capping protein subunit alpha-2	CAPZA2
0	0	0	21.1421	22.7432	22.7501	24.7007	23.6949	21.9101	22.8167	23.1556	21.5095	biological regulation;immune system process;macromolecule metabolic process;metabolic process;primary metabolic process;protein metabolic process;response to stimulus;response to stress	cell part;extracellular region;membrane;plasma membrane	3.1895e-32	392940000	16	0	0	0	1	3	1	3	4	0	2	2	0	P04206;P01623;P01622;P01620;P18136;P18135	P04206;P01623;P01622;P01620;P18136;P18135	Ig kappa chain V-III region GOL;Ig kappa chain V-III region WOL;Ig kappa chain V-III region Ti;Ig kappa chain V-III region SIE;Ig kappa chain V-III region HIC;Ig kappa chain V-III region HAH
22.6753	22.8115	23.1946	22.676	22.9867	23.1154	23.0451	22.76	0	21.0878	22.9715	23.3274	biological regulation;biosynthetic process;cellular metabolic process;cellular process;macromolecule metabolic process;metabolic process	cell part;membrane	1.3928e-52	392610000	25	1	1	1	1	2	3	6	4	0	0	3	3	Q8WVQ1;K7EN15	Q8WVQ1;K7EN15	Soluble calcium-activated nucleotidase 1	CANT1
0	21.7692	0	0	22.3625	23.9229	22.0236	22.9863	23.0843	21.7841	22.1059	23.3935		cell part;extracellular region;Golgi apparatus;intracellular membrane-bounded organelle;intracellular organelle;organelle	3.3497e-31	388610000	19	0	0	0	0	3	3	1	3	1	0	2	6	Q9UJJ9;H0YEA7;E9PQQ5	Q9UJJ9;H0YEA7	N-acetylglucosamine-1-phosphotransferase subunit gamma	GNPTG
0	0	0	0	22.3772	21.3456	23.2911	21.3039	21.9675	0	21.4277	0	carbohydrate metabolic process;catabolic process;cellular metabolic process;cellular process;macromolecule metabolic process;macromolecule modification;metabolic process;oligosaccharide metabolic process;peptidyl-amino acid modification;primary metabolic process;protein folding;protein glycosylation;protein metabolic process;protein modification process;proteolysis;proteolysis involved in cellula…	cell part;membrane	1.0157e-87	387620000	14	1	0	1	0	5	1	2	2	0	0	0	2	B3KQC5;Q9UKM7;H0YG20;H0YGV7;H0YIU0;H0YI64	B3KQC5;Q9UKM7;H0YG20;H0YGV7	Endoplasmic reticulum mannosyl-oligosaccharide 1,2-alpha-mannosidase	MAN1B1
0	0	0	0	24.7902	23.6296	22.8301	23.9213	0	22.7341	21.9815	22.5053	biological regulation;catabolic process;cellular component organization;cellular metabolic process;cellular nitrogen compound metabolic process;cellular process;cytoskeleton organization;heterocycle metabolic process;macromolecule metabolic process;metabolic process;nitrogen compound metabolic process;nucleobase-containing compound catabolic process;nucleobase-containing compound metabolic proces…	cell part;cytoplasm;intracellular membrane-bounded organelle;intracellular organelle;macromolecular complex;nucleus;organelle;protein complex;protein serine/threonine phosphatase complex	2.4661e-16	386110000	18	2	1	0	0	1	2	3	2	0	3	1	3	A6PVN5;Q15257;C9IZ76;Q5T949;Q5T948;A6PVN9;B4DZF8;A6PVN8;A6PVN6;A6PVN7;B7ZBQ0;Q68CR8	A6PVN5;Q15257;C9IZ76;Q5T949;Q5T948;A6PVN9;B4DZF8;A6PVN8;A6PVN6	Serine/threonine-protein phosphatase 2A activator	PPP2R4
23.8218	24.0285	23.1813	22.3785	23.2763	22.8918	22.0915	23.1454	23.8233	24.0995	23.0474	23.4811	biological regulation;catabolic process;cell death;cellular metabolic process;cellular nitrogen compound metabolic process;cellular process;death;immune system process;interspecies interaction between organisms;macromolecule metabolic process;macromolecule modification;metabolic process;mRNA metabolic process;multi-organism process;nitrogen compound metabolic process;nucleobase-containing compoun…	cell part;cytosol;macromolecular complex;nucleoplasm;protein complex	3.779e-41	385630000	47	4	7	0	2	4	6	3	7	1	8	1	4	P28074;H0YJM8	P28074	Proteasome subunit beta type-5	PSMB5
0	0	0	0	22.5116	22.0622	0	22.7237	22.2074	22.7304	0	0	alcohol metabolic process;biosynthetic process;carbohydrate metabolic process;catabolic process;cellular metabolic process;cellular process;energy reserve metabolic process;generation of precursor metabolites and energy;macromolecule metabolic process;metabolic process;polysaccharide metabolic process;primary metabolic process;small molecule metabolic process	cell part;cytosol	1.0283e-20	382300000	6	0	0	0	0	1	2	0	1	1	1	0	0	F5H6V2;Q96G03;B4E0G8	F5H6V2;Q96G03;B4E0G8	Phosphoglucomutase-2	PGM2
23.768	23.4941	22.6383	23.5491	22.9447	22.7079	22.6402	22.6594	22.3264	22.6386	23.1371	23.1872	alcohol metabolic process;biosynthetic process;carbohydrate metabolic process;catabolic process;cellular aldehyde metabolic process;cellular metabolic process;cellular nitrogen compound metabolic process;cellular process;cofactor metabolic process;energy reserve metabolic process;generation of precursor metabolites and energy;heterocycle metabolic process;metabolic process;nitrogen compound metab…	cell part;cytoplasm;cytosol;intracellular membrane-bounded organelle;intracellular organelle;organelle	2.6219e-19	381330000	25	3	2	0	4	2	1	3	3	1	1	3	2	P37837;F2Z393	P37837;F2Z393	Transaldolase	TALDO1
0	21.1076	21.4794	0	23.4606	21.4764	0	21.9176	22.7255	22.6227	0	0	cellular metabolic process;cellular process;immune system process;macromolecule metabolic process;macromolecule modification;metabolic process;primary metabolic process;protein metabolic process;protein modification by small protein conjugation or removal;protein modification process;proteolysis;response to chemical stimulus;response to stimulus;response to stress	cell part;cytosol;intracellular membrane-bounded organelle;intracellular organelle;nucleus;organelle	7.2534e-24	378480000	13	0	0	0	0	3	2	0	2	2	3	0	1	B7Z463;E9PLK3;P55786;E9PJ74;H0YDG0;E9PRQ5;E7EWZ2;A6NEC2	B7Z463;E9PLK3;P55786	Puromycin-sensitive aminopeptidase	NPEPPS
21.5433	21.3866	0	0	23.8786	24.3685	23.0888	22.5057	0	23.7772	0	23.458	aging;amine metabolic process;anatomical structure development;behavior;biological regulation;biosynthetic process;catabolic process;cell activation;cellular amino acid metabolic process;cellular component movement;cellular component organization;cellular homeostasis;cellular ion homeostasis;cellular ketone metabolic process;cellular membrane organization;cellular metabolic process;cellular nitro…	cell body;cell part;cytosol;extracellular matrix;extracellular space;intracellular membrane-bounded organelle;intracellular organelle;macromolecular complex;microbody;neuronal cell body;nucleus;organelle;peroxisome;protein complex;vesicle	6.9894e-21	377960000	17	0	1	0	0	1	5	2	2	1	3	0	2	P00441;H7BYH4	P00441;H7BYH4	Superoxide dismutase [Cu-Zn]	SOD1
0	0	0	0	23.2984	22.1063	22.3948	20.1981	0	0	22.4947	21.3424	anatomical structure development;behavior;cellular metabolic process;cellular process;developmental process;growth;metabolic process;post-embryonic development;reproduction;response to chemical stimulus;response to oxidative stress;response to stimulus;response to stress	extracellular region;extracellular space	3.1217e-12	376470000	12	0	0	1	1	3	1	3	0	0	0	2	1	D6REX5;P49908;D6RIS9	D6REX5;P49908;D6RIS9	Selenoprotein P	SEPP1
0	0	0	0	25.512	24.6567	18.9659	19.5643	23.5735	19.5275	19.267	20.0756	cellular lipid metabolic process;cellular metabolic process;cellular process;lipid metabolic process;metabolic process;primary metabolic process;small molecule metabolic process	cell part;cytoplasmic membrane-bounded vesicle;intracellular membrane-bounded organelle;intracellular organelle;lysosome;membrane;organelle;plasma membrane;vacuole;vesicle	2.4915e-33	373650000	20	0	0	0	0	6	9	0	1	4	0	0	0	Q99519;E9PIF4	Q99519;E9PIF4	Sialidase-1	NEU1
0	0	0	0	0	25.0383	21.1497	0	21.8086	21.0884	0	0	autophagy;biological adhesion;biological regulation;catabolic process;cell adhesion;cell communication;cell motility;cell-cell signaling;cellular component movement;cellular component organization;cellular metabolic process;cellular process;cytokine production;cytoskeleton organization;immune system process;locomotion;metabolic process;multicellular organismal process;multi-organism process;organ…	cell part;cytoskeleton;cytosol;extracellular region;extracellular space;intracellular membrane-bounded organelle;intracellular non-membrane-bounded organelle;intracellular organelle;membrane;nucleus;organelle;plasma membrane	1.8902e-12	370690000	4	0	0	0	0	0	3	1	0	0	0	0	0	P06702	P06702	Protein S100-A9	S100A9
0	0	0	0	0	0	20.0098	0	0	0	0	0			0.0016452	370280000	2	0	0	0	0	0	0	0	1	1	0	0	0	B5MCY1	B5MCY1	Tudor domain-containing protein 15	TDRD15
0	0	0	0	21.9179	21.6868	22.4198	0	22.1988	21.4455	21.6788	23.3407	anatomical structure development;biological adhesion;cell adhesion;cell junction organization;cellular component assembly;cellular component organization;cellular process;developmental process;multicellular organismal process	cell part;membrane;plasma membrane	1.2323e-40	368950000	10	0	0	1	0	1	1	1	0	1	1	1	3	P55287;H3BUU9;H3BQH2	P55287;H3BUU9	Cadherin-11	CDH11
25.1082	23.7341	21.5792	22.3909	21.2606	20.2739	22.4735	23.1755	21.3631	21.6731	22.7728	22.8836	biological regulation;cellular component assembly;cellular component movement;cellular component organization;cellular process;coagulation;cytoskeleton organization;multicellular organismal process;organelle organization;regulation of body fluid levels;regulation of organelle organization	cell part;cell projection;cytoskeleton;cytosol;F-actin capping protein complex;intracellular non-membrane-bounded organelle;intracellular organelle;macromolecular complex;membrane;organelle;protein complex	3.5315e-28	367770000	24	7	6	0	3	0	0	2	2	0	0	2	2	P47756;B1AK85	P47756;B1AK85	F-actin-capping protein subunit beta	CAPZB
23.4423	23.108	22.4936	23.9234	22.3052	21.8884	23.3153	22.4942	22.7977	22.3831	22.4877	23.2309	biological regulation;cellular process;immune system process;interspecies interaction between organisms;multi-organism process;response to chemical stimulus;response to stimulus;signal transduction	cell part;extracellular region;macromolecular complex;membrane;MHC protein complex;plasma membrane;protein complex	1.5015e-61	367060000	33	4	5	0	9	1	0	5	2	1	1	2	3	P30508;P30505;Q29960;P30510;Q29963;Q9TNN7;A2BF26;Q29865;P30504;P30492;Q29940;P30493;P30480;P30460;P30479;P30466;P30462;P18463;P01889;P30455;P30443	P30508;P30505;Q29960;P30510;Q29963;Q9TNN7;A2BF26;Q29865;P30504	HLA class I histocompatibility antigen, Cw-12 alpha chain;HLA class I histocompatibility antigen, Cw-8 alpha chain;HLA class I histocompatibility antigen, Cw-16 alpha chain;HLA class I histocompatibility antigen, Cw-14 alpha chain;HLA class I histocompatibility antigen, Cw-6 alpha chain;HLA class I histocompatibility antigen, Cw-5 alpha chain;HLA class I histocompatibility antigen, Cw-18 alpha ch…	HLA-C
0	0	0	0	24.1535	23.7655	22.7069	22.3945	0	21.4808	0	22.7476	biological regulation;cellular component disassembly;cellular component organization;cellular process;extracellular matrix organization;extracellular structure organization;homeostatic process;immune system process;macromolecule metabolic process;metabolic process;multicellular organismal process;primary metabolic process;protein metabolic process;proteolysis;response to stimulus;response to stre…	extracellular region;extracellular space	7.438e-08	363770000	9	0	0	0	0	2	4	1	1	0	1	0	0	P43235	P43235	Cathepsin K	CTSK
0	21.9661	0	0	24.9072	24.5598	21.1421	21.1705	0	21.232	21.4542	22.7923	amine metabolic process;carbohydrate metabolic process;catabolic process;macromolecule metabolic process;metabolic process;nitrogen compound metabolic process;oligosaccharide metabolic process;polysaccharide metabolic process;primary metabolic process	cell part;intracellular membrane-bounded organelle;intracellular organelle;lysosome;organelle;vacuole	2.1588e-20	355690000	17	0	0	0	0	5	8	0	1	0	0	0	3	Q01459	Q01459	Di-N-acetylchitobiase	CTBS
0	0	0	0	23.6682	22.961	20.668	0	24.4898	24.5341	0	0	alcohol metabolic process;biosynthetic process;carbohydrate metabolic process;cellular ketone metabolic process;cellular metabolic process;cellular nitrogen compound metabolic process;cellular process;energy reserve metabolic process;generation of precursor metabolites and energy;macromolecule metabolic process;metabolic process;nitrogen compound metabolic process;nucleobase-containing compound m…	cell part;cytosol	8.847e-52	352700000	13	0	0	0	0	3	3	0	0	3	4	0	0	Q16851;E7EUC7;C9JWG0;C9JVG3;C9JQU9;C9JNZ1;C9JTZ5;C9JUW1	Q16851;E7EUC7;C9JWG0;C9JVG3;C9JQU9;C9JNZ1	UTP--glucose-1-phosphate uridylyltransferase	UGP2
0	21.4599	0	20.671	21.6457	23.6525	22.7636	22.6376	21.158	0	24.3971	23.5267	cellular process;establishment of localization;hydrogen transport;ion transport;transmembrane transport;transport	cell part;macromolecular complex;membrane;protein complex;proton-transporting two-sector ATPase complex	1.2024e-28	352160000	20	0	1	0	0	1	4	3	3	0	1	3	4	Q15904;A6QRJ1;H7C2Y8;A6NLC6;H7C0T7;F2Z3L8	Q15904;A6QRJ1	V-type proton ATPase subunit S1	ATP6AP1
24.3906	0	0	23.15	22.1126	21.6772	23.0904	24.2007	0	21.4888	21.6196	21.7527	biological regulation;cellular aldehyde metabolic process;cellular component assembly;cellular component organization;cellular ketone metabolic process;cellular lipid metabolic process;cellular metabolic process;cellular process;detection of stimulus;digestion;establishment of localization;homeostatic process;hormone metabolic process;lipid metabolic process;lipid transport;macromolecular complex…	cell part;cytoplasm;cytosol	1.2356e-32	351380000	18	2	0	0	3	1	1	5	4	0	0	1	1	Q04828;P52895;B4DK69;H0Y804;S4R3P0;A6NHU4;S4R3Z2;P42330;S4R3D5;B4DL37;P17516	Q04828;P52895;B4DK69;H0Y804;S4R3P0	Aldo-keto reductase family 1 member C1;Aldo-keto reductase family 1 member C2	AKR1C1;AKR1C2
22.1243	22.7459	0	22.0424	22.7618	23.3681	22.932	23.9071	21.4608	0	22.9699	0	biological regulation;coagulation;macromolecule metabolic process;metabolic process;multicellular organismal process;primary metabolic process;protein metabolic process;regulation of body fluid levels;response to stimulus	cell part;endoplasmic reticulum;extracellular region;extracellular space;intracellular membrane-bounded organelle;intracellular organelle;membrane;organelle;plasma membrane	2.9592e-17	349620000	18	2	2	0	2	3	2	2	2	0	0	2	1	P10646;C9JBB3;C9JT76;C9JQ14;C9JKV3	P10646;C9JBB3	Tissue factor pathway inhibitor	TFPI
0	0	0	0	23.4198	23.9388	0	20.8185	22.747	23.2068	0	19.5094	biosynthetic process;catabolic process;cellular alkene metabolic process;cellular ketone metabolic process;cellular lipid metabolic process;cellular metabolic process;cellular process;lipid metabolic process;macromolecule metabolic process;metabolic process;organic acid metabolic process;peptide metabolic process;primary metabolic process;protein metabolic process;proteolysis;response to stimulus…	cell part;cytosol;intracellular membrane-bounded organelle;intracellular organelle;nucleus;organelle	1.1515e-49	346680000	18	0	0	0	0	5	4	0	0	5	4	0	0	P09960;B4DEH5	P09960	Leukotriene A-4 hydrolase	LTA4H
22.2117	21.6374	22.2764	21.3221	22.53	22.5698	0	21.3328	21.0668	0	19.914	0	anatomical structure development;anatomical structure morphogenesis;biological regulation;cell morphogenesis;cellular component assembly;cellular component morphogenesis;cellular component organization;cellular metabolic process;cellular process;circulatory system process;developmental process;embryo development;extracellular matrix organization;extracellular structure organization;localization;m…	cell part;membrane	1.384e-26	343250000	12	1	1	2	0	6	2	0	0	0	0	0	0	O60568;H7C2S8;H7C2V1;H7C0B8;C9JIX5;H7C2A8;C9JU11	O60568	Procollagen-lysine,2-oxoglutarate 5-dioxygenase 3	PLOD3
21.597	20.9755	0	20.5837	22.1701	22.9742	21.926	22.456	21.6955	24.0769	20.4404	21.7108	biological regulation;catabolic process;cellular metabolic process;cellular process;macromolecule metabolic process;metabolic process;primary metabolic process;protein metabolic process;proteolysis	cell part;cytoplasm;membrane;plasma membrane	3.2852e-22	337040000	15	0	0	0	0	1	4	0	4	0	5	0	1	P07384;E9PRM1;E9PLX0;E9PJJ3;E9PLC9;E9PMC6;E9PJA6;E9PSA6;E9PL37;E9PQB3;E9PIA9	P07384	Calpain-1 catalytic subunit	CAPN1
22.1812	21.7823	22.1899	22.5403	22.9796	22.0203	23.0907	21.5333	0	22.2471	21.0623	21.5387	anatomical structure development;anatomical structure formation involved in morphogenesis;biological adhesion;biological regulation;cell adhesion;cell motility;cellular component movement;cellular process;developmental process;locomotion;response to chemical stimulus;response to external stimulus;response to stimulus;signal transduction	cell part;cell projection;extracellular region;macromolecular complex;membrane;neuron projection;plasma membrane;protein complex;receptor complex	1.6168e-25	335520000	17	1	1	2	4	3	2	3	0	0	1	0	0	F5H2X3;F5H1G4;O60462;C9JH98	F5H2X3;F5H1G4;O60462	Neuropilin-2	NRP2
23.3069	22.7009	0	22.7163	22.5869	22.0518	22.6591	22.0181	22.6362	23.7588	22.2473	22.3564	biological regulation;cell communication;cell-cell signaling;cellular component assembly;cellular component organization;cellular macromolecular complex assembly;cellular process;establishment of localization;immune system process;locomotion;macromolecular complex assembly;organelle organization;protein complex assembly;protein transport;response to chemical stimulus;response to external stimulus…	AP-type membrane coat adaptor complex;cell part;cytosol;macromolecular complex;membrane;plasma membrane;protein complex	8.1246e-29	334280000	24	0	2	0	2	1	1	5	3	2	6	1	1	K7EJT8;P63010	K7EJT8;P63010	AP-2 complex subunit beta	AP2B1
0	23.4225	0	0	22.9613	23.6873	21.6721	21.8043	22.4443	22.8958	0	20.8278	autophagy;catabolic process;cell death;cellular metabolic process;cellular process;death;metabolic process	cell body;cell part;cell projection;cytoplasmic membrane-bounded vesicle;endosome;intracellular membrane-bounded organelle;intracellular organelle;lysosome;membrane;neuron projection;neuronal cell body;organelle;plasma membrane;vacuole;vesicle	3.2575e-20	333730000	10	0	2	0	0	2	2	0	1	1	2	0	0	P11279;B4DWL3	P11279;B4DWL3	Lysosome-associated membrane glycoprotein 1	LAMP1
22.7711	21.7808	0	20.7785	23.3693	23.9002	20.8998	23.4397	21.5794	23.3424	20.8842	21.961	cellular process;endosome transport;establishment of localization;transport;vacuolar transport;vesicle-mediated transport	cell part;cytosol;endosome;intracellular membrane-bounded organelle;intracellular organelle;macromolecular complex;membrane;organelle;protein complex;retromer complex;vesicle	4.3691e-23	332490000	23	2	2	0	2	3	4	1	4	0	3	1	1	O75436;S4R3Q6;F5H4L7;G3V1N8;S4R2Y3;Q4G0F5	O75436;S4R3Q6;F5H4L7;G3V1N8	Vacuolar protein sorting-associated protein 26A	VPS26A
0	0	0	0	0	0	0	0	0	0	26.0127	0	catabolic process;cellular metabolic process;cellular nitrogen compound metabolic process;cellular process;establishment of localization;heterocycle metabolic process;metabolic process;nitrogen compound metabolic process;nucleobase-containing compound catabolic process;nucleobase-containing compound metabolic process;nucleobase-containing small molecule metabolic process;nucleotide metabolic proc…	cell part	0.00030874	332060000	1	0	0	0	0	0	0	0	0	0	0	1	0	E5RFN6;Q8WWZ4	E5RFN6;Q8WWZ4	ATP-binding cassette sub-family A member 10	ABCA10
21.9198	22.335	0	23.3318	23.4701	22.3434	23.9067	23.3484	0	20.3063	23.0358	21.9715	biological regulation;cellular metabolic process;cellular process;macromolecule metabolic process;macromolecule modification;metabolic process;peptidyl-amino acid modification;primary metabolic process;protein folding;protein metabolic process;protein modification process;response to stimulus;signal transduction	cell part;cytoplasm	2.1514e-09	329510000	26	2	3	0	2	4	3	3	3	0	1	2	3	P45877	P45877	Peptidyl-prolyl cis-trans isomerase C	PPIC
25.0955	24.66	21.8377	24.2148	22.5774	22.2111	22.7189	21.9066	24.084	0	21.7698	0	anatomical structure morphogenesis;biological regulation;cellular component morphogenesis;cellular component organization;cellular process;developmental process;response to stimulus;signal transduction	cell part;cell projection;cytosol;nuclear envelope	9.4641e-06	328230000	22	2	3	0	2	2	3	2	2	2	1	2	1	R4GN98;P06703	R4GN98;P06703	Protein S100-A6	S100A6
23.7365	22.4676	0	21.8417	22.903	23.0722	21.2116	22.8738	23.5392	0	20.8959	22.2081	biological regulation;cellular component movement;cellular process	cell part;cytoplasm;cytoskeleton;cytosol;intracellular non-membrane-bounded organelle;intracellular organelle;macromolecular complex;organelle;protein complex;site of polarized growth	4.7856e-40	326920000	25	3	3	0	1	2	6	1	4	2	0	0	3	Q5VU59;Q5VU58;D6R904;Q5VU61;P06753;J3KN67;D6RFM2;H0YL80;H0YKX5;H0YKP3;Q5VU63;H0YNC7;A6NL28;F5H7S3;H7BYY1;H0YK48;H0YL52;B7Z596;P09493;Q6ZN40	Q5VU59;Q5VU58;D6R904;Q5VU61;P06753;J3KN67	Tropomyosin alpha-3 chain	TPM3
0	0	0	0	22.204	23.6696	0	21.7231	21.6464	24.115	21.5702	24.3921	biological regulation;cell death;cellular component organization;cellular membrane organization;cellular process;death;endocytosis;establishment of localization;immune system process;membrane invagination;membrane organization;regulation of transport;response to abiotic stimulus;response to biotic stimulus;response to chemical stimulus;response to heat;response to stimulus;response to stress;sign…	cell part;cell surface;extracellular region;extracellular space;membrane;plasma membrane	5.632e-49	324790000	17	0	0	0	0	1	2	0	0	1	4	0	9	P08571;D6RFL4	P08571;D6RFL4	Monocyte differentiation antigen CD14;Monocyte differentiation antigen CD14, urinary form;Monocyte differentiation antigen CD14, membrane-bound form	CD14
23.5335	22.9958	0	21.1775	21.1497	22.9176	21.7539	22.1472	22.6036	23.4028	22.9185	22.857	cellular metabolic process;cellular nitrogen compound metabolic process;cellular process;DNA metabolic process;DNA recombination;macromolecule metabolic process;metabolic process;nitrogen compound metabolic process;nucleobase-containing compound metabolic process;primary metabolic process	cell part;cytoplasm;intracellular membrane-bounded organelle;intracellular organelle;nucleus;organelle	3.8478e-34	324710000	23	2	2	0	0	1	2	1	2	0	6	2	5	E9PGT1;Q15631;H7C1D4	E9PGT1;Q15631;H7C1D4	Translin	TSN
19.7551	19.5603	0	0	18.4677	25.3118	19.0089	0	19.6954	19.2539	19.9526	0	autophagy;biological adhesion;biological regulation;catabolic process;cell adhesion;cell motility;cellular component movement;cellular metabolic process;cellular process;cytokine production;immune system process;locomotion;metabolic process;multicellular organismal process;multi-organism process;regulation of organelle organization;response to biotic stimulus;response to chemical stimulus;respons…	cell part;cytoskeleton;cytosol;extracellular region;extracellular space;intracellular non-membrane-bounded organelle;intracellular organelle;membrane;organelle;plasma membrane	1.8986e-14	324330000	9	0	0	0	0	0	8	0	1	0	0	0	0	P05109	P05109	Protein S100-A8;Protein S100-A8, N-terminally processed	S100A8
0	0	0	0	0	0	0	0	0	0	21.5458	0	biological regulation;cellular process;establishment of localization;multicellular organismal process;neurological system process;response to stimulus;signal transduction;transport	cell part;cell projection;cilium	0.0022011	324170000	3	0	0	1	0	0	1	0	0	0	1	0	0	Q9NQW8	Q9NQW8	Cyclic nucleotide-gated cation channel beta-3	CNGB3
24.249	23.691	0	23.8842	20.9136	21.555	22.6163	21.1636	21.453	21.2183	22.1151	22.5404	cellular alkene metabolic process;cellular ketone metabolic process;cellular lipid metabolic process;cellular metabolic process;cellular process;lipid metabolic process;metabolic process;organic acid metabolic process;primary metabolic process;response to chemical stimulus;response to stimulus;small molecule metabolic process	cell part;cytoplasm	1.885e-30	323100000	26	2	1	0	2	1	4	6	3	0	0	1	6	Q14914;Q5JVP3;F2Z3J9;F6XGT7;Q5JVP2	Q14914;Q5JVP3;F2Z3J9	Prostaglandin reductase 1	PTGR1
0	0	0	21.1624	22.3293	23.5648	22.6902	22.1411	22.355	0	0	21.864		cell part;cytoplasm;intracellular membrane-bounded organelle;intracellular organelle;nucleus;organelle	9.2969e-11	321090000	13	1	1	0	1	3	2	2	1	0	1	0	1	O75368	O75368	SH3 domain-binding glutamic acid-rich-like protein	SH3BGRL
0	0	0	0	21.6934	23.1537	0	21.0257	24.2291	24.2445	0	21.6697	anatomical structure formation involved in morphogenesis;biological adhesion;biological regulation;cell adhesion;cell differentiation;cell motility;cellular component movement;cellular component organization;cellular process;cytokinesis;cytoskeleton organization;developmental process;embryo development;establishment of localization;establishment or maintenance of cell polarity;immune system proce…	cell part;cell projection;cytoskeleton;cytosol;extracellular organelle;intracellular membrane-bounded organelle;intracellular non-membrane-bounded organelle;intracellular organelle;macromolecular complex;membrane;nucleus;organelle;plasma membrane;protein complex;synapse;vesicle	2.07e-39	319420000	9	0	0	0	0	0	3	0	0	2	3	0	1	P35579;P35749;P35580;F8W6L6;Q7Z406;F2Z2U8;G8JLL9	P35579	Myosin-9	MYH9
0	22.6943	0	0	22.6492	22.8449	0	21.8099	23.085	22.5053	21.9395	22.3717	anatomical structure development;anatomical structure formation involved in morphogenesis;biological adhesion;cell adhesion;cell junction organization;cellular component assembly;cellular component organization;cellular localization;cellular process;developmental process;establishment of localization;localization;locomotion;protein targeting;protein transport;response to chemical stimulus;respons…	cell part;intracellular;membrane;plasma membrane	7.4946e-22	317140000	9	0	2	0	0	4	2	0	0	0	0	0	1	H7BY57;F8WAT1;F8W8X7;F8W9B6;F8W792;F8W791;O94856;J3QSX2;D6RBU5;D6RHX4;H7C0L6	H7BY57;F8WAT1;F8W8X7;F8W9B6;F8W792;F8W791;O94856;J3QSX2;D6RBU5	Neurofascin	NFASC
21.8079	20.724	0	22.5918	22.5757	22.6841	22.7452	22.7053	22.3224	22.8466	22.6931	21.8685	biological regulation;cell communication;cell-cell signaling;cellular component organization;cellular membrane organization;cellular process;endocytosis;endosome transport;establishment of localization;Golgi vesicle transport;immune system process;locomotion;membrane invagination;membrane organization;protein transport;response to chemical stimulus;response to external stimulus;response to stimul…	AP-type membrane coat adaptor complex;cell part;cytosol;macromolecular complex;protein complex	1.0897e-25	316250000	21	1	1	0	2	3	3	1	3	2	2	3	0	O95782;O94973;M0R2D9;E9PR62	O95782	AP-2 complex subunit alpha-1	AP2A1
23.3688	23.3365	0	23.1424	22.7963	22.2871	22.0728	21.7684	24.2628	24.6931	22.0863	22.3535	multi-organism process;response to biotic stimulus;response to stimulus	cell part;cytosol;macromolecular complex;protein complex	5.9664e-21	316240000	28	1	2	0	3	1	2	2	1	5	8	1	2	P26641;B4DTG2	P26641;B4DTG2	Elongation factor 1-gamma	EEF1G
0	0	0	0	22.5978	23.0432	0	22.423	0	22.8953	0	23.2708	cellular component movement;cellular component organization;cellular process;cytoskeleton-dependent intracellular transport;establishment of localization;Golgi vesicle transport;organelle organization;protein transport;transport;vesicle organization;vesicle-mediated transport	cell part;cytosol;intracellular membrane-bounded organelle;intracellular organelle;macromolecular complex;nucleus;organelle;protein complex	1.5996e-11	316040000	3	0	0	0	0	0	3	0	0	0	0	0	0	Q9Y678;H0Y8X7	Q9Y678	Coatomer subunit gamma-1	COPG1
0	0	21.3823	0	22.5303	21.8471	22.08	21.6256	0	21.1151	0	21.5831	cellular metabolic process;cellular process;macromolecule metabolic process;metabolic process;primary metabolic process;protein folding;protein metabolic process	cell part;membrane	2.6741e-15	312800000	16	0	0	0	2	3	1	2	2	1	3	1	1	Q96AY3;Q9H6J3;H0Y827	Q96AY3;Q9H6J3;H0Y827	Peptidyl-prolyl cis-trans isomerase FKBP10	FKBP10
0	0	0	20.5763	23.9126	23.0571	23.2382	23.7809	0	21.6637	21.7636	22.622	localization;response to chemical stimulus;response to stimulus	cell part;membrane	5.6235e-15	311850000	12	0	0	0	0	2	1	1	3	0	1	1	3	O60888;C9IZG4	O60888;C9IZG4	Protein CutA	CUTA
22.25	21.5626	0	22.5353	21.365	22.917	22.7126	23.8241	23.5998	0	23.0525	23.0433	cellular metabolic process;cellular nitrogen compound metabolic process;cellular process;macromolecule metabolic process;metabolic process;mRNA metabolic process;mRNA processing;nitrogen compound metabolic process;nucleobase-containing compound metabolic process;primary metabolic process;RNA metabolic process;RNA processing;RNA splicing	cell part;cytoplasm;macromolecular complex;nucleoplasm;ribonucleoprotein complex	3.6877e-21	311280000	20	3	2	0	3	1	2	2	3	0	0	1	3	Q15365	Q15365	Poly(rC)-binding protein 1	PCBP1
0	0	0	0	0	0	0	0	0	22.9285	0	0	biological regulation;biosynthetic process;cell activation;cellular lipid metabolic process;cellular metabolic process;cellular process;lipid metabolic process;metabolic process;primary metabolic process;regulation of protein modification process;response to stimulus;signal transduction	cell part;membrane;plasma membrane	0.0013234	308540000	2	0	0	0	0	0	0	0	0	0	0	0	2	I3L112;P52429	I3L112;P52429	Diacylglycerol kinase epsilon	DGKE
21.7058	22.4469	23.1765	22.1898	24.1881	22.8104	22.1062	21.915	22.0341	20.7019	22.8625	21.8893		cell part;cytoplasm	1.1428e-32	305270000	17	0	0	2	0	11	2	1	0	0	0	1	0	Q8WUJ3;H0YL56;H0YCE1	Q8WUJ3	Protein KIAA1199	KIAA1199
0	0	0	22.3378	22.6236	22.0603	23.1732	22.9457	0	23.5164	23.2083	22.982	biological regulation;catabolic process;cellular component organization;cellular metabolic process;cellular nitrogen compound metabolic process;cellular process;chromatin modification;chromatin organization;chromosome organization;DNA metabolic process;DNA recombination;DNA repair;histone modification;immune system process;macromolecule metabolic process;macromolecule modification;metabolic proce…	cell part;cytosol;intracellular membrane-bounded organelle;intracellular organelle;macromolecular complex;nucleus;organelle;protein complex;ubiquitin conjugating enzyme complex;ubiquitin ligase complex	1.284e-14	305080000	24	1	2	0	3	0	2	4	3	1	2	3	3	P61088;F8VSD4;F8VV71;F8VZ29;F8VQQ8	P61088;F8VSD4;F8VV71;F8VZ29	Ubiquitin-conjugating enzyme E2 N	UBE2N
0	0	0	0	23.3971	22.4099	0	21.7038	23.3869	23.9448	0	21.5357	biological adhesion;biological regulation;cell adhesion;cellular process;developmental process;multicellular organismal development;multicellular organismal process	extracellular organelle;organelle;vesicle	4.3777e-26	302890000	21	0	1	0	1	5	3	0	0	3	8	0	0	O43854	O43854	EGF-like repeat and discoidin I-like domain-containing protein 3	EDIL3
0	21.9033	0	0	22.1881	22.6312	0	21.6192	0	22.1418	0	21.6727	biological regulation;cellular homeostasis;cellular metabolic process;cellular process;establishment of localization;glycerol ether metabolic process;homeostatic process;macromolecule metabolic process;metabolic process;primary metabolic process;protein folding;protein metabolic process;protein transport;secretion;small molecule metabolic process;transport	cell part;cell surface;cytoplasmic membrane-bounded vesicle;intracellular membrane-bounded organelle;intracellular organelle;organelle;vesicle	5.0061e-09	302880000	6	0	1	0	0	1	2	0	0	0	1	0	1	P13667	P13667	Protein disulfide-isomerase A4	PDIA4
0	0	22.7698	0	22.0314	21.6762	0	0	0	0	23.73	22.3328	multi-organism process;response to stimulus;response to stress	extracellular region	3.3947e-52	299190000	9	0	0	1	0	1	1	0	0	0	0	4	2	Q00888;E7EX79;M0R0B3;M0QY31;C9JWP2;M0R2A2;M0R2Y7;Q13046;M0QYU2	Q00888;E7EX79;M0R0B3;M0QY31;C9JWP2;M0R2A2	Pregnancy-specific beta-1-glycoprotein 4	PSG4
0	0	0	0	22.3558	0	21.1296	22.8909	0	25.1885	21.4555	21.9812	aging;biological regulation;cell differentiation;cellular process;developmental process;regulation of DNA metabolic process;response to chemical stimulus;response to endogenous stimulus;response to stimulus	cell body;cell part;cell projection;macromolecular complex;neuron projection;protein complex	1.2618e-29	298870000	13	0	0	0	0	1	0	1	2	0	3	4	2	Q9HB71;B2ZWH1	Q9HB71	Calcyclin-binding protein	CACYBP
21.9967	21.8873	22.8879	23.338	22.9663	22.1175	22.5585	21.5828	0	0	22.6908	21.5508	anatomical structure development;anatomical structure formation involved in morphogenesis;anatomical structure morphogenesis;biological regulation;cell communication;cell development;cell differentiation;cell morphogenesis;cell motility;cell proliferation;cell-cell signaling;cellular component morphogenesis;cellular component movement;cellular component organization;cellular localization;cellular…	cell part;cell surface;extracellular matrix;extracellular space;proteinaceous extracellular matrix	8.362e-23	297670000	27	1	1	2	3	3	2	4	4	0	0	6	1	P41221;C9J8I8;F5H364;F5H7Q6;Q9H1J7	P41221	Protein Wnt-5a	WNT5A
0	0	0	0	23.776	22.963	21.6772	23.1944	0	0	0	20.9489	establishment of localization;protein transport;transport	cell part;cytosol;intracellular non-membrane-bounded organelle;intracellular organelle;membrane;nucleolus;organelle	1.892e-15	295150000	9	0	0	0	0	3	2	1	2	0	0	0	1	Q13228;A6PVW9;A6PVX1;H0Y532;F2Z2W8;F8WCR4;C9JVL0	Q13228;A6PVW9;A6PVX1;H0Y532	Selenium-binding protein 1	SELENBP1
0	22.9213	0	0	23.4782	23.2127	20.9119	23.2738	23.4624	24.438	22.1858	0	cellular component organization;cellular membrane organization;cellular metabolic process;cellular process;endocytosis;establishment of localization;Golgi vesicle transport;immune system process;ion transport;macromolecule metabolic process;membrane invagination;membrane organization;metabolic process;mitosis;nuclear division;organelle fission;organelle organization;protein transport;transport;ve…	cell part;cytoplasmic membrane-bounded vesicle;cytosol;extracellular organelle;intracellular membrane-bounded organelle;intracellular non-membrane-bounded organelle;intracellular organelle;macromolecular complex;membrane;mitochondrion;organelle;protein complex;vesicle	1.2758e-43	293730000	20	0	0	0	0	6	4	1	4	1	4	0	0	Q00610;J3KR87;P53675;J3KRF5;K7EJJ5;J3KS13	Q00610	Clathrin heavy chain 1	CLTC
0	0	0	0	23.7808	23.4264	19.6806	20.6252	21.1427	21.2859	0	0	catabolic process;cellular lipid metabolic process;cellular metabolic process;cellular process;lipid metabolic process;metabolic process;primary metabolic process	extracellular region;extracellular space	5.1921e-59	293030000	12	0	0	0	0	5	6	0	0	0	1	0	0	B7Z729;Q92484	B7Z729;Q92484	Acid sphingomyelinase-like phosphodiesterase 3a	SMPDL3A
0	0	0	0	22.197	22.7078	24.1524	22.924	21.9837	21.717	22.4278	22.2682	biological regulation;cellular homeostasis;cellular ion homeostasis;cellular process;developmental process;establishment of localization;homeostatic process;ion transport;multi-organism process;response to biotic stimulus;response to stimulus;transport	cell part;endosome;extracellular space;intracellular membrane-bounded organelle;intracellular organelle;nucleoplasm;organelle	2.7159e-24	292780000	17	0	0	0	1	1	2	3	4	0	0	2	4	P13693;Q5W0H4;J3KPG2;E9PJF7;Q8TBK7;Q56UQ5;H0YCX0	P13693;Q5W0H4;J3KPG2;E9PJF7	Translationally-controlled tumor protein	TPT1
0	22.8992	0	0	22.8282	21.2336	23.3344	23.031	21.5597	22.995	21.595	22.9219	anatomical structure development;anatomical structure formation involved in morphogenesis;anatomical structure morphogenesis;biological regulation;cell differentiation;cell growth;cell morphogenesis;cell motility;cell proliferation;cellular component assembly;cellular component morphogenesis;cellular component movement;cellular component organization;cellular macromolecular complex assembly;cellu…	cell part;endoplasmic reticulum;extracellular matrix;extracellular space;intracellular membrane-bounded organelle;intracellular organelle;macromolecular complex;organelle;protein complex;proteinaceous extracellular matrix	5.5209e-25	292330000	19	0	1	0	0	2	0	6	3	0	2	1	4	Q03167;E9PKY4	Q03167	Transforming growth factor beta receptor type 3	TGFBR3
0	0	0	0	0	0	20.142	22.8349	0	0	22.3998	0	amine metabolic process;biological adhesion;biological regulation;cell adhesion;cellular amino acid metabolic process;cellular component movement;cellular ketone metabolic process;cellular metabolic process;cellular nitrogen compound metabolic process;cellular process;cofactor metabolic process;immune system process;metabolic process;nitrogen compound metabolic process;organic acid metabolic proc…	cell part;membrane;plasma membrane	4.5137e-53	291600000	8	0	0	0	1	0	0	2	3	0	0	2	0	O95497	O95497	Pantetheinase	VNN1
0	0	0	0	20.9375	0	0	20.7376	20.8805	24.661	0	0	biological adhesion;biological regulation;cell adhesion;cellular process;response to stimulus;response to stress;signal transduction	cell part;cell surface	1.7007e-41	290350000	7	0	0	0	0	1	1	0	0	0	4	0	1	Q96PD2;C9JIW6	Q96PD2;C9JIW6	Discoidin, CUB and LCCL domain-containing protein 2	DCBLD2
0	0	0	0	0	21.8994	22.9226	0	0	0	0	0	cell communication;cell-cell signaling;cellular process;locomotion;response to chemical stimulus;response to external stimulus;response to stimulus;signaling	cell part;endoplasmic reticulum;extracellular region;intracellular membrane-bounded organelle;intracellular organelle;membrane;organelle	2.8539e-39	287850000	6	0	0	0	1	0	2	1	1	0	1	0	0	Q13214	Q13214	Semaphorin-3B	SEMA3B
0	0	0	0	22.646	23.6328	22.3837	22.8687	22.2814	23.8366	21.92	21.8973	cellular process;establishment of localization;transport;vesicle-mediated transport	cell part;endosome;Golgi apparatus;intracellular membrane-bounded organelle;intracellular organelle;lipid particle;membrane;organelle	2.5052e-35	283370000	13	0	0	0	1	1	3	1	3	0	3	0	1	O60664;K7ERZ3	O60664;K7ERZ3	Perilipin-3	PLIN3
0	0	0	0	0	22.3442	23.9177	23.3337	22.2611	23.0451	0	22.9676	amine metabolic process;cellular amino acid metabolic process;cellular ketone metabolic process;cellular metabolic process;cellular nitrogen compound metabolic process;cellular process;cofactor metabolic process;heterocycle metabolic process;macromolecule metabolic process;metabolic process;nitrogen compound metabolic process;nucleobase-containing compound metabolic process;nucleobase-containing …	cell part;cytoplasm;endoplasmic reticulum;intracellular membrane-bounded organelle;intracellular organelle;organelle	1.2103e-31	279430000	11	0	0	0	0	0	1	4	2	0	2	0	2	B7Z972;P22061;J3KP72;H7BY58;C9J0F2	B7Z972;P22061;J3KP72;H7BY58	Protein-L-isoaspartate O-methyltransferase;Protein-L-isoaspartate(D-aspartate) O-methyltransferase	PCMT1
0	21.1464	0	0	0	21.2557	22.8735	22.3631	0	0	20.8231	0	biological regulation;cell junction organization;cell motility;cellular component assembly;cellular component movement;cellular component organization;cellular localization;cellular metabolic process;cellular process;localization;locomotion;macromolecule metabolic process;macromolecule modification;metabolic process;phosphorus metabolic process;primary metabolic process;protein dephosphorylation;…	cell body;cell part;cell projection;cell surface;cilium;membrane;neuron projection;neuronal cell body	2.6618e-09	276980000	4	0	1	0	0	0	0	1	2	0	0	0	0	Q15262;F5GXI4;Q5TG12;B7ZMG0;E9PGC5;H0YDP9;E9PRW2	Q15262;F5GXI4;Q5TG12;B7ZMG0;E9PGC5	Receptor-type tyrosine-protein phosphatase kappa	PTPRK
21.7322	22.4422	20.2231	0	22.9047	23.6404	20.5053	21.6369	0	0	0	21.8035	anatomical structure development;anatomical structure formation involved in morphogenesis;biological adhesion;biological regulation;cell adhesion;cell motility;cell recognition;cellular component assembly;cellular component movement;cellular component organization;cellular membrane organization;cellular process;developmental process;localization;locomotion;membrane organization;multicellular orga…	cell part;synapse	2.1602e-31	275060000	17	0	1	0	0	7	7	0	1	0	0	0	1	C9JYY6;F8W775;Q92823;C9JH43;C9J8B6;C9JF43	C9JYY6;F8W775;Q92823;C9JH43	Neuronal cell adhesion molecule	NRCAM
0	0	0	0	22.1831	21.9633	0	0	24.642	23.5812	20.6396	21.5408	alcohol metabolic process;amine metabolic process;anatomical structure development;anatomical structure formation involved in morphogenesis;anatomical structure morphogenesis;biological adhesion;biological regulation;biosynthetic process;cell activation;cell adhesion;cell communication;cell death;cell development;cell differentiation;cell division;cell growth;cell junction organization;cell morph…	cell body;cell part;cell projection;extracellular matrix;extracellular region;extracellular space;neuron projection;neuronal cell body	4.7003e-15	273540000	11	0	0	0	0	1	1	0	0	5	4	0	0	P61812	P61812	Transforming growth factor beta-2;Latency-associated peptide	TGFB2
0	0	0	0	19.6757	18.2562	0	18.3331	21.3261	25.9074	0	0	anatomical structure development;anatomical structure formation involved in morphogenesis;anatomical structure morphogenesis;cell motility;cellular component movement;cellular process;developmental process;immune system process;locomotion;multicellular organismal development;multicellular organismal process;post-embryonic development;response to chemical stimulus;response to drug;response to exte…	cell part;extracellular space;membrane	4.1821e-39	272660000	14	0	0	0	0	2	0	0	0	2	10	0	0	Q99985;F5H1Z7;B4DRL8	Q99985;F5H1Z7	Semaphorin-3C	SEMA3C
0	0	0	0	22.3604	21.9251	23.8858	22.7364	21.7846	22.3953	22.7865	21.8878	anatomical structure development;anatomical structure morphogenesis;biological regulation;carbohydrate metabolic process;catabolic process;cell cycle;cell division;cellular lipid metabolic process;cellular metabolic process;cellular process;developmental process;energy reserve metabolic process;generation of precursor metabolites and energy;glycerol ether metabolic process;lipid metabolic process…	cell part;cell projection;cytosol;histone methyltransferase complex;intracellular membrane-bounded organelle;intracellular non-membrane-bounded organelle;intracellular organelle;kinetochore;macromolecular complex;membrane;midbody;mitochondrion;neuron projection;nucleolus;organelle;protein complex;protein serine/threonine phosphatase complex	1.6639e-24	270700000	17	1	0	0	0	0	0	5	5	0	2	2	2	P62136;E9PMD7;E7ETD8;F8VR82;F8VYE8;P36873;F8W0W8;F5H1L6;F5H037;F8WE71;H0Y3Y6	P62136;E9PMD7;E7ETD8;F8VR82;F8VYE8;P36873;F8W0W8	Serine/threonine-protein phosphatase PP1-alpha catalytic subunit;Serine/threonine-protein phosphatase;Serine/threonine-protein phosphatase PP1-gamma catalytic subunit	PPP1CA;PPP1CB;PPP1CC
22.4054	0	0	22.4072	22.046	21.6855	22.2728	21.2772	21.2315	0	21.1657	21.8395	anatomical structure formation involved in morphogenesis;anatomical structure morphogenesis;developmental process	extracellular matrix	6.8175e-10	268590000	7	1	0	0	1	2	1	2	0	0	0	0	0	Q6UXH8;K7EQ81	Q6UXH8	Collagen and calcium-binding EGF domain-containing protein 1	CCBE1
0	20.0185	0	0	0	0	0	0	0	0	0	0	biological regulation;cellular homeostasis;cellular process;glycerol ether metabolic process;homeostatic process;metabolic process;small molecule metabolic process		2.6295e-27	268250000	11	2	1	1	1	1	0	0	1	1	1	1	1	H7BZJ3	H7BZJ3	Thioredoxin	PDIA3
0	21.6902	20.7302	22.6799	20.9967	22.133	20.7809	0	22.8486	23.405	0	0	anatomical structure development;biological regulation;developmental process	cell part;extracellular region;membrane;plasma membrane	5.2488e-10	267750000	11	0	0	0	2	1	2	1	0	2	3	0	0	Q9NZV1;H7C1Z0;H7C2T6	Q9NZV1	Cysteine-rich motor neuron 1 protein;Processed cysteine-rich motor neuron 1 protein	CRIM1
0	0	0	0	22.2261	24.0886	21.4456	22.711	22.3006	22.982	21.5227	22.1124	biological regulation;cellular process;response to stimulus;signal transduction	cell part;cell projection;cytosol;intracellular;intracellular membrane-bounded organelle;intracellular organelle;membrane;organelle;plasma membrane	3.4755e-24	266840000	12	0	0	0	0	0	3	1	2	1	2	1	2	Q07960;H0YE29	Q07960;H0YE29	Rho GTPase-activating protein 1	ARHGAP1
0	0	0	0	0	23.2002	23.4007	22.6601	22.7827	0	22.3936	23.2628	biological regulation;establishment of localization;protein targeting;protein transport;regulation of cell cycle;regulation of protein modification process;transport	cell part;cytosol;macromolecular complex;protein complex	4.8912e-09	265690000	5	0	0	0	0	0	0	1	2	1	0	1	0	Q16543;K7EIU0;K7EL68;K7EQA9	Q16543;K7EIU0;K7EL68;K7EQA9	Hsp90 co-chaperone Cdc37;Hsp90 co-chaperone Cdc37, N-terminally processed	CDC37
0	0	0	0	22.4003	21.4253	22.9971	20.8135	21.7517	22.0685	21.3305	0	amine metabolic process;biosynthetic process;carbohydrate metabolic process;cellular metabolic process;cellular process;macromolecule metabolic process;metabolic process;nitrogen compound metabolic process;polysaccharide metabolic process;primary metabolic process;response to abiotic stimulus;response to heat;response to stimulus;response to stress;sulfur compound metabolic process	cell part;extracellular region;membrane	8.6947e-35	261560000	11	0	0	1	3	1	1	4	1	0	0	0	0	Q86Y38	Q86Y38	Xylosyltransferase 1	XYLT1
22.2499	0	0	0	21.9834	23.6346	0	0	0	22.5447	21.8006	23.4047	biological regulation;catabolic process;cellular ketone metabolic process;cellular metabolic process;cellular process;cofactor metabolic process;homeostatic process;metabolic process;organic acid metabolic process;small molecule metabolic process	cell part;macromolecular complex;protein complex;tricarboxylic acid cycle enzyme complex	1.0134e-21	258950000	10	1	2	0	0	1	2	0	1	0	2	0	1	P07954	P07954	Fumarate hydratase, mitochondrial	FH
0	0	0	0	0	0	21.5026	0	0	25.5436	0	0	anatomical structure formation involved in morphogenesis;anatomical structure morphogenesis;biological adhesion;biological regulation;cell adhesion;cell proliferation;cellular component disassembly;cellular component organization;cellular process;developmental process;extracellular matrix organization;extracellular structure organization;macromolecule metabolic process;metabolic process;multicell…	cell part	8.4942e-26	257890000	7	0	0	0	0	0	0	1	0	0	5	1	0	P27658	P27658	Collagen alpha-1(VIII) chain;Vastatin	COL8A1
0	0	0	0	23.9473	22.7367	0	22.7732	22.7588	24.1476	0	22.5162	anatomical structure formation involved in morphogenesis;anatomical structure morphogenesis;biological regulation;cell death;cell morphogenesis;cell motility;cell recognition;cellular component morphogenesis;cellular component movement;cellular component organization;cellular process;death;developmental process;endoplasmic reticulum organization;locomotion;organelle organization;response to stimu…	cell body;cell part;cell projection;endoplasmic reticulum;intracellular membrane-bounded organelle;intracellular organelle;membrane;neuronal cell body;nuclear envelope;organelle;plasma membrane	1.5962e-18	257490000	12	0	0	0	0	3	1	0	1	1	5	0	1	F8W914;Q9NQC3;H7C106;F8WAM4	F8W914;Q9NQC3;H7C106;F8WAM4	Reticulon-4	RTN4
0	0	0	0	22.1613	22.2793	0	23.0363	22.7242	23.0554	20.7804	21.9086	alcohol metabolic process;biosynthetic process;carbohydrate metabolic process;catabolic process;cellular ketone metabolic process;cellular metabolic process;cellular nitrogen compound metabolic process;cellular process;cofactor metabolic process;heterocycle metabolic process;metabolic process;nitrogen compound metabolic process;nucleobase-containing compound metabolic process;nucleobase-containin…	cell part;cytosol	1.2279e-16	257240000	12	1	0	0	0	1	3	1	3	0	2	0	1	B4DQJ8;P52209;K7EMN2;K7EM49;F5H7U0;K7EPF6;K7ELN9	B4DQJ8;P52209;K7EMN2;K7EM49;F5H7U0	6-phosphogluconate dehydrogenase, decarboxylating	PGD
0	22.3351	21.0639	0	22.8117	22.1771	21.408	22.7625	0	21.6042	22.4114	22.693	anatomical structure development;anatomical structure formation involved in morphogenesis;anatomical structure morphogenesis;biological adhesion;biological regulation;cell adhesion;cell development;cell junction organization;cellular component assembly;cellular component morphogenesis;cellular component organization;cellular process;cytoskeleton organization;developmental process;establishment of…	cell part;cell surface;membrane;plasma membrane	2.1077e-32	255380000	18	0	0	0	0	3	4	1	4	0	1	0	5	Q92692;K7EKE8	Q92692;K7EKE8	Poliovirus receptor-related protein 2	PVRL2
22.8693	21.88	0	22.2183	23.1875	23.399	21.8705	22.9322	0	21.4646	21.0947	22.5544		cell part;intracellular membrane-bounded organelle;intracellular organelle;mitochondrion;organelle	5.7323e-20	251520000	17	2	1	0	2	1	3	2	3	0	1	1	1	B7Z403;Q9HC38;I3L3Q4;I3L1I0	B7Z403;Q9HC38;I3L3Q4	Glyoxalase domain-containing protein 4	GLOD4
22.5904	21.9481	0	0	21.5602	22.1155	21.3976	23.2195	22.2086	21.9956	22.73	22.1764	biological regulation;cellular homeostasis;cellular metabolic process;cellular process;generation of precursor metabolites and energy;glycerol ether metabolic process;homeostatic process;metabolic process;small molecule metabolic process	cell part;cytoplasm;intracellular membrane-bounded organelle;intracellular organelle;macromolecular complex;nucleus;organelle;proteasome complex;protein complex	4.1969e-15	246500000	13	1	1	0	0	0	1	0	4	0	1	2	3	O43396;K7ER96;G3V1K0;K7EML9;K7EKG2;K7EPB7	O43396;K7ER96;G3V1K0	Thioredoxin-like protein 1	TXNL1
22.0914	22.5168	20.8755	23.0743	22.4313	21.7226	21.982	22.783	21.5895	22.219	22.6891	22.6269		cell part;intracellular membrane-bounded organelle;intracellular organelle;nucleus;organelle	5.5527e-21	245880000	24	0	5	1	4	1	2	1	2	1	1	2	4	P21291;E9PS42;E9PND2;E9PP21	P21291;E9PS42;E9PND2;E9PP21	Cysteine and glycine-rich protein 1	CSRP1
0	0	0	0	0	20.1519	0	0	0	0	19.9682	0	catabolic process;cellular aldehyde metabolic process;cellular metabolic process;cellular process;metabolic process;small molecule metabolic process	cell part;cytoplasmic membrane-bounded vesicle;Golgi apparatus;intracellular membrane-bounded organelle;intracellular organelle;nucleus;organelle;vesicle	7.772e-06	245170000	4	0	0	0	0	0	1	0	0	0	1	2	0	P10768;H7BZT7	P10768;H7BZT7	S-formylglutathione hydrolase	ESD
0	0	0	0	0	0	0	0	0	0	23.7284	22.894			0	244600000	4	0	0	0	0	0	0	0	0	0	0	2	2	B1ALD8	B1ALD8		POSTN
0	0	0	0	0	22.954	22.8125	0	0	0	0	25.0465	alcohol metabolic process;anatomical structure development;behavior;biological adhesion;biological regulation;biosynthetic process;carbohydrate metabolic process;catabolic process;cell adhesion;cell communication;cell development;cellular ketone metabolic process;cellular lipid metabolic process;cellular metabolic process;cellular process;developmental process;energy reserve metabolic process;est…	extracellular space	3.6412e-24	244440000	12	0	3	0	1	0	1	1	0	0	0	1	5	P41159	P41159	Leptin	LEP
0	0	0	0	0	0	22.3431	23.2676	22.8974	22.8935	0	0	biological regulation;immune system process;macromolecule metabolic process;metabolic process;primary metabolic process;protein metabolic process;response to stimulus;response to stress	cell part;extracellular region;membrane;plasma membrane	5.0551e-10	244320000	10	1	1	0	0	2	1	1	3	0	1	0	0	P01617;P01614;P06309;P06310	P01617;P01614;P06309;P06310	Ig kappa chain V-II region TEW;Ig kappa chain V-II region Cum;Ig kappa chain V-II region GM607;Ig kappa chain V-II region RPMI 6410
22.6471	22.9731	0	21.7345	21.9237	22.3203	22.3096	22.6998	0	22.2995	22.7764	22.0089	biological regulation;cellular component movement;cellular component organization;cellular process;cytoskeleton organization;immune system process;organelle organization;regulation of organelle organization;response to stimulus;response to stress	cell part;cell projection;cytosol;macromolecular complex;protein complex	7.9009e-16	244150000	21	1	2	0	0	2	2	1	6	0	1	2	4	O15145;F8VR50;C9JZD1	O15145;F8VR50;C9JZD1	Actin-related protein 2/3 complex subunit 3	ARPC3
22.1331	0	0	0	23.5989	23.2155	22.4822	23.2219	0	0	0	0	anatomical structure development;anatomical structure formation involved in morphogenesis;anatomical structure morphogenesis;biological regulation;cell differentiation;cellular process;developmental process;multicellular organismal process;response to stimulus;signal transduction	extracellular space	9.138e-18	241120000	8	1	0	0	0	1	1	1	2	0	0	1	1	Q9GZX9;J3QS03	Q9GZX9;J3QS03	Twisted gastrulation protein homolog 1	TWSG1
21.6818	0	0	21.6258	23.4904	23.3226	23.2104	22.3671	0	21.7789	0	0		cell part	5.0117e-30	239850000	12	0	0	0	2	2	1	2	2	0	3	0	0	Q9BSJ8	Q9BSJ8	Extended synaptotagmin-1	ESYT1
0	0	0	0	21.7328	0	23.4947	22.2051	0	20.8178	23.5341	22.8574	amine metabolic process;biosynthetic process;carbohydrate metabolic process;cellular metabolic process;cellular process;macromolecule metabolic process;metabolic process;nitrogen compound metabolic process;polysaccharide metabolic process;primary metabolic process;sulfur compound metabolic process	cell part;membrane	2.2427e-15	239450000	13	0	0	0	0	1	0	3	1	0	1	4	3	Q8NCH0;H0YN65	Q8NCH0;H0YN65	Carbohydrate sulfotransferase 14	CHST14
0	0	0	0	22.436	23.4967	22.8463	22.3001	0	22.7546	22.7377	0	amine metabolic process;biosynthetic process;cellular amino acid metabolic process;cellular ketone metabolic process;cellular metabolic compound salvage;cellular metabolic process;cellular nitrogen compound metabolic process;cellular process;metabolic process;nitrogen compound metabolic process;organic acid metabolic process;primary metabolic process;small molecule metabolic process;sulfur compou…	cell part;cytosol;intracellular membrane-bounded organelle;intracellular organelle;nucleus;organelle	3.0727e-12	239330000	8	0	0	0	0	0	4	1	1	0	0	1	1	D6RA00;Q9UHY7	D6RA00;Q9UHY7	Enolase-phosphatase E1	ENOPH1
0	0	0	20.7152	0	0	0	0	0	0	0	0	cellular component organization;cellular process;developmental maturation;developmental process;extracellular matrix organization;extracellular structure organization	cell part;membrane;plasma membrane	0.0018276	239290000	3	1	0	0	1	1	0	0	0	0	0	0	0	O95980	O95980	Reversion-inducing cysteine-rich protein with Kazal motifs	RECK
0	0	0	0	22.0147	21.612	0	0	22.0732	0	22.812	22.0107	anatomical structure development;anatomical structure formation involved in morphogenesis;biological adhesion;cell adhesion;cellular process;developmental process;multicellular organismal process	cell part;extracellular region	1.8332e-08	235710000	4	0	1	0	0	0	0	1	0	0	0	0	2	P49746;B4DQH6	P49746	Thrombospondin-3	THBS3
21.4781	24.7032	0	20.0731	0	20.6386	21.0322	21.7197	20.4543	22.0023	21.005	23.3671	biological regulation;cellular component assembly;cellular component organization;cellular process;macromolecular complex assembly;protein complex assembly;regulation of organelle organization	cell part;cytoplasm;cytoplasmic membrane-bounded vesicle;F-actin capping protein complex;intracellular membrane-bounded organelle;intracellular non-membrane-bounded organelle;intracellular organelle;macromolecular complex;membrane;nucleolus;nucleus;organelle;protein complex;vesicle	2.0022e-26	235200000	24	1	6	0	0	0	1	2	3	0	3	1	7	P40121;E7ENU9;H7C0X8;B8ZZL6	P40121;E7ENU9	Macrophage-capping protein	CAPG
0	0	0	0	22.1252	23.1011	19.7635	20.988	21.2436	0	0	21.0401	amine metabolic process;biological adhesion;biosynthetic process;carbohydrate metabolic process;catabolic process;cell adhesion;cellular metabolic process;cellular process;macromolecule metabolic process;metabolic process;nitrogen compound metabolic process;polysaccharide metabolic process;primary metabolic process;sulfur compound metabolic process	cell part;extracellular matrix;extracellular region;proteinaceous extracellular matrix	5.8919e-09	232010000	6	0	0	0	0	2	3	0	0	0	0	0	1	Q99983	Q99983	Osteomodulin	OMD
22.5647	22.7445	20.0417	21.4446	21.9858	20.9282	21.1618	21.6955	21.3014	0	21.0311	0	alcohol metabolic process;anatomical structure morphogenesis;behavior;biological regulation;carbohydrate metabolic process;catabolic process;cellular component organization;cellular homeostasis;cellular metabolic process;cellular process;developmental process;energy reserve metabolic process;generation of precursor metabolites and energy;homeostatic process;macromolecule metabolic process;metabol…	cell part;intracellular membrane-bounded organelle;intracellular organelle;lysosome;membrane;organelle;vacuole	5.3802e-17	231990000	12	2	4	0	0	4	1	0	1	0	0	0	0	P10253;I3L0S5;I3L3L3	P10253	Lysosomal alpha-glucosidase;76 kDa lysosomal alpha-glucosidase;70 kDa lysosomal alpha-glucosidase	GAA
0	0	0	0	21.4226	23.8306	22.4312	22.9022	0	0	0	0	amine metabolic process;biological regulation;biosynthetic process;catabolic process;cellular amino acid metabolic process;cellular ketone metabolic process;cellular metabolic process;cellular nitrogen compound metabolic process;cellular process;metabolic process;nitrogen compound metabolic process;organic acid metabolic process;primary metabolic process;response to stimulus;signal transduction;s…	cell part;cytoplasm;intracellular membrane-bounded organelle;intracellular organelle;mitochondrion;organelle	7.0976e-12	231440000	9	1	1	0	0	0	2	2	2	0	0	1	0	O95865;Q5SSV3;Q5SRR8;H0Y7N1	O95865;Q5SSV3;Q5SRR8;H0Y7N1	N(G),N(G)-dimethylarginine dimethylaminohydrolase 2	DDAH2
0	0	0	0	23.4554	23.8298	22.4235	21.8999	0	22.178	21.7026	22.8632	autophagy;catabolic process;cellular component assembly;cellular component organization;cellular metabolic process;cellular process;metabolic process;organelle assembly;organelle organization;vacuole organization	cell part;cytosol;endomembrane system;endosome;intracellular membrane-bounded organelle;intracellular organelle;macromolecular complex;membrane;organelle;protein complex;vacuole;vesicle	3.8503e-06	231400000	10	0	0	0	0	2	2	1	1	0	0	2	2	H3BTL1;Q9GZQ8;A6NCE7;Q9H492	H3BTL1;Q9GZQ8;A6NCE7;Q9H492	Microtubule-associated proteins 1A/1B light chain 3B;Microtubule-associated proteins 1A/1B light chain 3 beta 2;Microtubule-associated proteins 1A/1B light chain 3A	MAP1LC3B;MAP1LC3B2;MAP1LC3A
0	0	20.6842	0	19.7451	21.3792	19.3724	23.4252	24.1942	21.5008	20.8266	20.6951	biological regulation;cell division;cell killing;cell motility;cellular component assembly;cellular component movement;cellular component organization;cellular macromolecular complex assembly;cellular metabolic process;cellular process;cytoskeleton organization;cytoskeleton-dependent intracellular transport;establishment of localization;immune system process;locomotion;macromolecular complex asse…	cell body;cell part;cell projection;cytoplasm;cytoskeleton;cytosol;extracellular organelle;intracellular membrane-bounded organelle;intracellular non-membrane-bounded organelle;intracellular organelle;macromolecular complex;membrane;neuron projection;nucleus;organelle;plasma membrane;protein complex;vesicle	1.3377e-49	230890000	14	0	0	0	0	0	0	0	5	5	2	1	1	Q5JP53;P07437;E9PBJ4;Q5ST81;Q9BVA1;Q13885;Q13509;G3V2A3;A8K854;G3V5W4;G3V2R8;G3V3R4;G3V2N6	Q5JP53;P07437;E9PBJ4;Q5ST81;Q9BVA1;Q13885;Q13509	Tubulin beta chain;Tubulin beta-2B chain;Tubulin beta-2A chain;Tubulin beta-3 chain	TUBB;TUBB2B;TUBB2A;TUBB3
21.875	22.5047	21.4344	23.4248	21.189	20.7062	21.5212	20.9673	22.7424	22.0296	23.3676	22.1084	biological regulation;cell division;cellular component organization;cellular localization;cellular metabolic process;cellular nitrogen compound metabolic process;cellular process;cytoskeleton organization;DNA metabolic process;establishment of localization;localization;macromolecule metabolic process;metabolic process;mitosis;nitrogen compound metabolic process;nuclear division;nuclear transport;…	cell part;cytoplasmic membrane-bounded vesicle;cytosol;intracellular membrane-bounded organelle;intracellular organelle;macromolecular complex;nuclear pore;nucleoplasm;organelle;protein complex;vesicle	1.3228e-14	230040000	15	1	3	0	3	0	0	2	1	0	1	3	1	P62826;B5MDF5;J3KQE5;F5H018;H0YFC6;B4DV51	P62826;B5MDF5;J3KQE5;F5H018;H0YFC6	GTP-binding nuclear protein Ran	RAN
0	0	0	0	22.4957	22.9731	0	0	23.7217	22.9508	0	0	amine metabolic process;anatomical structure development;autophagy;carbohydrate metabolic process;catabolic process;cellular component organization;cellular lipid metabolic process;cellular metabolic process;cellular process;developmental process;establishment of localization;lipid metabolic process;macromolecule metabolic process;macromolecule modification;metabolic process;nitrogen compound met…	cell part;endoplasmic reticulum;Golgi apparatus;intracellular membrane-bounded organelle;intracellular organelle;mitochondrion;organelle	2.3182e-40	228380000	10	0	0	0	0	5	3	0	0	0	2	0	0	P15848	P15848	Arylsulfatase B	ARSB
0	0	0	0	22.0673	23.9447	22.6449	22.4303	22.254	21.8787	22.594	22.0125	amine metabolic process;anatomical structure development;anatomical structure morphogenesis;biological regulation;biosynthetic process;carbohydrate metabolic process;catabolic process;cell development;cellular lipid metabolic process;cellular metabolic process;cellular process;detection of stimulus;developmental process;lipid metabolic process;macromolecule metabolic process;metabolic process;nit…	cell part;extracellular region;macromolecular complex;membrane;protein complex	1.003e-25	226460000	10	0	1	1	0	1	2	1	1	0	1	1	1	E9PHH3;H7C1K4;P18827	E9PHH3;H7C1K4;P18827	Syndecan-1	SDC1
0	21.1597	0	23.3423	21.3171	0	23.4775	23.6588	21.8794	0	21.0741	21.3377	biological adhesion;biological regulation;cell adhesion;cellular process;locomotion;response to chemical stimulus;response to external stimulus;response to stimulus;signal transduction	cell part;intracellular membrane-bounded organelle;intracellular organelle;organelle	2.9076e-25	226290000	12	1	1	0	1	1	0	5	2	0	0	1	0	Q6NW40;J3KNF6	Q6NW40;J3KNF6	RGM domain family member B	RGMB
0	22.3762	21.6181	0	22.3517	22.4929	20.954	22.5379	22.1578	23.1314	0	0	biological regulation;immune system process;macromolecule metabolic process;metabolic process;primary metabolic process;protein metabolic process;response to stimulus;response to stress	cell part;extracellular region;membrane;plasma membrane	1.8748e-32	225920000	14	1	2	1	1	3	2	1	1	0	2	0	0	P01766;P01763;P01767;P01777	P01766;P01763;P01767;P01777	Ig heavy chain V-III region BRO;Ig heavy chain V-III region WEA;Ig heavy chain V-III region BUT;Ig heavy chain V-III region TEI
0	0	22.4997	22.8696	22.1723	0	23.3076	21.3358	20.8182	20.614	23.1151	20.1677	biological adhesion;biological regulation;cell adhesion;cellular component disassembly;cellular component organization;cellular process;extracellular matrix organization;extracellular structure organization;macromolecule metabolic process;metabolic process;multicellular organismal process;multi-organism process;response to chemical stimulus;response to endogenous stimulus;response to stimulus;sig…	cell part	1.2885e-16	225790000	18	1	1	1	2	2	0	5	1	1	1	2	1	A6NCT7;Q07092;A6NDR9;H7BY97	A6NCT7;Q07092;A6NDR9	Collagen alpha-1(XVI) chain	COL16A1
0	20.6851	0	20.9138	22.3906	23.6171	20.3771	21.2097	20.6689	24.0044	20.8534	22.5105	cellular component assembly;cellular component organization;macromolecular complex assembly;protein complex assembly	cell part;cytoplasm;cytoplasmic membrane-bounded vesicle;cytoskeleton;extracellular organelle;intracellular membrane-bounded organelle;intracellular non-membrane-bounded organelle;intracellular organelle;membrane;organelle;vesicle	1.6455e-21	224530000	21	0	1	0	0	2	7	1	1	1	5	1	2	B4E2V5;P27105	B4E2V5;P27105	Erythrocyte band 7 integral membrane protein	STOM
0	0	20.5592	0	0	21.0443	24.2941	23.1143	0	21.534	0	20.2755	biological regulation;cellular component movement;cellular component organization;cellular process;cytoskeleton organization;developmental process;immune system process;multicellular organismal development;multicellular organismal process;organelle organization;response to stimulus;signal transduction	cell part;cytoplasm;cytoplasmic membrane-bounded vesicle;cytoskeleton;cytosol;intracellular membrane-bounded organelle;intracellular non-membrane-bounded organelle;intracellular organelle;organelle;vesicle	2.2445e-12	223210000	12	1	0	0	1	0	0	5	4	0	0	1	0	P52566;F5H6Q0;F5H3P3;H0YGX7;F5H2R5	P52566;F5H6Q0;F5H3P3;H0YGX7;F5H2R5	Rho GDP-dissociation inhibitor 2	ARHGDIB
0	0	0	0	23.3924	23.8826	20.3074	21.7541	23.4551	23.9597	0	21.5833	biological regulation;cellular component organization;cellular homeostasis;cellular ion homeostasis;cellular membrane organization;cellular process;establishment of localization;Golgi vesicle transport;homeostatic process;immune system process;ion transport;membrane organization;response to stimulus;transmembrane transport;transport;vesicle-mediated transport	cell part;cytosol;macromolecular complex;protein complex	2.3522e-09	218370000	16	0	0	0	0	4	3	1	2	1	3	0	2	P02794;G3V1D1;G3V192;E9PPQ4;E9PRK8;E9PKY7;E9PQR3;E9PKM5;E9PK45	P02794;G3V1D1;G3V192;E9PPQ4;E9PRK8;E9PKY7	Ferritin heavy chain;Ferritin	FTH1
0	0	0	0	23.9121	23.4723	0	0	0	0	0	0		cell part;cytosol;endoplasmic reticulum;extracellular space;Golgi apparatus;intracellular membrane-bounded organelle;intracellular organelle;membrane;organelle;plasma membrane	5.1566e-09	216070000	5	0	0	0	0	2	2	0	1	0	0	0	0	E9PKG6;P80303;J3KQU0;E9PJP3;H0YD18;E9PM22;E9PLR0;H0YEG8;E9PLE9	E9PKG6;P80303;J3KQU0	Nucleobindin-2;Nesfatin-1	NUCB2
23.9444	22.8585	21.969	24.8722	20.4238	19.9525	23.2727	21.7219	0	0	0	22.6561	amine metabolic process;carbohydrate metabolic process;macromolecule metabolic process;metabolic process;nitrogen compound metabolic process;polysaccharide metabolic process;primary metabolic process	extracellular region	1.7321e-17	215950000	20	2	1	0	4	0	2	3	5	0	0	1	2	J3KQ60;Q86UX2;C9J2H1;G5E9D8	J3KQ60;Q86UX2	Inter-alpha-trypsin inhibitor heavy chain H5	ITIH5
0	0	0	0	21.2583	23.1126	20.6935	0	21.0403	0	21.9251	23.8406		cell part;Golgi apparatus;intracellular membrane-bounded organelle;intracellular organelle;organelle	9.4093e-39	205060000	12	0	1	0	0	1	2	0	0	0	0	1	7	Q8NBJ4	Q8NBJ4	Golgi membrane protein 1	GOLM1
0	0	0	0	21.4951	22.6936	21.5531	21.9147	0	23.9673	21.3784	22.9757	aging;biological regulation;biosynthetic process;cellular homeostasis;cellular metabolic process;cellular nitrogen compound metabolic process;cellular process;developmental process;DNA metabolic process;DNA modification;DNA recombination;DNA repair;homeostatic process;macromolecule metabolic process;macromolecule modification;metabolic process;mRNA metabolic process;nitrogen compound metabolic pr…	cell part;centrosome;endoplasmic reticulum;intracellular membrane-bounded organelle;intracellular non-membrane-bounded organelle;intracellular organelle;macromolecular complex;microtubule organizing center;mitochondrion;nucleolus;nucleus;organelle;protein complex;ribonucleoprotein complex;ribosome;transcription factor complex	3.2076e-18	204690000	12	0	0	0	0	0	3	0	1	0	4	0	4	P27695;G3V3M6;G3V5Q1;H7C4A8;G3V5M0;G3V359;G3V3C7;G3V5D9	P27695;G3V3M6;G3V5Q1	DNA-(apurinic or apyrimidinic site) lyase;DNA-(apurinic or apyrimidinic site) lyase, mitochondrial	APEX1
23.5744	23.1878	0	23.5566	22.5742	21.8778	22.2311	22.5697	23.9992	22.0709	0	21.8647	biological regulation;cellular component disassembly;cellular component movement;cellular component organization;cellular process;cytokinesis;cytoskeleton organization;organelle organization;protein depolymerization;regulation of organelle organization	cell part;cytoskeleton;intracellular non-membrane-bounded organelle;intracellular organelle;organelle	7.499e-14	203620000	24	2	3	0	2	1	2	4	3	3	1	0	3	P60981;F6RFD5	P60981;F6RFD5	Destrin	DSTN
0	0	0	0	0	0	23.9045	23.0991	0	0	22.7119	22.6697	anatomical structure development;behavior;biological regulation;cellular process;developmental process;multicellular organismal process;neurological system process;response to stimulus;signal transduction	cell part;endoplasmic reticulum;extracellular space;intracellular membrane-bounded organelle;intracellular organelle;organelle	1.5094e-18	201730000	10	0	0	0	2	0	0	4	2	0	0	2	0	C9JR52;P21246	C9JR52;P21246	Pleiotrophin	PTN
0	0	0	0	0	0	0	0	22.1283	23.382	22.3295	22.2841	amine metabolic process;biological regulation;biosynthetic process;cellular amino acid metabolic process;cellular ketone metabolic process;cellular metabolic process;cellular nitrogen compound metabolic process;cellular process;establishment of localization;macromolecule metabolic process;macromolecule modification;metabolic process;nitrogen compound metabolic process;nuclear transport;nucleobase…	cell part;cytosol;macromolecular complex;membrane;nuclear pore;protein complex	2.1062e-14	201520000	13	0	0	0	0	1	1	2	1	0	2	3	3	I3L397;P63241;I3L504;F8WCJ1;C9J7B5;C9J4W5;Q9GZV4;Q6IS14	I3L397;P63241;I3L504	Eukaryotic translation initiation factor 5A-1	EIF5A
0	21.5769	20.2413	21.6767	23.0431	22.7575	21.6743	22.2232	22.2559	23.0643	0	21.8957	cellular metabolic process;cellular nitrogen compound metabolic process;cellular process;metabolic process;nitrogen compound metabolic process;nucleobase-containing compound metabolic process;nucleobase-containing small molecule metabolic process;nucleotide metabolic process;primary metabolic process;small molecule metabolic process	cell part;intracellular membrane-bounded organelle;intracellular non-membrane-bounded organelle;intracellular organelle;membrane;mitochondrion;nucleolus;organelle;plasma membrane	3.7373e-19	201480000	15	1	1	0	1	2	2	0	1	2	3	0	2	F5GX07;H0YG83;H0YGR4;H0YG54;Q9Y3B8;F5GYG5;H0YH58	F5GX07;H0YG83;H0YGR4;H0YG54;Q9Y3B8;F5GYG5;H0YH58	Oligoribonuclease, mitochondrial	REXO2
0	0	0	0	20.3888	20.6468	22.3415	21.3669	20.7588	20.103	0	0	biological adhesion;biological regulation;cell adhesion;cell motility;cell recognition;cellular component movement;cellular process;developmental process;growth;locomotion;response to chemical stimulus;response to external stimulus;response to stimulus;signal transduction	cell part;cell surface;cytoplasm	7.4305e-12	201480000	7	0	0	0	0	0	0	4	2	0	0	0	1	Q9Y6N7	Q9Y6N7	Roundabout homolog 1	ROBO1
0	21.0227	20.0931	0	21.7282	21.2291	21.7963	23.1765	21.3605	20.4787	19.9485	0	amine metabolic process;biosynthetic process;carbohydrate metabolic process;cellular metabolic process;cellular process;macromolecule metabolic process;metabolic process;nitrogen compound metabolic process;polysaccharide metabolic process;primary metabolic process;sulfur compound metabolic process	cell part;membrane	1.6038e-29	200660000	12	0	1	0	0	2	1	2	5	0	0	0	1	Q9H1B5;B4DT06	Q9H1B5;B4DT06	Xylosyltransferase 2	XYLT2
0	20.6743	0	0	0	21.7263	21.134	24.1017	0	22.2097	0	21.6189	alcohol metabolic process;carbohydrate metabolic process;catabolic process;cellular metabolic process;cellular nitrogen compound metabolic process;cellular process;heterocycle metabolic process;metabolic process;nitrogen compound metabolic process;nucleobase-containing compound catabolic process;nucleobase-containing compound metabolic process;nucleobase-containing small molecule metabolic proces…	cell part;cytosol	1.8417e-14	200330000	9	0	0	0	0	0	1	1	4	0	1	1	1	Q9UKK9;A6NFX8;A6NJU6;C9JYY9;A6NCQ0	Q9UKK9;A6NFX8;A6NJU6	ADP-sugar pyrophosphatase	NUDT5
0	0	0	0	0	24.0842	22.3808	0	22.8793	23.3209	0	0	biological regulation;cell proliferation;developmental process;multicellular organismal development;multicellular organismal process	cell part;extracellular region;macromolecular complex;protein complex;transcription factor complex	1.8869e-25	199850000	9	0	0	0	0	2	4	1	0	0	2	0	0	O75629	O75629	Protein CREG1	CREG1
0	0	0	0	21.2956	21.4278	22.3888	20.6982	21.7034	23.2507	0	21.0567	biological regulation;cell differentiation;cellular homeostasis;cellular ion homeostasis;cellular process;developmental process;establishment of localization;homeostatic process;interspecies interaction between organisms;ion transport;macromolecule metabolic process;metabolic process;multi-organism process;primary metabolic process;protein metabolic process;protein transport;proteolysis;transmemb…	cell part;cytoplasmic membrane-bounded vesicle;endosome;extracellular organelle;extracellular region;intracellular membrane-bounded organelle;intracellular organelle;organelle;vesicle	1.1575e-12	199500000	8	0	0	0	0	1	1	1	0	1	4	0	0	G3V0E5;P02786;F5H6B1	G3V0E5;P02786;F5H6B1	Transferrin receptor protein 1;Transferrin receptor protein 1, serum form	TFRC
0	0	0	0	22.3814	23.3659	21.1314	22.4269	22.267	22.933	21.6663	22.1754	alcohol metabolic process;amine metabolic process;anatomical structure development;anatomical structure morphogenesis;behavior;biological regulation;biosynthetic process;catabolic process;cell activation;cell death;cell development;cell differentiation;cell proliferation;cellular aromatic compound metabolic process;cellular component assembly;cellular component morphogenesis;cellular component or…	cell part;cytosol	1.4233e-11	198810000	10	0	0	0	0	1	2	0	1	1	4	0	1	P00492	P00492	Hypoxanthine-guanine phosphoribosyltransferase	HPRT1
0	0	0	0	22.25	22.0671	0	22.8879	23.4661	22.8329	0	0	alcohol metabolic process;amine metabolic process;biological regulation;biosynthetic process;carbohydrate metabolic process;catabolic process;cell maturation;cellular amino acid metabolic process;cellular ketone metabolic process;cellular metabolic process;cellular nitrogen compound metabolic process;cellular process;cofactor metabolic process;cytokine production;developmental maturation;developm…	cell part;centrosome;cytoplasm;cytosol;intracellular membrane-bounded organelle;intracellular non-membrane-bounded organelle;intracellular organelle;microtubule organizing center;nucleus;organelle	1.0773e-19	195460000	11	0	0	0	0	0	1	0	3	3	3	0	1	P11413;E7EUI8;E7EM57;E9PD92	P11413;E7EUI8;E7EM57;E9PD92	Glucose-6-phosphate 1-dehydrogenase	G6PD
22.1747	21.8751	0	22.1775	0	22.5775	21.0786	22.3455	0	23.1978	22.2405	22.6373	amine metabolic process;biological regulation;carbohydrate metabolic process;cellular aldehyde metabolic process;cellular amino acid metabolic process;cellular ketone metabolic process;cellular metabolic process;cellular nitrogen compound metabolic process;cellular process;metabolic process;nitrogen compound metabolic process;organic acid metabolic process;peptide metabolic process;primary metabo…	cell part;cytoplasm	2.0448e-17	193690000	12	0	2	0	1	0	2	1	3	0	1	1	1	Q04760	Q04760	Lactoylglutathione lyase	GLO1
0	0	0	0	20.5706	22.069	20.9591	22.8813	0	21.4358	21.1514	23.1887	alcohol metabolic process;carbohydrate metabolic process;catabolic process;cellular metabolic process;cellular nitrogen compound metabolic process;cellular process;developmental process;embryo development;macromolecule metabolic process;macromolecule modification;metabolic process;nitrogen compound metabolic process;nucleobase-containing compound metabolic process;nucleotide-sugar metabolic proce…	cell part;membrane	6.654e-26	192610000	13	0	0	0	0	0	1	2	2	0	1	1	6	P26572;D6RA48;D6RBS3;D6RAK2;D6R9U2;D6RD15;D6RB69;D6RHZ8;D6RF69	P26572	Alpha-1,3-mannosyl-glycoprotein 2-beta-N-acetylglucosaminyltransferase	MGAT1
23.7554	22.92	0	22.4074	22.4707	21.9611	22.2953	22.3138	22.0239	21.5271	22.0039	22.5056	biological regulation;cellular component movement;cellular component organization;cellular process;regulation of organelle organization	cell part;cytoplasm;cytoskeleton;intracellular non-membrane-bounded organelle;intracellular organelle;macromolecular complex;organelle;protein complex	4.7185e-16	192090000	13	2	1	0	2	2	2	1	2	0	0	1	0	O15143;C9JBJ7;C9K057;C9J4Z7;C9JEY1;C9JQM8;C9JFG9;C9J6C8;C9JTT6;C9JM51;F8WEB3	O15143;C9JBJ7;C9K057;C9J4Z7;C9JEY1;C9JQM8;C9JFG9;C9J6C8	Actin-related protein 2/3 complex subunit 1B	ARPC1B
0	0	0	0	0	0	0	0	0	24.0636	0	0	anatomical structure formation involved in morphogenesis;behavior;biological adhesion;biological regulation;cell adhesion;cell junction organization;cell motility;cellular component assembly;cellular component movement;cellular component organization;cellular process;coagulation;developmental process;extracellular matrix organization;extracellular structure organization;immune system process;inte…	cell part;cell projection;macromolecular complex;protein complex;receptor complex;synapse	8.953e-18	191810000	3	0	0	0	1	0	0	1	1	0	0	0	0	P08648	P08648	Integrin alpha-5;Integrin alpha-5 heavy chain;Integrin alpha-5 light chain	ITGA5
0	22.562	22.2463	22.5834	22.8463	22.5061	21.8665	21.3613	21.6264	22.1119	21.2388	21.9888	behavior;biological regulation;multicellular organismal process;response to stimulus	cell part;cytoplasm;intracellular non-membrane-bounded organelle;intracellular organelle;nucleolus;organelle	1.7108e-07	190230000	14	1	1	0	1	2	3	2	1	0	1	1	1	P04080	P04080	Cystatin-B	CSTB
20.0453	0	0	20.1976	20.782	21.1105	21.0632	22.8733	24.1848	20.6865	20.4576	20.2168	biosynthetic process;catabolic process;cellular component disassembly;cellular component organization;cellular metabolic process;cellular nitrogen compound metabolic process;cellular process;establishment of localization;interspecies interaction between organisms;macromolecule metabolic process;metabolic process;mRNA metabolic process;multi-organism process;nitrogen compound metabolic process;nuc…	cell part;cytoplasm;intracellular membrane-bounded organelle;intracellular non-membrane-bounded organelle;intracellular organelle;macromolecular complex;nucleus;organelle;ribonucleoprotein complex;ribosome	4.8365e-13	187770000	6	0	0	0	0	0	0	0	3	3	0	0	0	F8VU65;Q8NHW5;P05388;F8VPE8;G3V210;F8VW21;Q3B7A4;F8VWS0;F8VS58;F8VQY6;F8VRK7;F8VZS0;F8VWV4	F8VU65;Q8NHW5;P05388;F8VPE8;G3V210;F8VW21;Q3B7A4;F8VWS0;F8VS58;F8VQY6;F8VRK7;F8VZS0	60S acidic ribosomal protein P0-like;60S acidic ribosomal protein P0	RPLP0;RPLP0P6
0	0	0	0	22.0629	21.0229	22.692	22.1671	22.1423	24.9983	22.2541	0	anatomical structure morphogenesis;biological adhesion;biological regulation;cell adhesion;cell communication;cell-cell signaling;cellular component morphogenesis;cellular component organization;cellular process;developmental process;response to stimulus;response to stress;signaling	extracellular matrix;extracellular space;proteinaceous extracellular matrix	1.2125e-63	186260000	13	0	0	1	0	1	0	4	0	1	6	0	0	F5H7V9;J3QSU6;P24821;E9PC84;H0YGZ3	F5H7V9;J3QSU6;P24821;E9PC84	Tenascin	TNC
0	0	0	0	0	0	0	22.303	0	22.8951	0	0	cellular metabolic process;cellular process;interspecies interaction between organisms;macromolecule metabolic process;macromolecule modification;metabolic process;multi-organism process;primary metabolic process;protein metabolic process;protein modification by small protein conjugation or removal;protein modification process	cell part;cytoplasm;intracellular membrane-bounded organelle;intracellular organelle;macromolecular complex;nucleus;organelle;protein complex	1.6765e-09	184480000	3	0	0	0	0	0	0	0	1	0	2	0	0	E7EM64;Q7L5N1;H7C3T0	E7EM64;Q7L5N1	COP9 signalosome complex subunit 6	COPS6
0	0	22.1244	0	21.9823	21.086	20.8002	0	21.7058	21.9424	21.4244	0	anatomical structure development;developmental process	extracellular matrix;proteinaceous extracellular matrix	5.2538e-08	184240000	5	0	0	0	0	1	0	1	0	1	2	0	0	B2CPU0;O15232	B2CPU0;O15232	Matrilin-3	MATN3
0	0	0	21.0122	21.5695	23.1302	22.4771	21.6255	0	23.1006	21.3201	21.7297	cellular component assembly;cellular component organization;macromolecular complex assembly;protein complex assembly	cell body;cell part;extracellular space;intracellular membrane-bounded organelle;intracellular organelle;mitochondrion;organelle	2.9206e-10	184080000	9	0	0	0	0	0	4	0	0	0	4	0	1	Q8NCW5;Q5T3I4	Q8NCW5;Q5T3I4	NAD(P)H-hydrate epimerase	APOA1BP
0	0	0	0	21.9863	21.3127	20.113	20.3473	19.8988	20.9903	23.0225	23.1766	detection of stimulus;response to abiotic stimulus;response to external stimulus;response to stimulus;response to stress	cell part;cytoplasm	1.4015e-17	184040000	9	0	1	0	0	2	2	0	1	0	0	2	1	Q9BS40	Q9BS40	Latexin	LXN
21.9763	21.6275	0	21.2549	22.4601	21.2976	22.3899	22.6779	19.5751	21.0757	21.3447	20.9668	anatomical structure development;biological adhesion;cell adhesion;cellular process;developmental process	cell part;membrane;plasma membrane	6.2935e-35	182840000	16	1	0	0	2	2	1	4	6	0	0	0	0	Q9P232	Q9P232	Contactin-3	CNTN3
22.2927	0	0	21.6987	21.9391	21.1286	22.5225	22.8991	21.1691	21.7357	21.1564	22.1043	anatomical structure development;anatomical structure morphogenesis;biological regulation;biosynthetic process;cell activation;cell communication;cell cycle;cell death;cell proliferation;cell-cell signaling;cellular aromatic compound metabolic process;cellular component organization;cellular membrane organization;cellular metabolic process;cellular nitrogen compound metabolic process;cellular pro…	cell part;cell projection;cytoskeleton;cytosol;endosome;Golgi apparatus;intracellular membrane-bounded organelle;intracellular non-membrane-bounded organelle;intracellular organelle;microtubule organizing center;mitochondrion;nucleoplasm;organelle;pseudopodium	5.4793e-25	181910000	11	1	0	0	1	1	1	1	1	1	1	1	2	P28482;E9PBK7;E9PJF0;E9PQW4;P27361	P28482	Mitogen-activated protein kinase 1	MAPK1
0	0	0	0	21.8537	23.5913	22.387	22.24	0	22.0817	22.6552	21.6968	alcohol metabolic process;carbohydrate metabolic process;catabolic process;cellular ketone metabolic process;cellular metabolic process;cellular process;metabolic process;organic acid metabolic process;primary metabolic process;small molecule metabolic process		1.8721e-07	178760000	8	0	0	0	0	0	3	1	1	0	1	2	0	Q9UJ70;C9JEV6;E9PPU6;H0YC94;H0YEB7	Q9UJ70;C9JEV6	N-acetyl-D-glucosamine kinase	NAGK
0	0	0	0	0	20.2059	0	20.6308	22.793	0	0	0	cell death;cellular metabolic process;cellular process;death;macromolecule metabolic process;macromolecule modification;metabolic process;primary metabolic process;protein metabolic process;protein modification by small protein conjugation or removal;protein modification process		4.8621e-21	178150000	8	1	0	0	0	0	0	0	3	2	2	0	0	P22314;Q5JRR9;Q5JRS0;Q5JRS1;Q5JRS3;Q5JRS2;Q5JRR6	P22314	Ubiquitin-like modifier-activating enzyme 1	UBA1
21.5308	21.9054	0	22.5393	21.0778	23.1538	22.9642	22.3205	22.4895	22.004	20.8316	22.515	biological regulation;cellular process;regulation of DNA metabolic process;response to stimulus;signal transduction	cell part;cell projection;cytoplasm;intracellular membrane-bounded organelle;intracellular organelle;nucleus;organelle	8.9099e-11	177730000	18	1	3	0	2	0	5	2	2	0	1	0	2	P31949	P31949	Protein S100-A11	S100A11
21.7854	0	0	0	21.4861	22.5283	21.8538	22.682	22.198	21.7507	21.0054	21.7505	biological regulation;cellular component assembly;cellular component organization;macromolecular complex assembly;protein complex assembly	cell part;macromolecular complex;membrane;plasma membrane;protein complex;receptor complex	4.8939e-11	177630000	12	1	0	0	0	1	2	1	4	1	0	0	2	Q96CX2	Q96CX2	BTB/POZ domain-containing protein KCTD12	KCTD12
0	0	0	0	0	22.7089	22.5801	22.1313	22.2127	0	22.1961	22.6439	cellular component assembly;cellular component organization;cellular localization;cellular macromolecular complex assembly;cellular process;establishment of localization;localization;macromolecular complex assembly;nuclear transport;nucleocytoplasmic transport;organelle assembly;ribonucleoprotein complex assembly;ribosomal large subunit biogenesis;ribosomal subunit export from nucleus;ribosome as…	cell part;cytoplasm;intracellular membrane-bounded organelle;intracellular organelle;macromolecular complex;nucleus;organelle;protein complex	1.4163e-12	176910000	6	0	0	0	0	0	1	2	1	1	0	0	1	P56537;B7ZBH1	P56537	Eukaryotic translation initiation factor 6	EIF6
0	20.9784	0	0	21.3526	21.3161	0	21.4499	23.0158	21.7091	19.7008	0	establishment of localization;interspecies interaction between organisms;multi-organism process;nuclear transport;nucleocytoplasmic transport;protein targeting;protein transport;transport	cell part;cytoplasm;intracellular non-membrane-bounded organelle;intracellular organelle;macromolecular complex;nuclear pore;nucleolus;organelle;protein complex	8.4356e-20	176070000	15	1	2	0	0	1	2	0	3	2	1	1	2	B4E0R6;O00410;H0Y8C6;C9JZ53;E7EWK4;E7EX05;E7EQT5;E7EV12;C9JMV5;E7ETV3;H0Y3V4	B4E0R6;O00410;H0Y8C6	Importin-5	IPO5
0	0	0	0	22.0937	0	23.2346	0	0	0	0	0	anatomical structure development;biological regulation;cell proliferation;cellular process;developmental process;multicellular organismal process;regulation of body fluid levels;response to stimulus;signal transduction	cell part	1.5377e-18	175570000	4	0	0	0	1	2	0	1	0	0	0	0	0	P17342;H0Y9B9	P17342;H0Y9B9	Atrial natriuretic peptide receptor 3	NPR3
0	0	0	0	21.747	0	0	0	23.4857	23.4495	0	0	cellular metabolic process;cellular process;macromolecule metabolic process;metabolic process;primary metabolic process;protein folding;protein metabolic process;response to stimulus;response to stress	cell part;cytoplasm	7.867e-43	174410000	8	0	0	0	0	2	0	1	1	0	4	0	0	Q58FF8	Q58FF8	Putative heat shock protein HSP 90-beta 2	HSP90AB2P
0	0	0	0	0	0	23.2942	21.2898	22.1699	0	0	20.2355		extracellular matrix;proteinaceous extracellular matrix	8.1211e-57	173930000	13	0	3	0	1	0	0	5	2	2	0	0	0	O95428;G3V5P6;B5MDP7;H0YMM2;H0YJA1	O95428;G3V5P6;B5MDP7	Papilin	PAPLN
0	21.3623	20.2612	0	21.0007	21.7307	21.7127	21.7783	21.5227	21.853	21.3812	22.5413	cellular component organization;cellular membrane organization;cellular process;endocytosis;establishment of localization;membrane invagination;membrane organization;transport;vesicle-mediated transport	cell part	2.569e-32	173850000	15	0	1	3	1	1	0	3	3	0	1	0	2	Q9UBG0	Q9UBG0	C-type mannose receptor 2	MRC2
22.5062	21.0973	0	24.6682	20.497	19.6715	24.0705	22.8863	0	0	21.7484	19.8847	anatomical structure development;behavior;biological regulation;cell differentiation;cell motility;cellular component movement;cellular process;developmental process;establishment of localization;excretion;locomotion;multicellular organismal process;neurological system process;response to chemical stimulus;response to drug;response to endogenous stimulus;response to stimulus;response to stress;se…	extracellular region	2.2392e-41	172990000	22	3	2	0	11	0	0	4	2	0	0	0	0	E9PPJ5;P21741;E9PLM6	E9PPJ5;P21741;E9PLM6	Midkine	MDK
0	0	0	0	21.1286	20.7414	0	0	0	23.7894	0	21.8518	cellular component organization;cellular process;establishment of localization;Golgi vesicle transport;organelle organization;protein transport;transport;vesicle organization;vesicle-mediated transport	cell part;cytoskeleton;cytosol;Golgi apparatus;intracellular membrane-bounded organelle;intracellular non-membrane-bounded organelle;intracellular organelle;macromolecular complex;organelle;protein complex	5.6185e-10	172970000	5	0	0	0	0	0	0	0	0	0	5	0	0	B4DZI8;P35606;D6R997	B4DZI8;P35606	Coatomer subunit beta	COPB2
0	0	20.8826	21.642	22.5063	23.7431	21.3389	21.5969	0	22.4118	20.6714	20.7646	biological regulation;catabolic process;cellular component organization;cellular homeostasis;cellular ion homeostasis;cellular metabolic process;cellular process;endosome transport;establishment of localization;homeostatic process;immune system process;macromolecule metabolic process;metabolic process;organelle fusion;organelle organization;primary metabolic process;protein catabolic process;prot…	cell part;cytoplasmic membrane-bounded vesicle;endosome;Golgi apparatus;intracellular membrane-bounded organelle;intracellular organelle;membrane;organelle;vesicle	1.4406e-15	172740000	13	0	1	0	0	2	5	1	0	0	3	1	0	P51149;C9J592;C9J8S3;C9J4S4;C9IZZ0;C9J4V0;C9J7D1	P51149;C9J592;C9J8S3;C9J4S4;C9IZZ0;C9J4V0	Ras-related protein Rab-7a	RAB7A
0	21.9038	0	21.7097	20.9818	21.1674	23.1985	21.4508	21.2065	0	22.0157	21.6664	biological adhesion;biological regulation;cell adhesion;cell junction organization;cellular component assembly;cellular component organization;cellular process;locomotion;response to chemical stimulus;response to external stimulus;response to stimulus	cell part;membrane;plasma membrane	3.2813e-17	172700000	15	0	1	0	3	0	1	4	1	0	0	2	3	P55283	P55283	Cadherin-4	CDH4
23.4255	21.6916	0	0	20.8944	19.9246	21.4446	23.215	0	21.8917	21.6579	0	biosynthetic process;cellular lipid metabolic process;cellular metabolic process;cellular process;developmental process;embryo development;establishment of localization;lipid metabolic process;lipid transport;metabolic process;primary metabolic process;small molecule metabolic process;transport	cell part;intracellular;membrane	1.4062e-12	172170000	10	2	0	0	0	0	0	1	4	0	2	0	1	P48739;B7Z7Q0;B3KYB6;B3KYB7	P48739;B7Z7Q0;B3KYB6;B3KYB7	Phosphatidylinositol transfer protein beta isoform	PITPNB
0	0	0	0	0	24.382	0	0	0	0	0	0	biological regulation;catabolic process;cellular component disassembly;cellular component organization;cellular homeostasis;cellular ion homeostasis;cellular process;extracellular matrix organization;extracellular structure organization;homeostatic process;macromolecule metabolic process;metabolic process;multicellular organismal process;primary metabolic process;protein catabolic process;protein…	cell part;cell surface;cytoplasmic membrane-bounded vesicle;extracellular region;intracellular membrane-bounded organelle;intracellular organelle;organelle;vesicle	3.0537e-75	171580000	5	0	0	0	0	0	5	0	0	0	0	0	0	P08246	P08246	Neutrophil elastase	ELANE
0	0	0	0	0	21.0525	0	21.5156	23.0437	20.152	20.8248	22.7923	biological regulation;catabolic process;cell death;cellular metabolic process;cellular nitrogen compound metabolic process;cellular process;death;immune system process;macromolecule metabolic process;macromolecule modification;metabolic process;mRNA metabolic process;nitrogen compound metabolic process;nucleobase-containing compound metabolic process;primary metabolic process;protein metabolic pr…	cell part;cytosol;macromolecular complex;nucleoplasm;proteasome complex;protein complex	2.003e-57	169860000	14	0	0	0	0	0	1	1	4	2	0	1	5	Q9UL46;H0YM70;H0YKU2	Q9UL46;H0YM70	Proteasome activator complex subunit 2	PSME2
23.4443	23.3637	23.774	23.5978	22.1402	22.1967	21.4979	0	0	0	0	0	anatomical structure development;anatomical structure formation involved in morphogenesis;anatomical structure morphogenesis;biological regulation;cell development;cell morphogenesis;cellular component morphogenesis;cellular component organization;cellular process;cytoskeleton organization;developmental process;localization;organelle organization;pigmentation;response to external stimulus;respons…	cell part;cytoplasm;cytoskeleton;intracellular non-membrane-bounded organelle;intracellular organelle;macromolecular complex;organelle;protein complex	0.00034311	157660000	40	9	8	9	10	1	2	1	0	0	0	0	0	Q8TF72	Q8TF72	Protein Shroom3	SHROOM3
0	0	0	0	0	0	20.7003	0	21.3685	0	0	20.1288	anatomical structure development;anatomical structure morphogenesis;biological regulation;cell activation;cell differentiation;cell growth;cell morphogenesis;cell proliferation;cellular component morphogenesis;cellular component organization;cellular process;developmental process;growth;homeostatic process;immune system process;regulation of DNA metabolic process;response to stimulus	cell part;extracellular region;membrane;plasma membrane	1.1643e-06	156830000	4	0	0	0	0	0	0	0	1	2	0	0	1	P16871	P16871	Interleukin-7 receptor subunit alpha	IL7R
0	0	0	0	21.8024	22.3326	22.0683	22.8284	0	0	0	22.7939	amine metabolic process;biological regulation;biosynthetic process;catabolic process;cell proliferation;cellular amino acid metabolic process;cellular component assembly;cellular component organization;cellular ketone metabolic process;cellular metabolic process;cellular nitrogen compound metabolic process;cellular process;establishment of localization;macromolecular complex assembly;metabolic pr…	cell part;cytosol;endoplasmic reticulum;intracellular membrane-bounded organelle;intracellular organelle;macromolecular complex;mitochondrion;organelle;protein complex	4.8215e-14	156820000	7	0	0	0	0	0	3	0	3	0	0	0	1	P15104	P15104	Glutamine synthetase	GLUL
0	0	21.304	0	0	19.2261	20.5906	20.2295	0	21.3499	24.0984	20.851	biological adhesion;biological regulation;cell adhesion;cell communication;cell-cell signaling;cellular process;response to stimulus;response to stress;signal transduction;signaling		7.9195e-18	156340000	7	0	0	0	0	0	0	0	0	0	1	5	1	P98066	P98066	Tumor necrosis factor-inducible gene 6 protein	TNFAIP6
0	23.226	0	0	0	0	0	0	0	0	0	0	aging;anatomical structure formation involved in morphogenesis;anatomical structure morphogenesis;biological adhesion;biological regulation;cell adhesion;cell motility;cellular component movement;cellular component organization;cellular homeostasis;cellular ion homeostasis;cellular process;cytoskeleton organization;developmental process;homeostatic process;immune system process;locomotion;multice…	cell body;cell part;cytoplasm;extracellular space;neuronal cell body	2.2917e-05	155850000	6	0	2	1	0	0	0	1	0	0	0	1	1	P13500	P13500	C-C motif chemokine 2	CCL2
0	0	0	0	20.0118	21.5913	21.31	22.2804	21.8113	23.8143	20.2275	21.5459	anatomical structure formation involved in morphogenesis;biological regulation;cell cycle;cell division;cellular component assembly;cellular component organization;cellular process;developmental process;mitosis;nuclear division;organelle fission;organelle organization;regulation of transport;response to stimulus;signal transduction	cell part;cell surface;cytoplasm;cytoskeleton;intracellular non-membrane-bounded organelle;intracellular organelle;kinetochore;macromolecular complex;midbody;nucleolus;organelle;protein complex;septin complex;synapse	8.458e-20	155200000	11	0	0	0	0	0	1	1	3	1	4	0	1	B5MCX3;Q15019;B5MD47;C9IY94;C9IZU3;C9JQJ4;C9J938;C9JB25;C9J2Q4;H7C2Y0;C9JZI2;H7C310;C9JFT1;F8WB65	B5MCX3;Q15019;B5MD47;C9IY94;C9IZU3;C9JQJ4;C9J938;C9JB25;C9J2Q4;H7C2Y0	Septin-2	2015-09-02
21.5791	21.2501	0	23.4217	22.1362	0	22.6032	0	21.0908	0	21.7709	22.086	anatomical structure development;behavior;biological regulation;catabolic process;cell development;cellular component organization;cellular homeostasis;cellular ion homeostasis;cellular lipid metabolic process;cellular membrane organization;cellular metabolic process;cellular nitrogen compound metabolic process;cellular process;cofactor metabolic process;cofactor transport;developmental process;D…	cell body;cell part;cell projection;cytoplasmic membrane-bounded vesicle;cytosol;extracellular region;extracellular space;Golgi apparatus;intracellular membrane-bounded organelle;intracellular organelle;lysosome;neuron projection;neuronal cell body;nucleus;organelle;vacuole;vesicle	7.1392e-29	154610000	10	0	0	0	3	0	0	3	1	0	0	2	1	P50897;E9PIA8;E9PMG2;Q5T0S4;E9PSE5;E9PP28;E9PK48	P50897;E9PIA8;E9PMG2;Q5T0S4	Palmitoyl-protein thioesterase 1	PPT1
0	0	0	0	0	20.4002	23.2061	23.2966	0	0	0	0	biological regulation;cellular metabolic process;cellular process;coagulation;energy reserve metabolic process;establishment of localization;fluid transport;generation of precursor metabolites and energy;immune system process;metabolic process;multicellular organismal process;regulation of body fluid levels;regulation of protein modification process;regulation of transport;response to chemical st…	cell part;cytosol;macromolecular complex;membrane;plasma membrane;protein complex	9.381e-08	153140000	4	0	0	0	0	0	1	2	1	0	0	0	0	P10644	P10644	cAMP-dependent protein kinase type I-alpha regulatory subunit;cAMP-dependent protein kinase type I-alpha regulatory subunit, N-terminally processed	PRKAR1A
0	0	0	0	22.458	22.3574	0	0	0	0	22.0137	21.7102	biosynthetic process;cellular aromatic compound metabolic process;cellular component assembly;cellular component organization;cellular metabolic process;cellular nitrogen compound metabolic process;cellular process;cofactor metabolic process;heterocycle metabolic process;macromolecular complex assembly;metabolic process;nitrogen compound metabolic process;pigment metabolic process;protein complex…	cell part;cytosol	7.1859e-05	152650000	4	0	0	0	0	1	3	0	0	0	0	0	0	B7Z3I9;P13716;B7ZBK6	B7Z3I9;P13716;B7ZBK6	Delta-aminolevulinic acid dehydratase	ALAD
0	0	0	0	0	0	21.9921	0	0	23.405	21.8682	22.1821	biological regulation;catabolic process;cell death;cellular metabolic process;cellular nitrogen compound metabolic process;cellular process;death;immune system process;interspecies interaction between organisms;macromolecule metabolic process;macromolecule modification;metabolic process;mRNA metabolic process;multi-organism process;nitrogen compound metabolic process;nucleobase-containing compoun…	cell part;cytoplasm;cytosol;intracellular membrane-bounded organelle;intracellular organelle;macromolecular complex;nucleoplasm;nucleus;organelle;protein complex	4.7936e-18	152530000	13	0	2	0	1	1	0	1	0	0	3	2	3	Q99436;B4E0P1;Q5TBG5	Q99436;B4E0P1;Q5TBG5	Proteasome subunit beta type-7;Proteasome subunit beta type	PSMB7
0	0	0	0	0	0	0	20.2754	23.7158	0	0	0	amine metabolic process;cellular amino acid metabolic process;cellular ketone metabolic process;cellular metabolic process;cellular nitrogen compound metabolic process;cellular process;macromolecule metabolic process;metabolic process;nitrogen compound metabolic process;nucleobase-containing compound metabolic process;organic acid metabolic process;primary metabolic process;RNA metabolic process;…	cell part;cytoplasm;cytosol	6.0455e-18	152490000	3	0	0	0	0	0	0	0	1	1	1	0	0	E7ETE2;C9JWK3;B4E1C5;B4DDD8;B3KWE1;P12081	E7ETE2;C9JWK3;B4E1C5;B4DDD8;B3KWE1;P12081	Histidine--tRNA ligase, cytoplasmic	HARS
21.4187	22.6048	0	0	0	21.5144	21.4377	19.7344	0	0	0	23.5596	amine metabolic process;carbohydrate metabolic process;catabolic process;macromolecule metabolic process;metabolic process;nitrogen compound metabolic process;polysaccharide metabolic process;primary metabolic process	extracellular space	2.2435e-17	152050000	10	0	2	0	2	0	2	1	0	0	0	0	3	Q15782;E9PIX1;E9PR52;H0YE91;E9PRL9;E9PII8;E9PPX4;E9PP75;H0YEJ1;H0YD88	Q15782;E9PIX1;E9PR52;H0YE91	Chitinase-3-like protein 2	CHI3L2
0	0	0	0	20.8598	21.7154	22.6612	21.3337	0	21.7449	22.5372	22.7567		cell part;macromolecular complex;membrane;plasma membrane;protein complex	3.8546e-22	151730000	9	0	0	0	1	0	1	1	1	0	1	2	2	Q9H6B4	Q9H6B4	CXADR-like membrane protein	CLMP
0	0	0	22.6723	23.0417	22.6703	22.9139	21.4278	24.7203	22.1928	21.7081	22.3421	biological regulation;cellular ketone metabolic process;cellular lipid metabolic process;cellular metabolic process;cellular process;lipid metabolic process;metabolic process;organic acid metabolic process;primary metabolic process;response to chemical stimulus;response to drug;response to endogenous stimulus;response to stimulus;small molecule metabolic process	cell part;cytoplasm;cytosol	1.0818e-13	150690000	18	0	0	0	1	2	4	2	4	2	1	0	2	S4R371;P05413;S4R3A2;P02689	S4R371;P05413;S4R3A2	Fatty acid-binding protein, heart	FABP3
0	0	0	0	0	0	21.7322	0	22.3419	23.3624	23.0597	22.4761	cellular component organization;cellular metabolic process;cellular process;extracellular matrix organization;extracellular structure organization;macromolecule metabolic process;macromolecule modification;metabolic process;primary metabolic process;protein metabolic process;protein modification process	extracellular matrix;extracellular region;extracellular space	2.6863e-40	149940000	11	0	0	1	0	0	0	0	0	0	4	5	1	Q08397	Q08397	Lysyl oxidase homolog 1	LOXL1
21.4069	0	0	21.3244	22.3037	21.9707	22.1022	23.2853	0	0	20.3618	0	cellular metabolic process;cellular process;macromolecule metabolic process;macromolecule modification;metabolic process;primary metabolic process;protein metabolic process;protein modification process	cell part;endoplasmic reticulum;intracellular membrane-bounded organelle;intracellular organelle;organelle	1.8379e-14	149110000	13	3	0	0	2	1	1	2	3	0	0	0	1	E9PBT8;Q8NBJ7;J3KQJ1;F8WEX5;E9PG02;J3QT17;C9JL30;A8MXB9;C9J660;F8WA42;F8WEV7;F8WES7;H7C3B2	E9PBT8;Q8NBJ7;J3KQJ1;F8WEX5;E9PG02;J3QT17;C9JL30;A8MXB9;C9J660;F8WA42;F8WEV7;F8WES7;H7C3B2	Sulfatase-modifying factor 2	SUMF2
0	0	0	0	23.183	21.4872	19.9593	0	0	0	0	0	anatomical structure development;anatomical structure formation involved in morphogenesis;anatomical structure morphogenesis;biological adhesion;biological regulation;cell adhesion;cell differentiation;cell motility;cellular component assembly;cellular component movement;cellular component organization;cellular homeostasis;cellular ion homeostasis;cellular metabolic process;cellular process;cytos…	cell part;cytoplasm;intracellular membrane-bounded organelle;intracellular organelle;nucleus;organelle	5.6981e-09	148240000	3	0	0	0	0	3	0	0	0	0	0	0	0	P16234	P16234	Platelet-derived growth factor receptor alpha	PDGFRA
0	0	0	0	0	21.1712	0	23.2615	0	0	22.2215	21.9948	amine metabolic process;anatomical structure development;biological regulation;cellular amino acid metabolic process;cellular homeostasis;cellular ion homeostasis;cellular ketone metabolic process;cellular metabolic process;cellular nitrogen compound metabolic process;cellular process;developmental process;homeostatic process;metabolic process;nitrogen compound metabolic process;organic acid meta…	cell part;cytosol;intracellular membrane-bounded organelle;intracellular organelle;mitochondrion;organelle	5.1549e-07	147740000	6	0	0	0	0	0	0	0	2	0	0	2	2	P12277;G3V4N7	P12277;G3V4N7	Creatine kinase B-type	CKB
0	0	0	0	0	0	0	21.627	0	0	0	0	biological regulation;immune system process;macromolecule metabolic process;metabolic process;primary metabolic process;protein metabolic process;response to stimulus;response to stress	cell part;extracellular region;membrane	8.7984e-78	145940000	2	0	0	0	1	0	0	0	1	0	0	0	0	P01861	P01861	Ig gamma-4 chain C region	IGHG4
0	0	0	0	21.6373	21.8867	0	0	0	0	0	22.0232	anatomical structure morphogenesis;behavior;biological adhesion;biological regulation;cell adhesion;cell motility;cell recognition;cellular component morphogenesis;cellular component movement;cellular component organization;cellular metabolic process;cellular process;developmental process;locomotion;macromolecule metabolic process;macromolecule modification;metabolic process;multicellular organis…	cell part;cell projection;cell surface;endoplasmic reticulum;filopodium;Golgi apparatus;intracellular membrane-bounded organelle;intracellular organelle;membrane;neuron projection;organelle;site of polarized growth;synapse	1.1893e-07	145490000	3	0	0	0	0	2	1	0	0	0	0	0	0	B7Z6Q8;E9PG71;P54764	B7Z6Q8;E9PG71;P54764	Ephrin type-A receptor 4	EPHA4
0	22.3666	0	0	21.7992	21.2658	0	0	0	21.0496	0	0	biological adhesion;biological regulation;cell activation;cell adhesion;cell motility;cellular component movement;cellular process;immune system process;locomotion;macromolecule metabolic process;metabolic process;primary metabolic process;protein metabolic process;proteolysis;response to chemical stimulus;response to stimulus;response to stress	cell part;cell projection;cell surface;cytoplasmic membrane-bounded vesicle;extracellular organelle;intracellular membrane-bounded organelle;intracellular organelle;organelle;vesicle	3.0272e-11	142280000	6	0	1	1	0	1	2	0	0	0	1	0	0	P27487	P27487	Dipeptidyl peptidase 4;Dipeptidyl peptidase 4 membrane form;Dipeptidyl peptidase 4 soluble form	DPP4
0	0	0	0	0	20.9157	21.8335	22.7157	0	0	0	0	cellular component disassembly;cellular component organization;cellular process;extracellular matrix organization;extracellular structure organization;locomotion;macromolecule metabolic process;metabolic process;multicellular organismal process;response to chemical stimulus;response to external stimulus;response to stimulus	cell part;synapse	8.8996e-104	139780000	5	0	0	0	0	0	1	2	2	0	0	0	0	P29400;H0Y9R8;H0Y998	P29400	Collagen alpha-5(IV) chain	COL4A5
18.5063	0	19.3067	19.7097	22.2194	0	20.3569	20.1509	0	0	0	0	biological regulation;cellular process;response to stimulus;signal transduction	cell part;membrane;plasma membrane	6.1649e-07	139530000	3	0	0	0	0	2	0	0	1	0	0	0	0	Q86SQ4	Q86SQ4	G-protein coupled receptor 126	GPR126
0	0	0	0	21.9177	21.3283	22.2975	21.9072	0	21.4882	21.0421	0	anatomical structure formation involved in morphogenesis;biological adhesion;biological regulation;cell adhesion;cell junction organization;cell motility;cell proliferation;cellular component assembly;cellular component movement;cellular component organization;cellular localization;cellular process;developmental process;localization;locomotion;regulation of transport;response to stimulus;signal t…	cell part;cell projection;cytoplasm;extracellular space;neuron projection	1.462e-12	136850000	11	1	0	0	0	1	1	2	3	0	1	1	1	P55290	P55290	Cadherin-13	CDH13
0	0	0	0	0	0	22.8636	0	0	0	0	0	biological regulation;cellular process;developmental process;multicellular organismal development;multicellular organismal process;regulation of protein modification process;response to chemical stimulus;response to endogenous stimulus;response to stimulus	cell part;extracellular region;membrane	0.00023372	136770000	9	0	0	1	1	0	1	3	1	0	0	1	1	Q9GZP0	Q9GZP0	Platelet-derived growth factor D;Platelet-derived growth factor D, latent form;Platelet-derived growth factor D, receptor-binding form	PDGFD
0	0	0	0	0	0	0	0	0	0	0	20.6158	amine metabolic process;cellular amino acid metabolic process;cellular component movement;cellular ketone metabolic process;cellular metabolic process;cellular nitrogen compound metabolic process;cellular process;cofactor metabolic process;metabolic process;nitrogen compound metabolic process;organic acid metabolic process;primary metabolic process;small molecule metabolic process;vitamin metabol…	cell part;membrane;plasma membrane	7.9013e-08	135710000	4	0	0	1	0	0	0	1	1	0	0	0	1	E9PRD9;E9PQ75;E9PL76;B4DQB2;J3KQQ7;J3KQ55;J3QT03;O95498	E9PRD9;E9PQ75;E9PL76;B4DQB2;J3KQQ7;J3KQ55;J3QT03;O95498	Vascular non-inflammatory molecule 2	VNN2
0	0	0	0	0	0	0	0	0	0	0	22.2398	anatomical structure development;biological regulation;cell differentiation;cellular process;developmental process	extracellular space	2.835e-22	135530000	4	0	0	0	0	2	0	0	0	0	0	0	2	Q8IXL6	Q8IXL6	Extracellular serine/threonine protein kinase FAM20C	FAM20C
0	0	0	0	21.9281	21.6791	20.1049	19.9845	21.3708	20.4445	0	0	biosynthetic process;carbohydrate metabolic process;cellular component assembly;cellular component organization;cellular ketone metabolic process;cellular lipid metabolic process;cellular metabolic process;cellular nitrogen compound metabolic process;cellular process;cofactor metabolic process;heterocycle metabolic process;lipid metabolic process;macromolecular complex assembly;metabolic process;…	cell part;cytosol;intracellular membrane-bounded organelle;intracellular organelle;mitochondrion;organelle	6.3714e-56	135390000	9	0	0	0	0	2	2	1	1	1	2	0	0	P48163;B4DZ70;F5H4W0	P48163;B4DZ70;F5H4W0	NADP-dependent malic enzyme;Malic enzyme	ME1
0	0	0	0	0	0	0	0	0	21.6431	0	0	cell activation;cellular process;establishment of localization;exocytosis;secretion;transport;vesicle-mediated transport	cell part;membrane;plasma membrane	5.4702e-06	135290000	8	0	1	0	0	2	2	1	1	0	1	0	0	B4E2S7;P13473;B7Z2R9	B4E2S7;P13473;B7Z2R9	Lysosome-associated membrane glycoprotein 2	LAMP2
0	0	0	0	19.7204	0	0	0	0	20.2549	21.7646	0	biological regulation;cellular homeostasis;cellular process;homeostatic process	cell part;extracellular region;membrane;plasma membrane	5.9072e-11	134440000	6	0	0	0	0	1	1	1	0	0	0	2	1	Q6ZRP7;H0Y430	Q6ZRP7	Sulfhydryl oxidase 2	QSOX2
0	0	0	0	21.5012	21.5248	0	0	21.3708	21.4886	0	0		cell part	2.8619e-11	133340000	7	0	0	0	0	3	2	0	1	0	1	0	0	Q6UX71	Q6UX71	Plexin domain-containing protein 2	PLXDC2
20.1055	22.3493	19.9905	21.1212	21.2416	20.3245	20.3322	0	0	20.4146	18.982	19.5562	biological adhesion;biological regulation;cell adhesion;cell junction organization;cellular component assembly;cellular component organization;cellular process;interspecies interaction between organisms;multi-organism process	cell part;cell surface;cytoplasm;extracellular space;intracellular membrane-bounded organelle;intracellular organelle;membrane;nucleus;organelle;plasma membrane	2.2745e-06	131990000	5	0	2	0	0	2	1	0	0	0	0	0	0	P15151	P15151	Poliovirus receptor	PVR
20.4932	21.0078	18.0093	19.0967	20.7253	22.1844	20.3306	22.3906	20.2402	0	20.4417	22.8747	biological regulation;catabolic process;cell death;cellular metabolic process;cellular nitrogen compound metabolic process;cellular process;death;immune system process;macromolecule metabolic process;macromolecule modification;metabolic process;mRNA metabolic process;nitrogen compound metabolic process;nucleobase-containing compound metabolic process;primary metabolic process;protein metabolic pr…	cell part;cytosol;macromolecular complex;nucleoplasm;proteasome complex;protein complex	6.8474e-11	131770000	12	0	1	0	0	1	2	0	3	0	0	1	4	Q06323;H0YNE3;H0YLU2;H0YKK6	Q06323;H0YNE3	Proteasome activator complex subunit 1	PSME1
0	0	0	0	0	21.9536	22.6071	0	0	0	22.344	22.2538	anatomical structure morphogenesis;biological adhesion;cell adhesion;cell morphogenesis;cellular component morphogenesis;cellular component organization;cellular process;cytoskeleton organization;developmental process;organelle organization	cell part	1.667e-09	130520000	11	0	1	0	1	1	2	1	1	0	0	3	1	Q9H6X2;H0YC24	Q9H6X2;H0YC24	Anthrax toxin receptor 1	ANTXR1
0	0	19.7508	20.0875	21.2225	22.7711	21.7289	21.8135	20.4255	22.8331	0	20.4923	cellular component organization;cellular process;establishment of localization;Golgi vesicle transport;organelle organization;protein transport;transport;vesicle organization;vesicle-mediated transport	AP-type membrane coat adaptor complex;cell part;cytosol;macromolecular complex;protein complex	2.8787e-13	130180000	11	0	0	0	0	0	3	1	2	0	5	0	0	P48444;B0YIW6	P48444;B0YIW6	Coatomer subunit delta	ARCN1
0	0	0	0	0	0	24.4078	0	0	0	0	0	establishment of localization;nuclear transport;nucleocytoplasmic transport;protein targeting;protein transport;transport	cell part;cytoskeleton;cytosol;intracellular;intracellular non-membrane-bounded organelle;intracellular organelle;macromolecular complex;nuclear pore;organelle;protein complex	1.6512e-15	128720000	2	0	0	0	0	0	0	2	0	0	0	0	0	H3BRV9;P61970	H3BRV9;P61970	Nuclear transport factor 2	NUTF2
21.4407	21.3621	0	20.7524	21.3996	20.9439	20.6767	22.6877	20.9852	22.2568	20.2794	20.6558	cellular component organization;cellular process;cytoskeleton organization;organelle organization	cell part;cytoplasm;cytoskeleton;intracellular non-membrane-bounded organelle;intracellular organelle;organelle	1.5937e-07	128720000	8	0	1	0	0	0	1	0	2	0	3	0	1	Q9BR76;F5H390;E7EW44;F5H0D2	Q9BR76;F5H390;E7EW44	Coronin-1B;Coronin	CORO1B
0	0	0	0	0	23.1525	21.5108	21.7612	0	20.7035	21.6838	22.0356	cellular metabolic process;cellular process;establishment of localization;ion transport;metabolic process;one-carbon metabolic process;small molecule metabolic process;transport	cell part;membrane;plasma membrane	2.3996e-09	127530000	7	0	0	0	0	0	4	1	0	0	0	1	1	B3KUB4;O43570	B3KUB4;O43570	Carbonic anhydrase 12	CA12
0	0	0	0	22.5869	20.8823	20.8807	20.0077	20.7587	21.3723	21.5425	21.1345	anatomical structure development;anatomical structure morphogenesis;biological regulation;cell activation;cell communication;cell morphogenesis;cell motility;cell proliferation;cell-cell signaling;cellular component morphogenesis;cellular component movement;cellular component organization;cellular metabolic process;cellular process;developmental process;establishment of localization;exocytosis;lo…	cell part;extracellular region;extracellular space	1.3493e-17	126950000	8	0	0	0	0	4	0	0	0	1	1	2	0	P14210	P14210	Hepatocyte growth factor;Hepatocyte growth factor alpha chain;Hepatocyte growth factor beta chain	HGF
0	18.5402	0	0	23.7036	0	0	22.6755	19.74	0	0	21.0619	cellular process;establishment of localization;protein transport;secretion;transport	cell part;cell surface;cytoplasmic membrane-bounded vesicle;endoplasmic reticulum;intracellular membrane-bounded organelle;intracellular organelle;organelle;vesicle	9.3185e-07	125220000	9	0	0	0	0	2	2	2	2	0	0	0	1	P30040;F8VY02	P30040;F8VY02	Endoplasmic reticulum resident protein 29	ERP29
[truncated: 322 more rows]
